# Supplementary material for: A short dasatinib and quercetin treatment is sufficient to reinstate potent adult neuroregenesis in the aged killifish
Source: NPJ Regen Med. 2023 Jun 16;8:31. doi: 10.1038/s41536-023-00304-4 (PMC10275874; doi:10.1038/s41536-023-00304-4)
Supplement: Supplementary file 3 — Supplementary Table 1 [file 41536_2023_304_MOESM3_ESM.xlsx]

## Sheet: Supplementary Table 1
Supplementary Table 1: LFQ of aged versus young telencephalon samples of the killifish. Statistically differential levels of proteins are shown in column A (n=6 fish).
Significant	#NAME?	Difference	Protein IDs	Majority protein IDs	id	Gene name	Protein name	Symbol color	Symbol type	Symbol size	Show label	Only identified by site	Potential contaminant	Peptides	Razor + unique peptides	Unique peptides	Sequence coverage [%]	Unique + razor sequence coverage [%]	Unique sequence coverage [%]	Mol. weight [kDa]	Q-value	Score	Intensity	iBAQ peptides	MS/MS count	Sequence length	Average molecular mass	Number of theoretical peptides (trypsin/P, 7-30)	LFQ intensity Aged_control2	LFQ intensity Aged_control3	LFQ intensity Aged_control6	LFQ intensity Aged_control7	LFQ intensity Aged_control8	LFQ intensity Aged_control9	LFQ intensity Young_control1	LFQ intensity Young_control3	LFQ intensity Young_control4	LFQ intensity Young_control5	LFQ intensity Young_control6	LFQ intensity Young_control7
+	4.72368	0.742862	A0A1A7Z730	A0A1A7Z730	1	GLUD1B	Glutamate dehydrogenase 1b	Color2 [DarkGray]	1	4				23	23	23	47.4	47.4	47.4	59.804	0	107.8	815230000	32	170	542	59805.1	32	23.443	23.4594	23.0504	23.5753	23.4707	23.4008	22.8243	22.6202	22.5643	22.7619	22.4042	22.7675
+	3.68318	0.709384	A0A1A7Z7Y1	A0A1A7Z7Y1	7	ARHGAP1	Rho GTPase activating protein 1	Color2 [DarkGray]	1	4				24	24	24	67.4	67.4	67.4	48.936	0	181.41	661000000	25	187	430	48937	25	23.4663	23.1385	23.0087	23.2538	23.3483	23.6876	22.9523	22.5173	22.4491	22.6459	22.4513	22.6311
+	2.42979	0.415218	A0A1A7Z805;A0A1A8ATD5;A0A1A7Z803	A0A1A7Z805;A0A1A8ATD5;A0A1A7Z803	9	NRCAM	Neuronal cell adhesion molecule	Color2 [DarkGray]	1	4				15	15	3	17.9	17.9	3.6	141.89	0	55.267	128780000	52	70	1300	144309	53	21.3481	21.0931	20.8678	21.0723	21.0184	21.4742	20.9238	20.5588	20.7569	20.809	20.5376	20.7963
+	1.85015	0.48344	A0A1A7Z872	A0A1A7Z872	13	Nfu_g_1_016174	Uncharacterized protein	Color2 [DarkGray]	1	4				14	14	14	35.5	35.5	35.5	66.455	0	132.66	762640000	33	129	625	66455.6	33	24.209	24.4394	23.8477	23.9664	23.7893	24.4545	24.0078	23.7406	23.7417	23.6835	23.3047	23.3275
+	1.76512	0.529691	A0A1A7Z883	A0A1A7Z883	16	STX1A	Syntaxin 1A (Brain)	Color2 [DarkGray]	1	4				16	15	15	42.5	37.6	37.6	32.69	0	139.06	325340000	11	89	287	32690.2	12	22.6645	22.7632	22.6867	22.1461	23.0057	22.8721	22.2339	22.1942	22.4794	22.2567	22.3131	21.483
+	3.39675	0.580079	A0A1A7Z8M9	A0A1A7Z8M9	21	PEBP1	Phosphatidylethanolamine binding protein 1	Color2 [DarkGray]	1	4				13	13	13	90.9	90.9	90.9	20.849	0	150.12	521090000	10	164	187	20849.5	10	22.9614	22.9208	22.8353	23.335	23.1134	23.2623	22.7023	22.4325	22.2561	22.6222	22.3037	22.6309
+	1.54583	0.886527	A0A1A7Z9C3	A0A1A7Z9C3	33	SDPRB	Serum deprivation response b	Color2 [DarkGray]	1	4				3	3	3	10.6	10.6	10.6	50.665	0	11.456	14802000	13	15	452	50665.2	13	19.7621	19.8798	19.0089	20.7337	19.7416	NaN	19.185	18.7259	18.883	NaN	NaN	18.961
+	2.08637	0.475073	A0A1A8VEL3;A0A1A7Z9I1	A0A1A8VEL3;A0A1A7Z9I1	35	CPNE1	Copine I	Color2 [DarkGray]	1	4				12	11	10	24.7	24.7	22.5	59.353	0	45.649	132710000	21	69	546	59802.4	21.5	21.6327	21.7448	21.2926	21.6579	21.8355	21.9335	21.7095	21.2054	21.0453	21.1597	20.8912	21.2353
+	5.06375	0.81107	A0A1A7Z9T8	A0A1A7Z9T8	38	PRDX1	Peroxiredoxin 1	Color2 [DarkGray]	1	4				15	15	12	62.6	62.6	52	22.073	0	68.184	1048300000	15	109	198	22073.2	15	24.9806	24.8472	24.6395	25.1156	24.7872	25.0379	24.3015	24.0814	24.0967	24.2257	23.8488	23.9875
+	3.42406	0.559045	A0A1A7Z9Y5;A0A1A8UHD3	A0A1A7Z9Y5	41	PRKAR2AA	Protein kinase, cAMP-dependent, regulatory, type II, alpha A	Color2 [DarkGray]	1	4				15	15	13	50.1	50.1	43.2	43.865	0	139.46	370540000	19	102	391	43865.4	19	22.7816	22.7417	22.3996	22.6607	22.9346	23.0361	22.1264	22.3762	22.1411	22.2777	22.2814	21.9973
+	2.48322	0.410656	A0A1A8VEV8;A0A1A8AGW5;A0A1A7ZA31;A0A1A8B2M4;A0A1A8B4H7;A0A1A8USQ5;A0A1A7ZUJ7;A0A1A8U4D9	A0A1A8VEV8;A0A1A8AGW5;A0A1A7ZA31;A0A1A8B2M4	44	CADPSB	Ca2+-dependent activator protein for secretion b	Color2 [DarkGray]	1	4				33	33	33	33.8	33.8	33.8	150.24	0	159.63	651740000	68	214	1320	150415	68	22.6451	22.3498	22.1438	22.4348	22.4467	22.7479	22.316	22.0513	22.0481	22.0299	21.8471	22.0116
+	3.94438	0.579694	A0A1A7ZAE8	A0A1A7ZAE8	55	PYGMB	Alpha-1,4 glucan phosphorylase	Color2 [DarkGray]	1	4				57	57	53	62.7	62.7	59.3	96.854	0	323.31	4013800000	52	586	842	96855.1	52	24.7609	24.5868	24.3103	24.6711	24.7286	24.7541	24.3414	24.0654	24.0002	23.9706	23.8837	24.0724
+	2.35418	0.725323	A0A1A7ZAG1	A0A1A7ZAG1	57	PPP3CCB	Protein phosphatase 3, catalytic subunit, gamma isozyme, b	Color2 [DarkGray]	1	4				6	6	6	36.8	36.8	36.8	18.65	0	32.42	191540000	8	46	171	18650.1	8	22.3407	22.914	22.5447	23.1586	22.5423	23.5182	22.3913	22.1513	21.8549	22.2387	22.0819	21.9485
+	1.71618	0.438942	A0A1A7ZAG4	A0A1A7ZAG4	58	CAMK2D2	Calcium/calmodulin-dependent protein kinase (CaM kinase) II delta 2	Color2 [DarkGray]	1	4				10	4	4	33	15.6	15.6	42.523	0	27.678	73437000	18	32	379	42523.7	18	21.7543	21.432	21.056	21.6229	21.3411	21.9881	21.3092	21.1828	21.2154	21.0619	20.7272	21.0641
+	3.65535	0.604523	A0A1A7ZB56;A0A1A7ZA65;A0A1A8UK30	A0A1A7ZB56;A0A1A7ZA65	80	WDR7;Nfu_g_1_013948	WD repeat domain 7	Color2 [DarkGray]	1	4				32	32	15	32	32	15.3	159.45	0	179.15	4093400000	68	191	1471	161424	67.5	28.5352	28.2725	28.0123	28.0243	28.3631	28.5104	27.8299	27.6211	27.6678	27.6223	27.5082	27.8416
+	2.6677	0.321291	A0A1A7ZB84	A0A1A7ZB84	81	ALDOCB	Fructose-bisphosphate aldolase	Color2 [DarkGray]	1	4				37	37	34	91.7	91.7	84.8	39.354	0	323.31	17663000000	24	1039	363	39354.7	24	27.4338	27.2602	27.1995	27.2013	27.1984	27.3974	27.1687	27.0006	27.0833	26.7603	26.7961	26.9538
+	3.42644	0.771066	A0A1A8VHW4;A0A1A7ZB87	A0A1A8VHW4;A0A1A7ZB87	82	ETFDH	Electron transfer flavoprotein-ubiquinone oxidoreductase	Color2 [DarkGray]	1	4				15	15	15	33.8	33.8	33.8	69.129	0	64.551	152990000	32	68	622	69129.8	32	22.0765	21.3596	21.392	22.043	21.8247	21.9176	21.3094	20.9457	20.9657	21.0179	20.9493	20.799
+	2.78651	0.418121	A0A1A7ZBA2;A0A1A8UQ77	A0A1A7ZBA2	84	OGDHB	Oxoglutarate (Alpha-ketoglutarate) dehydrogenase b (Lipoamide)	Color2 [DarkGray]	1	4				29	29	29	38.7	38.7	38.7	116.04	0	101.99	601550000	45	178	1028	116042	45	22.5912	22.3362	22.0945	22.4684	22.6291	22.7315	22.1117	21.9473	22.0942	22.0717	22.015	22.1023
+	2.42169	0.410832	A0A1A7ZBP9	A0A1A7ZBP9	98	ALDH9A1	Aldehyde dehydrogenase 9 family, member A1	Color2 [DarkGray]	1	4				19	19	19	56	56	56	54.981	0	80.832	768530000	28	153	505	54981.7	28	23.7147	23.6636	23.6681	23.6153	23.5496	24.2182	23.4362	23.3503	23.1577	23.2471	23.3047	23.4685
+	2.04648	-0.543979	A0A1A7ZBV6	A0A1A7ZBV6	102	PCDHAC2	Protocadherin alpha subfamily C, 2	Color2 [DarkGray]	1	4				9	9	9	13.6	13.6	13.6	108.48	0	20.339	51773000	46	35	999	108479	46	19.9912	20.2389	20.1808	20.8013	20.8287	20.3039	20.944	20.8232	21.2106	20.554	21.0367	21.04
+	1.80289	0.368836	A0A1A7ZC78;A0A1A8ASD6;A0A1A8A5N2	A0A1A7ZC78;A0A1A8ASD6;A0A1A8A5N2	113	CPT1A	Carnitine palmitoyltransferase 1A (Liver)	Color2 [DarkGray]	1	4				14	14	14	23.1	23.1	23.1	88.654	0	37.482	215170000	42	62	772	88655.1	42	21.7344	21.2917	21.1847	21.3129	21.4593	21.6916	21.3498	20.7868	21.1346	20.9598	20.954	21.2767
+	3.07816	0.699875	A0A1A7ZCA2	A0A1A7ZCA2	114	FABP2	Fatty acid binding protein 2, intestinal	Color2 [DarkGray]	1	4				6	6	6	49.2	49.2	49.2	15.173	0	165.01	1189800000	6	94	132	15173.2	6	25.3477	25.2213	24.987	25.7293	25.4616	25.4231	25.0996	24.4173	24.493	24.6761	24.4504	24.8343
+	2.04025	0.704942	A0A1A7ZCE7;A0A1A8BBH7	A0A1A7ZCE7	117	Nfu_g_1_010950	Uncharacterized protein	Color2 [DarkGray]	1	4				13	13	12	47.4	47.4	41.4	28.582	0	41.764	276520000	15	72	249	28582	15	22.2586	22.7722	22.4383	22.8691	21.7118	22.7946	21.9263	21.7635	21.6404	21.9034	22.1302	21.2512
+	2.31359	0.52238	A0A1A7ZCL0	A0A1A7ZCL0	121	SIRT2	NAD-dependent protein deacetylase	Color2 [DarkGray]	1	4				9	9	9	32	32	32	41.884	0	81.253	155780000	21	44	381	41884.4	21	21.8594	22.1666	21.8841	22.1636	22.3737	22.0161	22.098	21.5935	21.4149	21.5977	21.2635	21.3614
+	2.07788	0.626678	A0A1A7ZCQ8;A0A1A8UH98;A0A1A8AHN6	A0A1A7ZCQ8;A0A1A8UH98;A0A1A8AHN6	126	PIP5K1CA	Phosphatidylinositol-4-phosphate 5-kinase, type I, gamma a	Color2 [DarkGray]	1	4				4	4	2	9.1	9.1	4.2	75.812	0	13.891	41708000	30	21	524	57972.8	23	20.7895	20.8228	20.1768	20.6922	NaN	20.7957	20.513	20.071	NaN	19.8231	19.9769	19.7596
+	1.31386	-0.786942	A0A1A8VCG4;A0A1A7ZCR7	A0A1A8VCG4;A0A1A7ZCR7	128	PTGR1	Prostaglandin reductase 1	Color2 [DarkGray]	1	4				4	4	4	19.8	19.8	19.8	36.03	0	16.951	48716000	12	28	329	36023.7	12	20.8952	19.7744	21.6471	20.7886	NaN	20.134	21.3399	21.5566	21.108	NaN	21.5167	21.6529
+	2.46733	0.764874	A0A1A7ZD97	A0A1A7ZD97	142	PRDX5	Peroxiredoxin	Color2 [DarkGray]	1	4				14	14	14	79.6	79.6	79.6	17.225	0	125.77	965380000	10	166	162	17224.9	10	23.651	23.9313	23.5118	24.4342	23.5492	24.0697	23.5485	23.1872	22.8901	22.6809	22.8639	23.3875
+	1.89542	0.505674	A0A1A7ZDB1	A0A1A7ZDB1	144	VDAC2	Voltage-dependent anion channel 2	Color2 [DarkGray]	1	4				14	14	12	61.1	61.1	54.4	30.194	0	151.89	2171000000	14	162	283	30194	14	25.7124	25.5386	25.0616	26.1889	25.8145	25.6677	25.4759	25.0781	25.2535	24.9969	25.0567	25.0887
+	2.9962	0.63634	A0A1A7ZDX5;A0A1A8A6G1;A0A1A8AAK6	A0A1A7ZDX5	164	AAK1	AP2 associated kinase 1	Color2 [DarkGray]	1	4				15	15	15	33.6	33.6	33.6	94.762	0	77.649	219580000	32	84	894	94762.9	32	21.8451	21.457	21.3207	22.1055	21.898	21.938	21.2813	20.9066	21.3122	21.0807	21.128	21.0375
+	2.68686	0.414859	A0A1A7ZEF4;A0A1A8A3T6;A0A1A8UIT1	A0A1A7ZEF4;A0A1A8A3T6;A0A1A8UIT1	175	NCAM1A	Neural cell adhesion molecule 1a	Color2 [DarkGray]	1	4				18	18	18	35.3	35.3	35.3	79.465	0	81.962	525580000	33	154	717	79466.4	33	23.314	23.1208	22.8457	23.1347	23.2728	23.3789	22.9302	22.7773	22.6708	22.6829	22.9541	22.5624
+	1.30476	0.834821	A0A1A7ZEI1	A0A1A7ZEI1	177	BLVRB	Biliverdin reductase B (Flavin reductase (NADPH))	Color2 [DarkGray]	1	4				10	10	10	58.5	58.5	58.5	22.513	0	39.788	146890000	9	45	207	22513	9	21.625	23.3261	22.6105	22.2587	21.105	NaN	21.2052	21.3605	21.5345	20.919	21.3914	21.6909
+	1.91813	0.449874	A0A1A7ZEQ8;A0A1A8ACI0	A0A1A7ZEQ8	185	PGAM1B	Phosphoglycerate mutase	Color2 [DarkGray]	1	4				17	16	16	65.4	61.4	61.4	28.921	0	234.3	1187400000	13	187	254	28921.1	13	25.1504	24.4687	24.7186	24.9519	25.2018	25.175	24.6461	24.6306	24.2674	24.2059	24.6695	24.5476
+	2.24113	0.39827	A0A1A8A1J1;A0A1A7ZF58	A0A1A8A1J1;A0A1A7ZF58	192	CLTC	Clathrin heavy chain	Color2 [DarkGray]	1	4				72	29	29	50.8	25.3	25.3	191.63	0	204.4	893060000	89	232	1681.5	192027	89	23.513	23.5846	23.3983	23.4814	23.6309	23.9239	23.5291	23.1718	23.2561	22.9691	22.9681	23.2483
+	1.63391	-0.840333	A0A1A7ZF81;A0A1A8U6B7;A0A1A7ZC85	A0A1A7ZF81	194	TAF15	TAF15 RNA polymerase II, TATA box binding protein (TBP)-associated factor, 68kDa	Color2 [DarkGray]	1	4				5	5	5	16.6	16.6	16.6	33.625	0	22.403	213150000	13	41	326	33625.1	13	22.2776	22.9911	22.8655	23.4659	22.317	21.3773	23.2209	23.5156	23.3145	23.8444	23.278	23.163
+	2.86567	0.357031	A0A1A7ZFH7;A0A1A8U6W8;A0A1A8U7Q7	A0A1A7ZFH7	200	NSFA	N-ethylmaleimide-sensitive factor a	Color2 [DarkGray]	1	4				53	53	53	64	64	64	82.469	0	323.31	5270200000	43	726	745	82470.1	43	25.1018	24.9446	24.8447	25.0634	25.2558	25.3449	24.8298	24.7871	24.7589	24.6724	24.6476	24.717
+	2.72137	0.370444	A0A1A7ZG78;A0A1A8ANA4	A0A1A7ZG78	216	SPTBN1	Spectrin beta chain	Color2 [DarkGray]	1	4				135	135	41	65.7	65.7	20.9	270.54	0	323.31	5955500000	140	1279	2341	270547	140	24.5528	24.538	24.2523	24.3557	24.2703	24.7341	24.2066	24.0688	24.157	24.1381	23.9515	23.9584
+	2.03778	0.530924	A0A1A7ZG86;A0A1A7ZHR7;A0A1A8AF91;A0A1A8AD66	A0A1A7ZG86;A0A1A7ZHR7;A0A1A8AF91	217	SLC17A7	Solute carrier family 17 (Sodium-dependent inorganic phosphate cotransporter), member 7	Color2 [DarkGray]	1	4				6	5	5	10.9	9.7	9.7	63.716	0	23.162	117080000	22	19	422	46678.7	16	23.0039	22.9598	22.62	23.0334	22.4342	22.6581	22.5216	22.3836	22.2057	21.7833	NaN	22.3756
+	1.59656	0.589199	A0A1A7ZGJ4	A0A1A7ZGJ4	221	HSDL1	Hydroxysteroid dehydrogenase like 1	Color2 [DarkGray]	1	4				6	6	6	23.5	23.5	23.5	35.551	0	15.913	75330000	14	27	323	35550.9	14	21.7782	21.1883	20.8099	20.7352	21.1685	21.3529	21.0401	20.4549	20.5568	20.7303	19.8897	20.8259
+	2.20014	0.398273	A0A1A8B2T3;A0A1A7ZGU2	A0A1A8B2T3;A0A1A7ZGU2	228	CLTCL1	Clathrin heavy chain	Color2 [DarkGray]	1	4				73	47	45	50.6	37.4	36.2	191.32	0	256.91	1064400000	94	256	1684.5	191782	94.5	24.1442	23.7457	23.6684	23.5867	23.8553	24.0954	23.7303	23.328	23.4664	23.3254	23.3027	23.5532
+	1.34439	0.559345	A0A1A7ZHB0;A0A1A8ADU9	A0A1A7ZHB0	241	C2H1ORF123	Chromosome 1 open reading frame 123	Color2 [DarkGray]	1	4				5	5	5	64.6	64.6	64.6	17.694	0	9.8453	45706000	9	21	158	17694	9	21.3338	20.3203	20.6974	20.5511	21.3044	21.4706	20.3935	20.0791	20.0706	20.3367	21.0457	20.3957
+	1.8161	0.402064	A0A1A8UC34;A0A1A7ZHP7;A0A1A8AVU3;A0A1A8ABT8	A0A1A8UC34;A0A1A7ZHP7;A0A1A8AVU3	251	TLN2	Talin 2	Color2 [DarkGray]	1	4				29	29	24	19.2	19.2	16.4	273.36	0	118.95	300730000	138	118	2553	273366	138	21.9676	21.8959	21.4639	22.159	21.8749	22.1654	21.8429	21.5388	21.6502	21.5199	21.3168	21.2456
+	2.43098	0.536688	A0A1A7ZHY8;A0A1A8UE44	A0A1A7ZHY8;A0A1A8UE44	258	CAPZA1B	F-actin-capping protein subunit alpha	Color2 [DarkGray]	1	4				9	7	7	51.7	42.3	42.3	32.852	0	54.599	146970000	13	63	286	32837.6	13	21.9666	21.4467	21.4819	21.5545	21.8341	22.0574	21.3448	20.8803	21.3702	21.3864	21.2183	20.921
+	1.98339	0.412997	A0A1A7ZI83	A0A1A7ZI83	260	CNTN1	Contactin 1	Color2 [DarkGray]	1	4				15	15	15	20.9	20.9	20.9	113.18	0	39.495	156790000	51	53	1019	113181	51	22.0983	21.8111	21.5577	21.794	21.788	22.0243	21.9194	21.2761	21.4424	21.4163	21.1795	21.3616
+	2.79054	0.376321	A0A1A7ZIG0	A0A1A7ZIG0	268	ATP1B3B	Sodium/potassium-transporting ATPase subunit beta	Color2 [DarkGray]	1	4				15	15	15	36.9	36.9	36.9	39.23	0	216.53	1085100000	14	175	339	39230.4	14	24.3795	24.2632	24.163	23.9164	24.4958	24.1426	23.8402	23.8755	23.8973	23.7233	23.9404	23.826
+	4.55725	0.824732	A0A1A7ZIR9	A0A1A7ZIR9	273	DNPEP	Aspartyl aminopeptidase	Color2 [DarkGray]	1	4				14	14	14	43.1	43.1	43.1	51.606	0	61.283	200930000	20	73	471	51606.1	20	22.1592	21.7474	21.5762	22.127	21.8736	22.1213	21.3599	21.0805	20.9727	21.1768	21.0511	21.0152
+	1.69621	0.420553	A0A1A7ZJ05;A0A1A7ZQD5	A0A1A7ZJ05	282	WDR47A	WD repeat domain 47a	Color2 [DarkGray]	1	4				9	9	9	12.8	12.8	12.8	100.56	0	24.72	70453000	46	23	913	100563	46	20.9385	20.8067	20.1744	20.8942	20.41	20.9062	20.162	20.5567	20.3726	20.1842	19.9999	20.3311
+	1.46625	-1.17558	A0A1A8UES4;A0A1A7ZJE5	A0A1A8UES4;A0A1A7ZJE5	289	FASN	Fatty acid synthase	Color2 [DarkGray]	1	4				18	18	18	10.7	10.7	10.7	273.34	0	42.777	62340000	107	21	2514	273348	107	19.0337	19.5106	NaN	19.6781	NaN	NaN	19.9289	19.8258	20.3052	20.8339	20.8499	21.7545
+	2.46269	0.798189	A0A1A7ZJM2	A0A1A7ZJM2	292	Nfu_g_1_009964	Dimethylaniline monooxygenase [N-oxide-forming]	Color2 [DarkGray]	1	4				6	6	6	13.2	13.2	13.2	63.475	0	15.177	62959000	26	16	555	63475.4	26	20.9523	21.3215	20.6808	21.5366	20.9413	21.1663	20.1159	20.0712	NaN	20.7186	20.3008	NaN
+	2.40258	0.344671	A0A1A7ZJQ1	A0A1A7ZJQ1	293	DPYSL3	Dihydropyrimidinase-like 3	Color2 [DarkGray]	1	4				41	41	38	72	72	68.2	62.537	0	323.31	8566100000	28	889	575	62538	28	26.0607	26.0814	25.8272	26.3521	25.9626	26.2202	25.8637	25.6573	25.707	25.5452	25.7697	25.8932
+	2.16738	-0.41798	A0A1A7ZJT2	A0A1A7ZJT2	296	APEX1	DNA-(apurinic or apyrimidinic site) lyase	Color2 [DarkGray]	1	4				14	14	14	56.1	56.1	56.1	35.081	0	57.685	380060000	17	81	310	35081.7	17	22.5253	22.0498	22.3028	22.2354	21.8926	22.461	22.6099	22.624	22.3929	22.6149	22.8465	22.8864
+	1.60432	0.702503	A0A1A7ZK77	A0A1A7ZK77	306	SEPT8A	Septin 8a	Color2 [DarkGray]	1	4				7	5	5	16.4	13.3	13.3	54.972	0	11.727	46658000	21	22	475	54972.6	21	21.3197	21.2269	20.5025	21.899	NaN	21.055	20.4081	20.593	20.2215	20.9158	NaN	20.3521
+	5.07315	0.956599	A0A1A7ZKA5	A0A1A7ZKA5	309	Nfu_g_1_021376	Uncharacterized protein	Color2 [DarkGray]	1	4				35	35	34	62.1	62.1	60.5	83.438	0	323.31	2572500000	38	401	783	83439.3	38	25.2412	25.0616	24.9668	25.2777	25.0326	25.3798	24.5803	24.223	24.3063	23.9099	24.0484	24.1524
+	2.23252	0.47403	A0A1A7ZKC9;A0A1A8UI57;A0A1A8UPY4	A0A1A7ZKC9;A0A1A8UI57	312	SH3GL2	SH3-domain GRB2-like 2	Color2 [DarkGray]	1	4				13	12	12	44.8	42.3	42.3	35.719	0	70.779	467350000	15	109	334	37678.3	15	23.0318	22.7685	23.1562	23.2349	23.2611	23.2248	22.5487	22.8777	22.7649	22.4478	22.9556	22.2386
+	2.41721	0.409164	A0A1A7ZKT1	A0A1A7ZKT1	319	AHSA1L	AHA1, activator of heat shock protein ATPase homolog 1, like	Color2 [DarkGray]	1	4				8	8	8	23.6	23.6	23.6	38.364	0	37.99	149830000	21	59	339	38364.3	21	22.1592	21.9906	21.9494	22.3672	21.9381	22.4986	21.9704	21.6248	21.6416	21.6957	21.7421	21.7736
+	1.95321	0.380302	A0A1A7ZKX2	A0A1A7ZKX2	321	CAMK2D2	Calcium/calmodulin-dependent protein kinase (CaM kinase) II delta 2	Color2 [DarkGray]	1	4				6	5	5	61.7	54.9	54.9	15.271	0	25.37	52861000	8	28	133	15271.2	8	21.159	20.9846	21.1841	20.9513	21.0342	20.8146	20.8242	20.6608	20.2357	NaN	20.6057	20.8785
+	2.11389	0.621712	A0A1A7ZLM6	A0A1A7ZLM6	337	Nfu_g_1_015765	Tubulin beta chain	Color2 [DarkGray]	1	4				37	8	2	77.9	23	4.7	49.643	0	193.84	14214000000	20	673	444	49643.8	20	28.5823	28.2692	28.0313	28.5122	28.6196	28.9608	28.2262	27.7221	27.4049	27.6641	28.023	28.2049
+	1.639	0.802798	A0A1A7ZLV6	A0A1A7ZLV6	343	SNCA	Synuclein, alpha (Non A4 component of amyloid)	Color2 [DarkGray]	1	4				3	3	3	37	37	37	12.541	0	231.71	2256000000	7	116	127	12540.9	7	26.5083	26.5848	25.6881	27.4514	26.8845	27.1346	26.6046	25.7319	25.9812	25.6376	25.4455	26.034
+	2.33725	0.830308	A0A1A8UQZ1;A0A1A7ZLX8	A0A1A8UQZ1;A0A1A7ZLX8	346	OLA.3945	Complement component C3-1	Color2 [DarkGray]	1	4				49	49	49	39	39	39	185.54	0	312.82	744640000	90	233	1655	185569	90	22.8659	22.4142	23.3277	22.0655	22.1999	22.5318	21.9593	21.3198	21.5903	21.7036	21.6315	22.2187
+	4.12162	0.581587	A0A1A7ZM63	A0A1A7ZM63	355	FLOT1B	Flotillin	Color2 [DarkGray]	1	4				20	20	5	58.1	58.1	15.2	47.775	0	105.1	452030000	28	140	427	47775.1	28	22.3088	22.1479	21.9597	22.4156	22.1205	22.1639	21.8289	21.656	21.6809	21.4871	21.5871	21.3868
+	2.82029	-0.387101	A0A1A7ZMF8	A0A1A7ZMF8	362	SND1	Staphylococcal nuclease domain-containing protein	Color2 [DarkGray]	1	4				14	14	14	19.4	19.4	19.4	102.06	0	39.373	179730000	52	54	911	102064	52	22.212	22.0214	21.9155	21.8668	22.1245	22.2936	22.4476	22.2494	22.399	22.6651	22.5571	22.4382
+	4.55574	1.31234	A0A1A7ZN20;A0A1A8A525	A0A1A7ZN20;A0A1A8A525	375	TRIM2B	Tripartite motif-containing 2b	Color2 [DarkGray]	1	4				14	14	14	31.5	31.5	31.5	67.032	0	44.849	241310000	28	52	646.5	69512.9	28	22.6328	22.3749	22.2884	22.8173	22.5753	22.7439	21.7378	21.1348	21.3917	21.6303	20.7713	20.8927
+	2.58809	-0.661966	A0A1A8UG29;A0A1A7ZN65	A0A1A8UG29;A0A1A7ZN65	381	ANP32B	Acidic (Leucine-rich) nuclear phosphoprotein 32 family, member B	Color2 [DarkGray]	1	4				5	4	4	29.8	25.9	25.9	23.124	0	15.507	86589000	7	24	234.5	26537.3	7.5	20.9241	21.263	21.2394	21.707	21.151	NaN	21.9366	21.4375	22.0805	21.9306	22.1234	22.0047
+	2.63617	0.344416	A0A1A7ZNM0;A0A1A8V5E1	A0A1A7ZNM0;A0A1A8V5E1	387	DNM1B	Dynamin 1b	Color2 [DarkGray]	1	4				43	35	23	53.1	49	35.8	94.052	0	217.91	1160300000	46	304	841.5	94634.9	46.5	23.4364	23.2659	23.0764	23.4354	23.4838	23.5605	23.2454	22.9886	23.048	22.928	22.9901	22.9918
+	3.65909	-0.938653	A0A1A7ZNV4;A0A1A8V9L9;A0A1A7ZLU4;A0A1A8UT10;A0A1A8U2R5	A0A1A7ZNV4;A0A1A8V9L9	392	PRMT1	Protein arginine methyltransferase 1	Color2 [DarkGray]	1	4				8	8	8	26.2	26.2	26.2	40.53	0	30.922	93029000	21	26	353	40745.3	21	20.9048	NaN	20.3551	21.1933	20.6855	20.9572	21.7118	21.5585	21.9307	21.9942	21.4846	21.8673
+	2.5527	0.60106	A0A1A7ZNX6	A0A1A7ZNX6	394	SYPA	Synaptophysin a	Color2 [DarkGray]	1	4				6	6	6	21.6	21.6	21.6	32.641	0	137.35	1586800000	9	131	292	32641	9	26.1547	25.5072	25.7973	25.6831	25.9611	26.4641	25.4035	25.3929	25.1133	25.2083	25.3258	25.5173
+	2.05426	0.510222	A0A1A7ZP31	A0A1A7ZP31	399	CPT2	Carnitine palmitoyltransferase II	Color2 [DarkGray]	1	4				11	11	11	22	22	22	74.831	0	31.398	140320000	39	47	667	74831.8	39	21.4558	21.5305	20.877	21.6343	21.5034	21.4063	21.3276	20.7436	20.9656	21.0525	20.6553	20.6015
+	2.05779	0.452038	A0A1A7ZQD3;A0A1A8B771	A0A1A7ZQD3;A0A1A8B771	421	CAMK2D1	Calcium/calmodulin-dependent protein kinase (CaM kinase) II delta 1	Color2 [DarkGray]	1	4				11	6	5	30.3	20.1	18.4	57.896	0	28.7	151280000	26	39	483	54605.4	24	22.8937	22.3794	22.5512	22.1787	22.4675	22.983	22.1807	22.2375	22.0539	21.8688	22.1372	22.2632
+	1.89036	0.795011	A0A1A8UNJ7;A0A1A7ZQT5	A0A1A8UNJ7;A0A1A7ZQT5	427	ATP6V1B2	ATPase, H+ transporting, lysosomal V1 subunit B2	Color2 [DarkGray]	1	4				15	8	8	48.6	25.3	25.3	41.135	0	57.942	153100000	21	46	392.5	42306.8	21.5	22.6724	21.6718	22.0431	22.9515	22.8612	22.9958	21.9389	21.7459	21.4665	NaN	21.8307	21.7061
+	2.83124	0.481352	A0A1A8ADW1;A0A1A7ZR29	A0A1A8ADW1;A0A1A7ZR29	432	ADD2	Adducin 2 (Beta)	Color2 [DarkGray]	1	4				13	13	13	26	26	26	71.511	0	66.383	352020000	27	106	661	72931.6	28	22.5871	22.3325	22.0661	22.4878	22.5639	22.7069	22.113	21.9684	21.8524	22.0897	21.7499	22.0828
+	4.2586	0.581718	A0A1A7ZR63	A0A1A7ZR63	435	GNAO1B	Guanine nucleotide binding protein (G protein), alpha activating activity polypeptide O, b	Color2 [DarkGray]	1	4				18	18	12	49.4	49.4	30.5	39.952	0	290.33	3012100000	16	274	354	39952.5	16	26.2238	25.9609	25.8227	25.8451	25.7792	26.2051	25.4936	25.3524	25.4865	25.3767	25.3539	25.2835
+	1.95896	0.532195	A0A1A7ZR67;A0A1A8UPM4	A0A1A7ZR67;A0A1A8UPM4	436	TOM1L2	Target of myb1-like 2 (Chicken)	Color2 [DarkGray]	1	4				8	8	8	31.6	31.6	31.6	49.342	0	23.07	68834000	20	35	480.5	51968.8	21	20.6586	20.8291	20.5208	20.985	21.2579	21.055	20.8722	20.0437	20.206	20.5951	20.2927	20.1035
+	1.41865	-1.9316	A0A1A8ASJ2;A0A1A7ZRS3;A0A1A8ABU2;A0A1A8U2I7	A0A1A8ASJ2;A0A1A7ZRS3;A0A1A8ABU2;A0A1A8U2I7	445	Nfu_g_1_007277;H3F3B.1	Histone domain-containing protein;Histone H3	Color2 [DarkGray]	1	4				3	3	3	35.1	35.1	35.1	8.713	0	8.6451	146370000	4	22	116	13006.1	4	21.2932	NaN	23.2161	22.0342	20.6346	20.2439	21.2055	24.0854	24.4842	23.5878	24.8689	22.2643
+	2.62698	0.530371	A0A1A7ZRW8;A0A1A8TYT7	A0A1A7ZRW8;A0A1A8TYT7	452	PIP4K2AA	Phosphatidylinositol-5-phosphate 4-kinase, type II, alpha a	Color2 [DarkGray]	1	4				12	12	9	37.3	37.3	26.2	50.203	0	97.748	308640000	21	67	442	50078.9	21	22.8107	22.5821	22.4517	23.073	22.6331	22.7094	22.492	22.2389	22.387	22.1287	21.9118	21.9194
+	3.09532	-0.729854	A0A1A7ZRY7	A0A1A7ZRY7	456	SET	SET nuclear oncogene	Color2 [DarkGray]	1	4				7	7	3	35	35	13.9	25.676	0	84.864	504740000	10	70	223	25676.2	10	23.1532	23.9288	23.5377	23.3508	22.9225	23.1719	24.2068	23.941	24.2335	24.0487	24.1081	23.9059
+	1.47812	-1.21921	A0A1A8V3B3;A0A1A7ZSC1	A0A1A8V3B3;A0A1A7ZSC1	471	Nfu_g_1_000275	Histone H2A	Color2 [DarkGray]	1	4				5	5	4	36.7	36.7	29.7	13.759	0	119.63	1797000000	5	112	128	13744.1	5	26.353	25.1481	26.0421	25.8578	23.2507	26.3005	26.8375	26.2451	26.5892	26.9254	26.7175	26.9527
+	2.91422	0.545302	A0A1A7ZSC6	A0A1A7ZSC6	472	AGLA	Amylo-1, 6-glucosidase, 4-alpha-glucanotransferase a	Color2 [DarkGray]	1	4				27	27	27	22.8	22.8	22.8	174.48	0	67.159	251610000	92	96	1537	174478	92	21.8952	21.7288	21.514	21.8394	22.0263	22.1184	21.5758	21.2693	21.2394	21.3043	20.9797	21.4817
+	1.48757	0.587302	A0A1A7ZSE9	A0A1A7ZSE9	475	KNG1	Kininogen 1	Color2 [DarkGray]	1	4				13	13	13	48.4	48.4	48.4	40.411	0	95.866	559020000	19	97	372	40411.4	19	24.511	23.7726	24.1001	23.5426	24.3952	24.8554	23.6869	23.9523	23.2909	23.2103	23.575	23.9378
+	1.80578	0.585087	A0A1A8UBT1;A0A1A7ZSH9	A0A1A8UBT1;A0A1A7ZSH9	477	GRIN1A	Glutamate receptor, ionotropic, N-methyl D-aspartate 1a	Color2 [DarkGray]	1	4				4	4	3	5.3	5.3	4.4	98.742	0	12.273	57684000	45	28	890.5	100025	45.5	21.1553	21.2453	21.5043	NaN	21.7963	22.2369	21.156	21.1484	21.0778	21.0425	20.9306	20.6597
+	1.37977	0.575286	A0A1A7ZT96;A0A1A8U6L9	A0A1A7ZT96;A0A1A8U6L9	496	NOS1	Nitric oxide synthase	Color2 [DarkGray]	1	4				5	5	5	4.7	4.7	4.7	158.94	0	13.69	37313000	76	14	1415.5	159273	75.5	20.3429	20.1469	19.6493	20.7984	NaN	20.4876	19.841	19.6664	19.8625	NaN	NaN	19.469
+	5.19098	1.05475	A0A1A8U9U7;A0A1A7ZTF0	A0A1A8U9U7;A0A1A7ZTF0	500	ALAD	Delta-aminolevulinic acid dehydratase	Color2 [DarkGray]	1	4				9	9	9	46	46	46	29.631	0	40.927	108360000	13	35	302.5	32835.3	15	21.6629	21.8238	21.8965	21.6527	22.0971	22.0332	20.9068	20.5134	20.6863	20.7965	21.2142	20.7205
+	2.37358	0.480526	A0A1A7ZUC3;A0A1A8V076;A0A1A8AZC2;A0A1A8V1G5;A0A1A8U6K6;A0A1A8V283	A0A1A7ZUC3;A0A1A8V076;A0A1A8AZC2	518	GABRB2	Gamma-aminobutyric acid (GABA) A receptor, beta 2	Color2 [DarkGray]	1	4				9	9	4	18.8	18.8	11.6	60.331	0	23.269	132070000	23	56	279	31821.8	12	21.805	21.6559	21.4805	22.0803	21.54	22.0222	21.404	21.258	21.3896	21.3432	20.8919	21.414
+	1.89637	-2.08105	A0A1A7ZUM9	A0A1A7ZUM9	525	MARCKSB	Myristoylated alanine rich protein kinase C substrate b	Color2 [DarkGray]	1	4				6	6	6	35.8	35.8	35.8	21.511	0	65.846	419820000	14	48	212	21511	14	20.9068	23.0322	24.2321	23.378	23.0656	19.9263	24.2629	24.4116	24.6341	24.7343	25.0023	23.9819
+	2.01627	-1.50984	A0A1A7ZV41	A0A1A7ZV41	534	SRSF4	Serine/arginine-rich splicing factor 4	Color2 [DarkGray]	1	4				7	7	4	21.7	21.7	15.3	41.172	0	17.623	250460000	13	28	360	41172.1	13	20.7685	23.8261	22.7104	22.4515	22.5001	NaN	23.4903	24.1391	23.8776	24.3694	23.9863	23.9041
+	2.61698	0.430367	A0A1A7ZV99	A0A1A7ZV99	538	CPE	Carboxypeptidase E	Color2 [DarkGray]	1	4				14	14	14	35.2	35.2	35.2	51.611	0	72.47	380310000	25	72	454	51612	25	23.1245	22.8177	22.6742	22.7607	22.8956	23.117	22.6172	22.4744	22.5282	22.6805	22.2026	22.3046
+	2.38974	0.430785	A0A1A7ZVM5	A0A1A7ZVM5	545	ENO1A	Enolase 1a, (Alpha)	Color2 [DarkGray]	1	4				45	45	39	85	85	75.9	47.058	0	323.31	17088000000	23	1422	432	47058.7	23	26.8925	26.861	26.6663	27.3412	26.9622	26.936	26.7831	26.4547	26.5693	26.2452	26.442	26.5802
+	4.66541	0.912774	A0A1A7ZWG2;A0A1A8UA42	A0A1A7ZWG2;A0A1A8UA42	555	VIML	Vimentin like	Color2 [DarkGray]	1	4				27	26	23	59.4	57.5	52.2	52.722	0	148.47	658510000	33	158	456	52636.7	33	23.0068	23.1901	22.7848	23.2681	22.7002	22.8272	22.1961	21.8922	21.9666	22.3024	22.136	21.8072
+	1.8749	0.465665	A0A1A7ZWT4;A0A1A8U946	A0A1A7ZWT4;A0A1A8U946	562	GSNA	Gelsolin a	Color2 [DarkGray]	1	4				7	7	7	16.4	16.4	16.4	80.728	0	58.589	138440000	25	53	730	80733.1	25	22.0252	21.8265	21.482	21.7118	21.447	21.5953	21.4083	21.561	20.8072	21.4107	21.2356	20.8711
+	2.80687	0.438244	A0A1A7ZX05	A0A1A7ZX05	566	GLO1	Lactoylglutathione lyase	Color2 [DarkGray]	1	4				9	9	9	45.6	45.6	45.6	20.173	0	45.983	278360000	13	49	180	20173	13	22.7178	22.9732	22.9081	22.8967	23.0334	23.2674	22.7547	22.5424	22.6809	22.283	22.4558	22.4502
+	1.93145	-0.385431	A0A1A7ZX97	A0A1A7ZX97	571	PPIB	Peptidyl-prolyl cis-trans isomerase	Color2 [DarkGray]	1	4				9	9	9	48.1	48.1	48.1	23.614	0	33.844	345040000	11	52	216	23614.3	11	22.8538	22.6937	22.4299	23.2009	22.4743	22.866	23.0606	23.0481	23.0932	23.3444	23.1032	23.1816
+	1.68843	0.397633	A0A1A7ZXH9;A0A1A8URM8	A0A1A7ZXH9;A0A1A8URM8	579	HPX	Hemopexin	Color2 [DarkGray]	1	4				21	21	21	63.2	63.2	63.2	44.598	0	208.47	1241000000	25	204	414.5	46157.6	25.5	24.0885	23.6385	23.4903	24.0469	24.0557	24.009	23.2633	23.2947	23.2718	23.651	23.6326	23.8298
+	2.91062	0.587787	A0A1A7ZXK1	A0A1A7ZXK1	581	SFXN3	Sidoreflexin	Color2 [DarkGray]	1	4				17	17	17	60.9	60.9	60.9	35.375	0	136.98	965160000	18	239	322	35375.2	18	24.1632	24.2009	23.6388	24.2325	23.9194	24.385	23.7308	23.5032	23.6614	23.2659	23.3264	23.5254
+	1.71534	0.743813	A0A1A7ZXK3	A0A1A7ZXK3	582	TOMM34	Translocase of outer mitochondrial membrane 34	Color2 [DarkGray]	1	4				11	11	11	34.5	34.5	34.5	34.823	0	26.893	126880000	19	47	310	34823.8	19	22.1332	20.6759	21.1929	21.1618	21.8902	21.9649	21.1975	20.3161	20.6903	20.6236	20.7096	21.019
+	2.26588	0.328284	A0A1A7ZXK8;A0A1A8UA77;A0A1A8URA5	A0A1A7ZXK8;A0A1A8UA77	584	DPYSL5B	Dihydropyrimidinase-like 5b	Color2 [DarkGray]	1	4				40	40	37	73.7	73.7	69.8	61.894	0	323.31	7403900000	29	802	567	61901.8	29	25.8205	25.7666	25.6468	25.784	25.4848	26.0845	25.5888	25.4768	25.4793	25.2976	25.4593	25.3158
+	2.97333	0.740047	A0A1A7ZY76	A0A1A7ZY76	598	ACP6	Acid phosphatase 6, lysophosphatidic	Color2 [DarkGray]	1	4				8	8	8	25.1	25.1	25.1	47.054	0	19.947	42368000	21	28	423	47054.1	21	NaN	20.5896	20.0865	20.7509	20.85	20.831	19.8874	19.7934	20.036	NaN	19.7943	19.8966
+	2.16682	0.362882	A0A1A8V0S4;A0A1A7ZYA3	A0A1A8V0S4;A0A1A7ZYA3	600	FKBP4	Peptidylprolyl isomerase	Color2 [DarkGray]	1	4				12	12	12	35.7	35.7	35.7	51.042	0	46.473	226130000	23	55	454	51057.7	23	22.33	22.233	21.8375	22.51	22.4492	22.2964	21.8638	21.7283	21.9066	21.9819	21.954	22.0442
+	3.04933	0.708637	A0A1A7ZYB4;A0A1A8UVM3;A0A1A8B3A9	A0A1A7ZYB4;A0A1A8UVM3;A0A1A8B3A9	602	CARS	Cysteinyl-tRNA synthetase	Color2 [DarkGray]	1	4				19	19	19	35.7	35.7	35.7	84.962	0	63.792	189900000	41	85	821	93535.7	43	21.331	21.1019	20.8594	21.512	21.2497	21.046	20.7062	20.5999	20.5836	20.7329	20.0154	20.2101
+	1.75433	-0.98667	A0A1A8U1D4;A0A1A7ZYS6	A0A1A8U1D4;A0A1A7ZYS6	610	MAPRE1B	Microtubule-associated protein, RP/EB family, member 1b	Color2 [DarkGray]	1	4				9	5	4	42.9	29.7	25.3	20.529	0	15.665	133190000	14	40	216	24376.2	15.5	21.6921	21.3515	21.7358	21.1083	20.0876	20.1946	21.1975	21.8467	22.2739	22.1599	22.1648	22.4471
+	2.34715	0.423359	A0A1A7ZZ01	A0A1A7ZZ01	614	GDI1	Rab GDP dissociation inhibitor	Color2 [DarkGray]	1	4				38	38	31	84.6	84.6	71.8	50.559	0	323.31	4929500000	25	634	447	50559.5	25	25.5638	25.3988	25.1523	25.2895	25.0559	25.5025	25.2455	24.886	24.7017	24.7752	24.7793	25.0349
+	2.58842	1.12703	A0A1A7ZZZ2	A0A1A7ZZZ2	631	Nfu_g_1_021050	Uncharacterized protein	Color2 [DarkGray]	1	4				7	7	7	36.2	36.2	36.2	26.122	0	88.723	619260000	14	125	232	26122.7	14	24.9655	23.638	24.2751	23.8136	23.7604	24.2531	23.119	23.3403	22.3194	22.6911	22.7969	23.6768
+	1.7613	-1.84099	A0A1A8A122	A0A1A8A122	652	MAPT	Microtubule-associated protein	Color2 [DarkGray]	1	4				5	5	5	16.8	16.8	16.8	27.177	0	30.917	354490000	10	59	262	27177.5	10	20.2474	23.1216	23.3385	22.4181	21.9675	19.4842	23.4862	23.7359	23.8566	23.8114	23.3803	23.3529
+	1.34417	-0.691542	A0A1A8A1A0	A0A1A8A1A0	656	MARCKSL1B	MARCKS-like 1b	Color2 [DarkGray]	1	4				7	7	7	50.7	50.7	50.7	21.087	0	103.93	741170000	13	100	209	21087	13	23.4969	24.3096	24.3199	22.711	24.7447	24.2648	24.6307	24.6615	24.6289	24.6357	24.7393	24.7001
+	1.47482	0.496916	A0A1A8A1H2	A0A1A8A1H2	661	ATP5O	ATP synthase, H+ transporting, mitochondrial F1 complex, O subunit	Color2 [DarkGray]	1	4				13	13	13	63.2	63.2	63.2	22.811	0	208.29	1385800000	13	160	209	22810.8	13	24.3905	24.6308	23.9848	25.3877	24.7129	24.7745	24.4555	24.2356	24.0674	24.1144	23.9876	24.039
+	1.79125	0.477609	A0A1A8A1K6	A0A1A8A1K6	663	GAPDHS	Glyceraldehyde-3-phosphate dehydrogenase	Color2 [DarkGray]	1	4				26	26	24	80.3	80.3	77.9	36.124	0	323.31	16221000000	21	1246	335	36124.4	21	27.7154	27.1641	27.2794	27.3474	27.8598	28.0708	27.3954	27.0035	26.8506	27.0377	27.1431	27.141
+	2.2394	-0.385097	A0A1A8A206	A0A1A8A206	676	EIF4A3	Eukaryotic translation initiation factor 4A, isoform 3	Color2 [DarkGray]	1	4				9	7	7	27.1	23.2	23.2	46.408	0	26.417	114570000	23	45	406	46408.5	23	21.1334	21.5138	21.0956	21.3266	21.164	21.305	21.4336	21.4574	21.693	21.9846	21.4929	21.7875
+	3.34589	0.400294	A0A1A8A233	A0A1A8A233	678	ATP1A1B	Sodium/potassium-transporting ATPase subunit alpha	Color2 [DarkGray]	1	4				58	58	16	51.5	51.5	15.7	112.5	0	323.31	11689000000	46	1126	1026	112503	46	26.3765	26.2219	26.1281	26.3174	26.512	26.6033	26.0837	25.9761	25.9238	25.8714	25.9771	25.9253
+	2.72185	-0.668336	A0A1A8A2A0;A0A1A8TX76	A0A1A8A2A0;A0A1A8TX76	680	SFPQ	Splicing factor proline/glutamine rich (Polypyrimidine tract binding protein associated)	Color2 [DarkGray]	1	4				14	14	14	31.6	31.6	31.6	73.251	0	45.029	270740000	42	63	609.5	69409.8	39	21.8909	21.6145	22.2168	22.3718	22.0686	22.3713	22.7136	22.4117	22.6	22.9139	23.153	22.7515
+	1.52599	0.509154	A0A1A8A2E1	A0A1A8A2E1	683	MAG	Myelin associated glycoprotein	Color2 [DarkGray]	1	4				6	6	6	12.5	12.5	12.5	72.201	0	22.411	110540000	25	37	649	72201.7	25	22.1932	21.9899	21.4194	22.1751	21.2396	21.8452	21.6563	21.1882	21.6187	21.2848	21.1612	20.8984
+	2.94893	0.886614	A0A1A8A3G5	A0A1A8A3G5	697	ARL6IP5B	PRA1 family protein	Color2 [DarkGray]	1	4				6	6	6	31.3	31.3	31.3	22.01	0	19.47	107670000	7	42	195	22010.2	7	22.243	22.3957	22.1197	22.3203	NaN	22.2933	21.3838	21.5871	21.2836	21.948	20.7044	21.4196
+	2.33613	0.620775	A0A1A8A3K0;A0A1A8B0U5;A0A1A8A493;A0A1A8U0N6	A0A1A8A3K0;A0A1A8B0U5	700	ATP8A1	Phospholipid-transporting ATPase	Color2 [DarkGray]	1	4				10	10	10	10.4	10.4	10.4	131.35	0	33.17	115010000	51	37	1001.5	112821	42	21.8439	21.1309	21.5185	21.0445	21.7024	21.1861	20.3811	20.6389	20.8515	20.7732	21.1353	20.9217
+	2.2455	0.42214	A0A1A8A3S0;A0A1A8UR58;A0A1A8U8Y5	A0A1A8A3S0;A0A1A8UR58	702	RRAS2	Related RAS viral (R-ras) oncogene homolog 2	Color2 [DarkGray]	1	4				3	3	3	17.8	17.8	17.8	23.183	0	6.8036	25761000	14	8	202	23138.3	14	20.0329	19.9608	19.8378	19.9304	19.9225	20.3733	NaN	19.6568	NaN	19.6633	19.3656	19.6643
+	3.11798	0.528421	A0A1A8A4I8;A0A1A8UG04;A0A1A8AE70;A0A1A8B2Z7	A0A1A8A4I8;A0A1A8UG04	717	ATP6V0A1B	V-type proton ATPase subunit a	Color2 [DarkGray]	1	4				24	24	24	34.7	34.7	34.7	98.924	0	198.52	1039400000	32	215	855.5	97259	32.5	24.0641	23.8723	23.6276	23.9099	23.8764	24.1232	23.7086	23.4419	23.3939	23.3506	23.058	23.3499
+	3.6448	1.67648	A0A1A8USC0;A0A1A8A4L6	A0A1A8USC0;A0A1A8A4L6	718	Nfu_g_1_002738	Uncharacterized protein	Color2 [DarkGray]	1	4				18	18	18	16.7	16.7	16.7	194.14	0	66.037	109550000	89	50	1718	194155	89	21.8891	21.6595	21.3469	20.5475	21.312	20.9784	19.7149	NaN	19.2251	19.7524	NaN	19.7573
+	1.32617	-0.804788	A0A1A8A4M8	A0A1A8A4M8	719	RPS13	Ribosomal protein S13	Color2 [DarkGray]	1	4				9	9	9	48.3	48.3	48.3	17.18	0	34.74	485050000	9	83	151	17180.3	9	22.7531	23.7243	23.6269	23.1326	22.71	21.3861	23.541	23.5966	23.471	23.715	23.8932	23.9449
+	1.26277	0.686778	A0A1A8A5B7	A0A1A8A5B7	732	PGLS	6-phosphogluconolactonase	Color2 [DarkGray]	1	4				7	7	7	36.4	36.4	36.4	27.234	0	32.926	103550000	11	47	253	27234.3	11	21.9352	22.0761	21.4576	21.4694	NaN	22.0711	22.0948	20.8014	21.125	20.5824	20.4834	21.6035
+	2.76491	0.580183	A0A1A8A5E2	A0A1A8A5E2	733	KBTBD11	Kelch repeat and BTB (POZ) domain containing 11	Color2 [DarkGray]	1	4				9	9	9	19.6	19.6	19.6	69.899	0	25.972	143390000	30	55	627	69899.3	30	22.2576	21.8517	21.5301	21.9606	21.8119	22.2244	21.5255	21.5496	21.5007	21.2521	21.0755	21.2517
+	1.95641	1.36056	A0A1A8A5T8	A0A1A8A5T8	741	DYNLL2A	Dynein light chain	Color2 [DarkGray]	1	4				7	1	1	65.2	24.7	24.7	10.364	0	44.174	68267000	5	20	89	10363.9	5	22.9362	NaN	22.5988	21.3695	22.7212	23.0341	20.5954	21.0228	NaN	NaN	21.6577	21.4098
+	2.11045	0.413989	A0A1A8A5W3	A0A1A8A5W3	743	ASS1	Argininosuccinate synthetase 1	Color2 [DarkGray]	1	4				16	16	16	37.9	37.9	37.9	46.596	0	50.704	312990000	24	97	412	46596.3	24	22.3222	22.3476	21.8464	22.4526	22.1639	22.2528	22.1759	21.8396	21.906	21.5183	21.7052	21.7566
+	1.64333	0.459296	A0A1A8A5Y6	A0A1A8A5Y6	744	RPLP2	Ribosomal protein, large P2	Color2 [DarkGray]	1	4				6	6	6	72.2	72.2	72.2	11.583	0	134.71	388810000	5	84	115	11582.9	5	23.7647	23.8195	23.3805	24.4595	23.6371	23.9136	23.639	22.9859	23.4296	23.3828	23.4343	23.3475
+	2.22914	0.861274	A0A1A8UTE6;A0A1A8A723	A0A1A8UTE6;A0A1A8A723	769	APOEB	Apolipoprotein Eb	Color2 [DarkGray]	1	4				11	11	11	58.6	58.6	58.6	32.223	0	101.2	288140000	20	101	295.5	33252.5	21	22.7423	22.8616	22.3651	21.7565	22.0018	21.9591	21.7275	21.5275	20.7173	21.8427	21.2216	21.4822
+	1.11673	-0.872443	A0A1A8A736	A0A1A8A736	771	GAD2	Glutamate decarboxylase 2	Color2 [DarkGray]	1	4				11	11	11	25.7	25.7	25.7	65.297	0	37.263	119660000	26	39	584	65298	26	20.849	22.123	22.5132	20.5465	21.7631	20.1958	21.2241	22.4217	22.6881	22.3585	22.6048	21.928
+	2.03082	-0.695489	A0A1A8A7A5	A0A1A8A7A5	777	RPL23A	Ribosomal protein L23a	Color2 [DarkGray]	1	4				8	8	8	43.2	43.2	43.2	18.493	0	27.522	281320000	6	53	162	18493	6	22.4329	22.4306	22.5181	22.262	22.5258	21.8821	22.7987	22.6723	22.8776	23.1693	23.9345	22.7719
+	1.90143	0.532124	A0A1A8A7R2;A0A1A8U966	A0A1A8A7R2;A0A1A8U966	787	OLA.2167	Uncharacterized protein	Color2 [DarkGray]	1	4				18	18	18	45.1	45.1	45.1	50.311	0	323.31	3652600000	24	449	458	50412	23.5	26.217	25.669	25.8075	25.1534	26.072	25.9685	25.4073	25.4626	25.1669	25.0747	25.0607	25.5225
+	1.83156	0.520896	A0A1A8A845	A0A1A8A845	793	GNG7	Guanine nucleotide-binding protein subunit gamma	Color2 [DarkGray]	1	4				4	4	4	66.2	66.2	66.2	7.5387	0	33.418	240940000	4	34	68	7538.78	4	23.3807	23.3936	23.8125	22.8562	22.9325	23.4175	23.0896	22.9471	22.7384	22.4162	22.9047	22.5717
+	2.09211	-0.374652	A0A1A8A8P9	A0A1A8A8P9	804	DDX5	DEAD (Asp-Glu-Ala-Asp) box polypeptide 5	Color2 [DarkGray]	1	4				15	15	3	27.5	27.5	6.8	68.715	0	53.91	230880000	31	75	615	68715.8	31	21.9965	22.3695	22.0403	22.3317	22.3304	22.1649	22.5243	22.4168	22.5997	22.9875	22.6167	22.3363
+	3.15475	0.752127	A0A1A8A910;A0A1A8UDZ2	A0A1A8A910	812	GPRIN1	G protein regulated inducer of neurite outgrowth 1	Color2 [DarkGray]	1	4				10	10	10	21.5	21.5	21.5	72.772	0	69.787	179640000	27	65	666	72772.7	27	22.4199	21.7879	22.0318	22.4889	22.6147	22.6389	21.6167	21.5302	21.8888	21.457	21.4325	21.5441
+	2.22536	0.344537	A0A1A8ASN7;A0A1A8AAB0;A0A1A8V8C1;A0A1A8B9F6	A0A1A8ASN7;A0A1A8AAB0;A0A1A8V8C1;A0A1A8B9F6	843	SEP6	Septin 6	Color2 [DarkGray]	1	4				26	26	24	56.9	56.9	53.4	49.04	0	323.31	1649000000	21	233	428	49195.1	21	24.4041	24.3198	23.9977	24.5766	24.3604	24.4232	24.2718	23.8549	24.0626	23.9498	23.919	23.9563
+	2.4237	0.301699	A0A1A8AAY2	A0A1A8AAY2	853	Nfu_g_1_021485	Succinate dehydrogenase [ubiquinone] iron-sulfur subunit, mitochondrial	Color2 [DarkGray]	1	4				9	9	9	30.7	30.7	30.7	32.038	0	43.505	234590000	17	71	283	32038.1	17	22.3745	22.362	22.1341	22.4661	22.2841	22.3892	22.127	22.0226	22.1326	22.2278	21.867	21.8227
+	1.56608	0.658591	A0A1A8ABA1	A0A1A8ABA1	856	CPLX1	Complexin 1	Color2 [DarkGray]	1	4				5	5	5	41.4	41.4	41.4	15.058	0	136.04	440460000	5	83	133	15058.1	5	24.1935	23.0808	23.6827	24.2876	24.4055	24.4507	23.7649	23.6275	23.0027	23.0186	23.2354	23.5003
+	1.52859	0.771622	A0A1A8B5N1;A0A1A8U040;A0A1A8ABA9	A0A1A8B5N1;A0A1A8U040;A0A1A8ABA9	858	Nfu_g_1_022957;OLA.10208	V-type proton ATPase proteolipid subunit	Color2 [DarkGray]	1	4				1	1	1	11.9	11.9	11.9	15.381	0	49.783	146860000	4	27	153	15754.8	4	24.0947	NaN	23.6438	NaN	23.3298	24.4592	NaN	23.6581	22.7587	23.196	22.8321	23.1064
+	3.10282	0.764016	A0A1A8ABE3;A0A1A8VE74;A0A1A7ZX41	A0A1A8ABE3	860	HSPA8	Heat shock 70kDa protein 8	Color2 [DarkGray]	1	4				17	6	6	25.5	14.2	14.2	70.836	0	16.039	63386000	35	27	643	70837.1	35	20.8829	20.8137	20.1708	21.0512	20.7498	20.9198	19.7952	19.9929	20.0303	20.4649	19.8094	19.9116
+	2.0569	-0.322056	A0A1A8ABN9;A0A1A8URA3	A0A1A8ABN9	868	SRSF9	Serine/arginine-rich splicing factor 9	Color2 [DarkGray]	1	4				6	6	6	29.3	29.3	29.3	28.097	0	28.095	117130000	15	45	246	28097.3	15	21.264	21.6798	21.5062	21.2085	21.1847	21.4219	21.8498	21.5234	21.7282	21.8752	21.558	21.6627
+	2.04688	0.449864	A0A1A8ABQ1	A0A1A8ABQ1	869	PDCD8	Programmed cell death 8 (Apoptosis-inducing factor)	Color2 [DarkGray]	1	4				12	12	12	25.3	25.3	25.3	69.612	0	50.084	181150000	31	47	643	69613.1	31	22.1573	22.019	21.5521	22.1704	22.0027	22.15	22.0129	21.5836	21.51	21.488	21.2669	21.4909
+	3.06473	-0.522602	A0A1A8ABV5	A0A1A8ABV5	872	SMPDL3A	Sphingomyelin phosphodiesterase, acid-like 3A	Color2 [DarkGray]	1	4				18	18	16	87.1	87.1	80.3	15.043	0	323.31	15046000000	9	756	132	15043.1	9	27.6424	27.9417	27.4348	27.8655	27.55	27.3505	28.1166	27.926	28.2992	28.1413	28.1321	28.3053
+	4.00312	1.15275	A0A1A8AC93	A0A1A8AC93	880	TPPP	Tubulin polymerization promoting protein	Color2 [DarkGray]	1	4				6	6	6	24.5	24.5	24.5	26.138	0	19.4	91739000	13	17	237	26138.3	13	21.6698	21.8126	21.6123	22.4178	21.6951	21.9912	21.1696	20.7237	21.0406	20.557	20.2637	20.5276
+	2.48266	0.554181	A0A1A8ACP2;A0A1A7ZY56	A0A1A8ACP2	887	SEPT7B	Septin 7b	Color2 [DarkGray]	1	4				15	10	10	39.6	30.3	30.3	49.688	0	63.188	248490000	22	77	429	49688.2	22	22.7807	22.1863	21.9215	22.1662	22.177	22.4905	21.9925	21.6841	21.9063	21.5378	21.5515	21.725
+	2.63629	-0.38234	A0A1A8ACT2	A0A1A8ACT2	893	FABP7A	Fatty acid binding protein 7, brain, a	Color2 [DarkGray]	1	4				10	8	8	80.3	73.5	73.5	14.97	0	69.2	559700000	9	107	132	14970	9	23.5156	23.6446	23.2706	23.5222	23.3431	23.4902	23.9909	23.5828	23.6302	23.9724	23.9635	23.9405
+	2.02133	0.354488	A0A1A8AD98	A0A1A8AD98	898	ATP2B3	ATPase, Ca++ transporting, plasma membrane 3	Color2 [DarkGray]	1	4				10	9	9	29	25.4	25.4	52.604	0	62.722	126720000	19	56	489	52604.5	19	21.3464	21.0819	21.2869	21.1489	21.5172	21.7468	21.094	21.1095	20.8593	20.9298	20.9009	21.1076
+	1.33314	-1.93802	A0A1A8AEC3	A0A1A8AEC3	916	TARDBP	TAR DNA binding protein	Color2 [DarkGray]	1	4				6	6	4	30.6	30.6	24.6	43.641	0	27.299	180180000	14	43	402	43641.6	14	20.3377	21.1863	23.2246	19.638	NaN	23.4401	21.3617	23.6344	24.0159	24.1951	23.8269	23.9862
+	1.48386	0.507816	A0A1A8AF43;A0A1A8VCR3	A0A1A8AF43;A0A1A8VCR3	937	SEPT5B	Septin 5b	Color2 [DarkGray]	1	4				3	3	3	16.6	16.6	16.6	32.277	0	11.652	70991000	15	25	279.5	32642.9	16.5	21.5263	21.7016	21.5019	21.4472	22.2232	20.9723	21.3992	21.0098	21.2871	20.9582	20.5524	21.1189
+	5.03204	1.02606	A0A1A8AFF5	A0A1A8AFF5	945	Nfu_g_1_011208	Cystatin domain-containing protein	Color2 [DarkGray]	1	4				4	4	4	49.5	49.5	49.5	10.908	0	54.888	429480000	7	60	99	10908.4	7	23.8013	23.7781	23.3366	24.1308	23.7612	23.6766	22.9189	22.6407	22.9537	22.6468	22.5856	22.5824
+	5.9464	0.771053	A0A1A8AFH7	A0A1A8AFH7	947	BCAT2	Branched-chain-amino-acid aminotransferase	Color2 [DarkGray]	1	4				19	19	19	54.6	54.6	54.6	43.472	0	94.823	398560000	22	103	390	43472.2	22	22.6352	22.3498	22.3425	22.527	22.7431	22.7074	21.7855	21.8103	21.7682	21.7013	21.8511	21.7624
+	2.3061	0.710047	A0A1A8AGT0	A0A1A8AGT0	984	PRDX6	Peroxiredoxin 6	Color2 [DarkGray]	1	4				9	9	9	52.2	52.2	52.2	24.776	0	35.552	197720000	12	45	224	24776.4	12	21.9699	22.3963	21.7087	22.669	21.5254	22.1265	21.3515	21.4156	21.5373	21.5519	21.3639	20.9154
+	3.50027	0.347192	A0A1A8AH30;A0A1A8AAB5	A0A1A8AH30	988	GOT1	Aspartate aminotransferase	Color2 [DarkGray]	1	4				22	22	22	62.9	62.9	62.9	45.777	0	120.66	2092000000	23	283	410	45777.8	23	24.4923	24.7206	24.6093	24.7211	24.4381	24.7445	24.3399	24.1295	24.3858	24.285	24.2255	24.277
+	2.4766	0.447913	A0A1A8AHZ6;A0A1A8AW73	A0A1A8AHZ6;A0A1A8AW73	1013	DNM1A	Dynamin 1a	Color2 [DarkGray]	1	4				20	5	1	36.6	12.8	2.1	59.063	0	26.87	57819000	31	28	443	51046.8	26	21.054	21.3101	20.7503	21.2773	NaN	20.9665	20.7309	20.604	20.6281	20.8324	20.4557	20.4911
+	6.02959	1.25075	A0A1A8AIS7	A0A1A8AIS7	1038	KRT18	Keratin 18	Color2 [DarkGray]	1	4				38	38	38	85.4	85.4	85.4	46.213	0	323.31	1948600000	29	285	417	46213.7	29	24.0912	24.134	23.809	23.8468	24.1307	24.0301	23.0739	22.929	22.8507	22.7488	22.5296	22.4053
+	3.145	0.635428	A0A1A8AJG1	A0A1A8AJG1	1051	ABHD11	Abhydrolase domain containing 11	Color2 [DarkGray]	1	4				6	6	6	28.3	28.3	28.3	34.226	0	32.982	138640000	16	27	307	34226.1	16	22.576	22.5063	22.1953	22.6204	NaN	22.6454	22.2305	21.9401	21.9278	21.8702	21.5624	21.7085
+	2.77646	-2.72757	A0A1A8AJR5	A0A1A8AJR5	1061	AL954137.2	Parathymosin	Color2 [DarkGray]	1	4				2	2	2	28.1	28.1	28.1	12.278	0	29.377	285280000	7	32	114	12277.9	7	21.0639	22.2494	24.0234	NaN	21.4458	21.356	23.0878	24.8807	25.2461	25.3116	25.2583	24.7471
+	1.73213	-1.03412	A0A1A8AJY4	A0A1A8AJY4	1063	RPL5	Ribosomal protein L5	Color2 [DarkGray]	1	4				6	6	6	25.9	25.9	25.9	34.092	0	23.077	154060000	10	43	297	34092.2	10	20.5132	22.3744	22.3644	22.6892	21.666	NaN	22.7193	22.8518	22.8517	23.1143	23.0349	23.1613
+	1.9556	0.382243	A0A1A8AKK2;A0A1A8AQ16;A0A1A8B8Y4	A0A1A8AKK2;A0A1A8AQ16;A0A1A8B8Y4	1075	RASAL1	RAS protein activator like 1 (GAP1 like)	Color2 [DarkGray]	1	4				19	19	19	31.8	31.8	31.8	93.365	0	64.76	230900000	45	113	724	82313.5	40	21.5703	21.3535	21.1648	21.2218	21.7543	21.7574	21.1637	21.1034	20.9882	21.2276	20.8388	21.2069
+	2.68144	0.749156	A0A1A8AL22	A0A1A8AL22	1085	ECHS1	Enoyl Coenzyme A hydratase, short chain, 1, mitochondrial	Color2 [DarkGray]	1	4				12	12	12	50.3	50.3	50.3	31.589	0	139.88	395550000	19	116	292	31589.4	19	23.1175	23.2485	22.5027	23.2691	23.3772	23.1365	22.9729	22.1371	22.1969	22.2629	22.1574	22.4293
+	4.05082	0.43202	A0A1A8AL78;A0A1A8V2X1;A0A1A8VET6;A0A1A8V4D5;A0A1A8UHG1	A0A1A8AL78	1086	RAC3	Ras-related C3 botulinum toxin substrate 3 (Rho family, small GTP binding protein Rac3)	Color2 [DarkGray]	1	4				15	15	5	58.3	58.3	17.2	21.493	0	72.28	853140000	8	154	192	21493	8	24.2539	24.2763	24.0115	24.2534	24.2804	24.2698	23.801	23.7456	23.6471	23.673	23.982	23.9044
+	1.71237	0.401066	A0A1A8UD74;A0A1A8ALA5	A0A1A8UD74;A0A1A8ALA5	1088	ACAT2	Acetyl-CoA acetyltransferase 2	Color2 [DarkGray]	1	4				6	6	6	26.3	26.3	26.3	41.288	0	16.01	52092000	17	33	395	41281.6	17	21.453	21.3987	21.0951	21.0813	20.9312	21.6683	21.2393	20.6775	20.6733	20.7568	20.9327	20.9415
+	2.30563	-0.298304	A0A1A8ALF5	A0A1A8ALF5	1090	Nfu_g_1_022469	Uncharacterized protein	Color2 [DarkGray]	1	4				18	18	18	62.4	62.4	62.4	38.279	0	66.519	729520000	23	178	338	38279.4	23	22.9471	23.0895	22.8348	22.9414	22.9791	23.1797	23.1198	23.1428	23.2784	23.5279	23.4453	23.2472
+	2.5733	0.562032	A0A1A8ALR6	A0A1A8ALR6	1097	Nfu_g_1_012155	Ig-like domain-containing protein	Color2 [DarkGray]	1	4				6	6	6	40.9	40.9	40.9	29.889	0	47.292	280400000	17	81	276	29889.7	17	23.1365	22.9228	22.8352	22.7954	23.3456	23.4559	22.8646	22.6251	22.4487	22.5559	22.3231	22.3017
+	3.35886	1.12445	A0A1A8ALW8;A0A1A8V5U2;A0A1A8AS48	A0A1A8ALW8;A0A1A8V5U2;A0A1A8AS48	1100	PBXIP1B	Pre-B-cell leukemia homeobox interacting protein 1b	Color2 [DarkGray]	1	4				5	5	5	10	10	10	68.902	0	12.249	38567000	24	19	809	90802.6	30	20.9345	20.7953	20.2252	21.1162	20.7978	20.2203	19.627	19.6795	19.4558	NaN	NaN	19.466
+	4.16078	0.57413	A0A1A8ALY1;A0A1A8V3G5;A0A1A7Z9D6	A0A1A8ALY1;A0A1A8V3G5;A0A1A7Z9D6	1102	DPYSL2	Dihydropyrimidinase-like 2	Color2 [DarkGray]	1	4				37	31	31	72.9	67	67	63.66	0	323.31	3951200000	32	575	582	63646.3	32	25.2331	25.28	24.9657	25.4132	25.057	25.4391	24.8541	24.6321	24.6272	24.5498	24.6077	24.6726
+	3.43195	0.771178	A0A1A8AM23	A0A1A8AM23	1104	PPIAB	Peptidyl-prolyl cis-trans isomerase	Color2 [DarkGray]	1	4				9	8	7	66.7	58.8	58.8	17.75	0	93.582	785690000	8	134	165	17750.2	8	24.2638	24.0967	23.8164	24.5439	23.734	24.3756	23.6065	23.4212	23.4039	23.2818	23.389	23.1008
+	1.58518	0.497698	A0A1A8AMI1	A0A1A8AMI1	1110	TMOD2	Tropomodulin 2	Color2 [DarkGray]	1	4				13	13	13	45.4	45.4	45.4	38.711	0	73.318	244730000	17	82	346	38711.7	17	22.2409	22.0757	21.6077	22.7342	21.7435	22.1003	21.8801	21.4288	21.7894	21.6397	21.2069	21.5712
+	2.8195	0.66188	A0A1A8AMR2	A0A1A8AMR2	1114	SFXN1	Sidoreflexin	Color2 [DarkGray]	1	4				16	16	16	57.1	57.1	57.1	35.67	0	110.29	849750000	16	180	322	35670.5	16	23.987	23.8473	23.3401	23.8038	23.5946	23.6871	23.5087	22.9298	23.1151	22.6257	22.9125	23.1968
+	4.2702	1.09601	A0A1A8AMT4	A0A1A8AMT4	1117	CX43	Gap junction protein	Color2 [DarkGray]	1	4				7	7	7	21.4	21.4	21.4	43.617	0	54.39	316060000	17	61	388	43617.2	17	23.8711	23.8468	23.2947	23.8407	24.3171	23.5603	22.7744	22.6777	22.5855	22.8109	22.9524	22.3537
+	3.71065	0.546838	A0A1A8AMY7;REV__A0A1A8VE24	A0A1A8AMY7	1122	PACSIN1A	Protein kinase C and casein kinase substrate in neurons 1a	Color2 [DarkGray]	1	4				17	17	17	46.9	46.9	46.9	50.272	0	173.05	676010000	25	142	439	50272.8	25	23.303	23.4664	23.4446	23.667	23.6383	23.2526	23.0001	22.89	23.1418	22.9113	22.9023	22.6452
+	3.30139	0.686922	A0A1A8AN20;A0A1A8UH58;A0A1A8UJM1	A0A1A8AN20;A0A1A8UH58	1124	CAMKV	CaM kinase-like vesicle-associated	Color2 [DarkGray]	1	4				22	22	16	62.4	62.4	53	47.172	0	204.55	997120000	19	168	422.5	47108.3	19	24.2981	23.958	23.6875	24.0859	24.4171	24.4957	23.6286	23.4764	23.5699	23.2825	23.3462	23.5171
+	2.79776	0.394367	A0A1A8AN96;A0A1A8V9K2	A0A1A8AN96;A0A1A8V9K2	1126	RTN1	Reticulon;Reticulon 1	Color2 [DarkGray]	1	4				30	30	30	52.8	52.8	52.8	77.453	0	271.8	1277600000	35	276	618	66927.3	31	25.0264	25.0095	24.923	24.9933	24.9108	25.3985	24.8651	24.4824	24.7196	24.6664	24.6176	24.5442
+	3.65522	0.736217	A0A1A8ANR7	A0A1A8ANR7	1138	UCHL1	Ubiquitin carboxyl-terminal hydrolase	Color2 [DarkGray]	1	4				9	9	9	52.7	52.7	52.7	24.226	0	63.772	355380000	11	85	220	24226.5	11	23.3977	23.4532	23.1209	23.9347	23.2594	23.5614	22.9511	22.5675	22.5312	22.7917	22.7009	22.7677
+	1.86167	0.444827	A0A1A8ANU3;A0A1A8V9B4;A0A1A8B1K6	A0A1A8ANU3;A0A1A8V9B4	1140	PITPNB	Phosphotidylinositol transfer protein, beta	Color2 [DarkGray]	1	4				7	6	6	30	27.1	27.1	36.276	0	21.425	76638000	19	25	299	35041	19	21.437	21.6639	20.956	21.4357	NaN	21.6836	20.8206	21.0617	21.0715	21.2974	20.8689	20.8224
+	2.15135	0.460818	A0A1A8ANV9	A0A1A8ANV9	1143	DPP10	Dipeptidyl-peptidase 10 (Non-functional)	Color2 [DarkGray]	1	4				5	5	5	7.1	7.1	7.1	89.929	0	17.366	74528000	39	28	792	89930.2	39	21.3802	21.4636	20.9385	21.3512	21.5178	21.7842	21.1224	21.0285	21.1559	20.8066	20.6771	20.8801
+	1.43679	0.669699	A0A1A8ANW6;A0A1A8UKB5	A0A1A8ANW6	1144	OLA.14914	Uncharacterized protein	Color2 [DarkGray]	1	4				43	43	43	41.7	41.7	41.7	147.03	0	217.76	740540000	68	223	1327	147031	68	23.5987	23.5865	22.5937	23.0981	23.2383	23.4697	22.7381	22.0922	21.9952	22.6879	22.4961	23.5573
+	3.82656	-0.817081	A0A1A8APF8;A0A1A8B8V8	A0A1A8APF8	1156	KHDRBS1A	KH domain containing, RNA binding, signal transduction associated 1a	Color2 [DarkGray]	1	4				9	9	6	18.1	18.1	12.4	40.087	0	34.162	1259000000	11	92	371	40087.5	11	24.6159	24.0794	24.1602	23.8831	24.421	24.5342	25.0083	25.0744	25.2669	25.112	24.8175	25.3172
+	3.1186	0.43681	A0A1A8APU0	A0A1A8APU0	1163	NPEPL1	Aminopeptidase-like 1	Color2 [DarkGray]	1	4				17	17	17	51.6	51.6	51.6	55.717	0	111.68	627660000	24	172	523	55717.4	24	23.3088	23.0583	22.8718	23.1417	22.9721	23.3054	22.9033	22.6974	22.6413	22.5549	22.5185	22.7218
+	2.22563	0.558306	A0A1A8AQ21	A0A1A8AQ21	1169	KCTD4	Potassium channel tetramerisation domain containing 4	Color2 [DarkGray]	1	4				14	14	14	59.7	59.7	59.7	29.245	0	57.647	323740000	14	71	258	29245.4	14	23.1055	22.9404	22.5249	22.9316	22.8876	23.3818	22.7043	22.3762	22.5938	21.9769	22.2005	22.5704
+	1.91948	0.526071	A0A1A8AQJ7	A0A1A8AQJ7	1181	CISD1	CDGSH iron sulfur domain 1	Color2 [DarkGray]	1	4				4	4	4	36.4	36.4	36.4	12.113	0	55.338	215490000	6	42	110	12113.1	6	23.548	23.301	22.94	22.8476	23.5209	NaN	22.6542	22.8578	22.8145	22.3852	23.0095	22.5115
+	1.55407	-0.998227	A0A1A8AQV9	A0A1A8AQV9	1186	MAPRE3A	Microtubule-associated protein, RP/EB family, member 3a	Color2 [DarkGray]	1	4				10	10	6	38.2	38.2	29	30.193	0	29.829	255420000	15	50	262	30193.4	15	20.5148	22.874	22.5612	21.9095	21.8651	21.2101	22.8723	23.1983	22.8185	23.2966	22.3305	22.4078
+	3.1859	0.641458	A0A1A8AQY6;A0A1A8VI43	A0A1A8AQY6;A0A1A8VI43	1188	KIAA1045	KIAA1045	Color2 [DarkGray]	1	4				12	12	12	35.5	35.5	35.5	46.355	0	40.639	140840000	22	49	385	43849.7	21	21.9759	21.6762	21.7388	22.0885	21.8847	22.0722	21.7197	21.3091	20.9881	21.0945	21.0684	21.4076
+	1.76435	0.708418	A0A1A8ARF8;A0A1A7ZY37	A0A1A8ARF8;A0A1A7ZY37	1200	MAPTA	Microtubule-associated protein	Color2 [DarkGray]	1	4				11	11	11	27.6	27.6	27.6	39.69	0	281.05	832310000	16	129	370	38247.5	15	23.8715	23.8868	23.5792	25.1551	24.5339	24.23	23.6919	23.2758	23.2879	23.3797	23.7877	23.5831
+	2.16584	0.325952	A0A1A8VFF1;A0A1A8ARH6	A0A1A8VFF1;A0A1A8ARH6	1202	IVD	Isovaleryl Coenzyme A dehydrogenase	Color2 [DarkGray]	1	4				12	12	12	36.5	36.5	36.5	45.513	0	66.025	333890000	21	79	417	45529.6	21	22.7907	22.9319	22.507	23.1315	22.7542	22.8797	22.5969	22.5546	22.5833	22.452	22.5466	22.3058
+	4.52484	0.881899	A0A1A8ARL8;A0A1A8B592;A0A1A8UR40;A0A1A8AZM8;A0A1A8UIW7;A0A1A7ZGM7	A0A1A8ARL8	1207	CR388002.1	Ankyrin 2, neuronal	Color2 [DarkGray]	1	4				30	30	4	12.7	12.7	1.6	370.68	0	104.17	236140000	170	114	3393	370684	170	21.5343	21.7172	21.1832	21.8143	21.7176	21.5333	20.9567	20.631	20.7505	20.7641	20.75	20.3563
+	3.02843	-1.57941	A0A1A8ASM7	A0A1A8ASM7	1221	FABP3	Fatty acid binding protein 3, muscle and heart	Color2 [DarkGray]	1	4				9	9	9	68.4	68.4	68.4	14.886	0	126.51	899330000	6	118	133	14885.9	6	22.2998	23.4373	23.4152	24.3237	23.452	22.4215	24.1978	24.5687	24.8368	25.101	25.0076	25.1141
+	1.96173	-0.334819	A0A1A8ASW5	A0A1A8ASW5	1226	HNRNPA0	Heterogeneous nuclear ribonucleoprotein A0	Color2 [DarkGray]	1	4				8	8	8	40.2	40.2	40.2	31.911	0	101.59	471950000	15	110	306	31910.9	15	23.1034	23.2938	22.9782	23.3076	22.9514	23.6331	23.6348	23.5306	23.5888	23.5411	23.5255	23.4556
+	3.52166	0.662365	A0A1A8AT07	A0A1A8AT07	1228	PRDX3	Peroxiredoxin 3	Color2 [DarkGray]	1	4				7	7	7	42	42	42	26.575	0	37.462	347320000	17	68	245	26575.3	17	23.4757	23.2241	23.1812	23.887	23.543	23.2656	22.8563	22.8073	22.9471	22.5598	22.7705	22.6613
+	3.30115	0.701329	A0A1A8ATI3	A0A1A8ATI3	1238	FLOT2	Flotillin	Color2 [DarkGray]	1	4				19	19	19	48.5	48.5	48.5	47.557	0	91.335	586080000	28	121	433	47557.8	28	23.5637	23.3884	23.1961	23.4875	22.7516	23.5613	22.7409	22.4255	22.7541	22.4934	22.6667	22.6601
+	2.3034	0.646799	A0A1A8ATN8;A0A1A7ZDS5;A0A1A7ZAM0;A0A1A7ZNV5;A0A1A8V5C6	A0A1A8ATN8	1239	AMPD2	AMP deaminase	Color2 [DarkGray]	1	4				20	20	20	31.7	31.7	31.7	95.514	0	56.959	241670000	44	90	823	95515	44	22.0748	21.829	21.8124	22.1153	22.2388	22.0898	22.0763	21.4715	21.4739	20.9543	21.3016	21.0016
+	3.01715	0.702988	A0A1A8UK12;A0A1A8AVD1	A0A1A8UK12;A0A1A8AVD1	1270	OPA1	Optic atrophy 1 (Autosomal dominant)	Color2 [DarkGray]	1	4				14	14	14	18.9	18.9	18.9	111.71	0	41.123	125860000	55	44	991	114550	56.5	20.9626	21.3028	20.9406	21.5221	21.1789	21.7116	20.7927	20.6765	20.3426	20.5789	20.7338	20.2763
+	1.8966	-1.4161	A0A1A8AVH8	A0A1A8AVH8	1274	UBE2L3B	Ubiquitin-conjugating enzyme E2L 3b	Color2 [DarkGray]	1	4				4	4	3	30.5	30.5	24.7	17.704	0	12.403	107000000	7	28	154	17704.6	7	21.5303	20.0398	22.2173	20.1014	NaN	20.8073	21.5789	22.1952	22.924	22.8457	22.7443	21.8438
+	2.47318	-0.557335	A0A1A8VHA0;A0A1A8AVN0	A0A1A8VHA0;A0A1A8AVN0	1278	CNP	2',3'-cyclic nucleotide 3' phosphodiesterase	Color2 [DarkGray]	1	4				15	15	15	36	36	36	76.264	0	81.624	262000000	33	90	703	77029.4	33	21.4371	21.4452	21.1948	21.9018	21.6256	21.9522	22.1758	22.01	22.0183	22.5481	22.0867	22.0617
+	2.33307	0.455571	A0A1A8AVP4	A0A1A8AVP4	1282	PROSC	Pyridoxal phosphate homeostasis protein	Color2 [DarkGray]	1	4				6	6	6	29.9	29.9	29.9	30.383	0	24.209	218490000	16	52	274	30383	16	23.0782	22.9303	22.4332	23.1586	23.1817	23.1065	22.7503	22.5463	22.513	22.3986	22.4475	22.4993
+	1.86471	0.459702	A0A1A8U9U1;A0A1A8AVR3	A0A1A8U9U1;A0A1A8AVR3	1284	SYT2A	Synaptotagmin IIa	Color2 [DarkGray]	1	4				15	13	11	43.8	40.5	32.5	44.817	0	52.866	267130000	24	66	401.5	44994.7	24	22.4916	22.2814	22.0891	22.2881	22.1129	22.8277	22.2514	21.9634	21.9881	21.6678	21.5257	21.9361
+	1.98121	0.584386	A0A1A8AVU2	A0A1A8AVU2	1286	PALM1B	Paralemmin 1b	Color2 [DarkGray]	1	4				6	6	6	39.6	39.6	39.6	24.842	0	48.523	202150000	14	73	222	24841.9	14	23.0576	22.4504	22.2136	23.0811	22.2991	22.6282	22.5148	22.1001	22.0246	21.9437	21.8335	21.8068
+	2.09405	0.412904	A0A1A8AVV8	A0A1A8AVV8	1287	SPTBN1	Spectrin beta chain	Color2 [DarkGray]	1	4				61	11	11	30.6	6.6	6.6	271.54	0	26.087	93109000	138	30	2346	271546	138	20.7231	21.0402	20.448	20.6963	21.1991	20.8879	20.5137	20.2395	20.5548	20.3912	20.5685	20.2495
+	2.35101	0.414561	A0A1A8AW45	A0A1A8AW45	1291	PGAM1A	Phosphoglycerate mutase	Color2 [DarkGray]	1	4				19	19	18	72.4	72.4	68.5	28.941	0	256.39	1386700000	13	224	254	28941.1	13	25.0367	24.5636	24.5887	24.3948	24.4973	24.9199	24.3695	24.3556	24.1615	24.0799	24.2335	24.3135
+	2.06936	0.405066	A0A1A8U9F1;A0A1A8AWC6;A0A1A7ZDY7	A0A1A8U9F1;A0A1A8AWC6	1297	GMPR2	GMP reductase	Color2 [DarkGray]	1	4				7	7	7	38.2	38.2	38.2	36.726	0	31.213	105070000	15	41	344	37211.5	15	22.0493	22.1283	21.7184	22.202	21.7095	21.8272	21.9214	21.3784	21.4435	21.3417	21.4875	21.6318
+	1.3593	-0.623385	A0A1A8AWK4;A0A1A8AQ85;A0A1A8UN11	A0A1A8AWK4;A0A1A8AQ85	1302	SI:CH211-113A14.10	Histone H4	Color2 [DarkGray]	1	4				10	10	10	66	66	66	11.367	0	58.288	1686200000	6	152	91.5	10124.4	5	25.914	24.3863	25.5683	24.5918	25.1363	25.0038	25.7328	25.4102	25.2905	26.1422	25.9791	25.7861
+	3.90572	0.582115	A0A1A8AWX8	A0A1A8AWX8	1310	ST13	Suppression of tumorigenicity 13 (Colon carcinoma) (Hsp70 interacting protein)	Color2 [DarkGray]	1	4				13	13	13	40.7	40.7	40.7	39.669	0	58.552	401890000	14	103	356	39669.9	14	22.951	22.9037	22.6021	22.6609	22.7992	22.9809	22.2194	22.1755	22.201	22.5216	22.3037	21.9838
+	2.2355	0.675972	A0A1A8AXL9;A0A1A8U6E9	A0A1A8AXL9;A0A1A8U6E9	1330	SQRDL	Sulfide quinone reductase-like	Color2 [DarkGray]	1	4				5	5	5	18.2	18.2	18.2	54.769	0	16.421	50129000	29	20	488.5	54820	29	20.5363	20.9209	20.471	20.294	NaN	20.8826	20.4711	20.0605	19.8693	19.535	19.6458	20.0882
+	2.51546	0.402341	A0A1A8AXN4	A0A1A8AXN4	1332	GLOD4	Glyoxalase domain containing 4	Color2 [DarkGray]	1	4				8	8	8	32.2	32.2	32.2	33.226	0	27.83	101340000	16	28	298	33226.7	16	21.2424	21.7022	21.3234	21.4479	21.3007	21.1468	20.8385	20.9665	20.9277	20.859	21.2777	20.88
+	2.05115	0.609016	A0A1A8AXZ9;A0A1A8A3N8	A0A1A8AXZ9	1336	OXR1	Oxidation resistance 1	Color2 [DarkGray]	1	4				9	9	9	16.9	16.9	16.9	84.862	0	27.938	67658000	37	35	767	84862.6	37	20.667	20.4186	20.2807	21.0337	21.2026	21.0315	20.2231	20.195	20.6176	20.1188	20.0219	19.8037
+	2.63075	0.459624	A0A1A8AY40	A0A1A8AY40	1337	CAMK2A	Calcium/calmodulin-dependent protein kinase (CaM kinase) II alpha	Color2 [DarkGray]	1	4				20	20	16	47.5	47.5	39.5	54.024	0	247.82	5867600000	24	420	478	54024.4	24	26.9124	26.6688	26.4584	26.8059	26.9493	27.1715	26.5174	26.3744	26.4522	26.2763	26.1595	26.4288
+	1.79583	-0.497289	A0A1A8AY42	A0A1A8AY42	1338	GLSB	Glutaminase b	Color2 [DarkGray]	1	4				22	22	14	33.3	33.3	23.3	69.911	0	111.55	372330000	32	122	627	69912.1	32	22.3747	22.2235	22.2321	21.5062	22.2022	22.6444	22.7893	22.5489	23.0185	22.5247	22.6958	22.5897
+	2.23904	0.550625	A0A1A8AYJ3	A0A1A8AYJ3	1347	OLA.5237	Uncharacterized protein	Color2 [DarkGray]	1	4				11	11	11	44.9	44.9	44.9	27.731	0	87.243	312960000	10	108	256	27731	10	22.3055	22.0456	21.9109	22.6406	22.7062	22.4999	22.122	21.6832	21.7932	21.8736	21.4866	21.8464
+	4.69306	1.30857	A0A1A8AYS4	A0A1A8AYS4	1353	NMNAT3	Nicotinamide nucleotide adenylyltransferase 3	Color2 [DarkGray]	1	4				11	11	11	76.1	76.1	76.1	15.455	0	49.566	600840000	8	119	134	15454.8	8	24.067	24.2581	24.072	24.4143	24.0875	23.6813	23.2234	23.0435	22.9563	22.2745	22.5825	22.6486
+	1.87747	0.759852	A0A1A8AYU9	A0A1A8AYU9	1354	PVALB7	Parvalbumin 7	Color2 [DarkGray]	1	4				3	3	3	38.9	38.9	38.9	12.488	0	17.537	61267000	8	19	113	12488.3	8	22.121	NaN	NaN	NaN	21.5728	22.4922	21.6822	21.2225	21.2697	20.905	21.3638	21.3695
+	2.46893	-0.602961	A0A1A8AYW3	A0A1A8AYW3	1355	LMNB2	Lamin B2	Color2 [DarkGray]	1	4				19	18	18	42.2	40.1	40.1	65.286	0	72.664	281980000	36	82	583	65286.7	36	22.0568	22.4623	22.2409	22.276	21.9885	21.5318	22.6799	22.7159	22.3735	22.5541	22.9171	22.9335
+	1.12473	-1.30337	A0A1A8AZ06	A0A1A8AZ06	1356	ATPIF1B	ATPase inhibitory factor 1b	Color2 [DarkGray]	1	4				3	3	3	34.6	34.6	34.6	12.288	0	8.394	65882000	7	15	107	12288	7	20.2367	19.7814	22.2867	20.6876	NaN	NaN	21.0772	21.7702	23.0493	22.6433	21.7172	NaN
+	2.38844	-1.6702	A0A1A8AZ52;A0A1A8U5M1	A0A1A8AZ52;A0A1A8U5M1	1359	CBX1A	Chromobox homolog 1a (HP1 beta homolog Drosophila)	Color2 [DarkGray]	1	4				5	4	3	31.6	24.9	20.3	26.678	0	17.546	145920000	8	32	250.5	28191.3	9.5	21.0242	20.522	22.6649	20.7903	22.026	20.3329	22.1179	23.049	23.7244	23.1741	23.0841	22.2319
+	2.00833	0.568837	A0A1A8AZ80	A0A1A8AZ80	1361	ATP6V1C1	V-type proton ATPase subunit C	Color2 [DarkGray]	1	4				15	3	3	46.5	7.6	7.6	44.01	0	10.326	148230000	27	33	383	44010.7	27	22.9858	22.5467	22.2113	23.0032	23.0245	23.0384	22.6272	22.2923	22.384	21.9654	21.8976	22.2303
+	2.45501	0.70548	A0A1A8AZE8;A0A1A8U8R3;A0A1A7ZWY0	A0A1A8AZE8;A0A1A8U8R3	1368	PFKPA	ATP-dependent 6-phosphofructokinase;Phosphofructokinase, platelet a	Color2 [DarkGray]	1	4				36	36	22	60.1	60.1	36.1	86.025	0	323.31	1817600000	34	326	687.5	75166.7	29	24.8126	25.0846	24.2799	24.8946	24.4558	25.216	24.4908	24.1738	24.1144	24.0634	23.6283	24.0398
+	2.73077	-0.362088	A0A1A8AZK8	A0A1A8AZK8	1373	EEF2	Eukaryotic translation elongation factor 2	Color2 [DarkGray]	1	4				44	44	27	60.4	60.4	40.3	95.651	0	270.54	2302700000	46	376	858	95651.8	46	24.2931	24.1194	23.9998	24.1957	24.0074	24.1503	24.4729	24.3369	24.2741	24.5155	24.5571	24.7818
+	2.15839	-1.47717	A0A1A8U8G6;A0A1A8AZS5	A0A1A8U8G6;A0A1A8AZS5	1383	RPS23	Ribosomal protein S23	Color2 [DarkGray]	1	4				3	3	3	15	15	15	17.719	0	9.6815	89297000	8	23	162.5	18013.7	8	20.6346	NaN	22.335	20.4891	21.3621	NaN	NaN	22.3609	22.4927	22.9479	22.8461	22.7641
+	1.71282	-1.56626	A0A1A8B049;A0A1A8VFL3	A0A1A8B049;A0A1A8VFL3	1392	SET	SET nuclear oncogene	Color2 [DarkGray]	1	4				6	2	2	27.3	10	10	31.231	0	26.899	56699000	9	27	209.5	24242.3	8	18.9855	20.3006	21.6359	19.483	19.9421	19.736	19.9411	21.6679	21.7608	21.9534	23.0808	21.0766
+	2.2239	-0.798535	A0A1A8B0J7;A0A1A8UG83;A0A1A8B1R6;A0A1A8UAX0;A0A1A7ZV67	A0A1A8B0J7;A0A1A8UG83	1399	BZW1A	Basic leucine zipper and W2 domains 1a	Color2 [DarkGray]	1	4				11	11	11	25.5	25.5	25.5	48.059	0	36.954	77459000	27	32	429.5	49153	27.5	20.045	20.5909	20.0383	20.0854	19.5943	19.7228	21.2853	20.6394	20.814	21.0708	20.0277	21.0308
+	2.35636	0.613612	A0A1A8B0Q3	A0A1A8B0Q3	1403	VAMP2	Vesicle-associated membrane protein 2	Color2 [DarkGray]	1	4				8	8	8	62.7	62.7	62.7	12.087	0	237.69	1991800000	5	201	110	12087	5	26.2527	26.2871	25.9387	26.7093	26.7367	26.9156	26.1392	25.7235	25.9945	25.7218	25.8625	25.7169
+	4.09095	0.749306	A0A1A8B151;A0A1A8V328	A0A1A8B151	1410	SYN1	Synapsin I	Color2 [DarkGray]	1	4				19	18	18	42	40.1	40.1	69.435	0	323.31	1818400000	35	296	619	69435.6	35	24.6286	24.3877	24.2547	24.7081	24.4499	24.8111	24.1046	23.9023	23.7499	23.6887	23.5281	23.7704
+	2.07025	0.667525	A0A1A8B1M5	A0A1A8B1M5	1420	YKT6	YKT6 v-SNARE homolog	Color2 [DarkGray]	1	4				8	8	8	48	48	48	22.563	0	40.792	111750000	15	39	198	22563.5	15	21.7145	21.1565	21.4988	21.0196	21.8517	22.1765	20.5415	21.0201	20.8783	21.0706	21.2054	20.6965
+	1.99285	0.486726	A0A1A8B1T9	A0A1A8B1T9	1424	CIAPIN1	Anamorsin	Color2 [DarkGray]	1	4				8	8	8	36.2	36.2	36.2	33.256	0	48.966	80052000	16	41	312	33255.9	16	21.2032	20.9792	20.8019	20.9704	20.9172	21.6244	20.7247	20.642	20.5866	20.9449	20.3691	20.3089
+	2.90482	0.695242	A0A1A8B1U7	A0A1A8B1U7	1425	Nfu_g_1_008499	Uncharacterized protein	Color2 [DarkGray]	1	4				7	7	7	38.4	38.4	38.4	27.983	0	30.002	133340000	17	54	263	27982.9	17	21.8683	21.9141	21.4965	22.2635	21.6843	22.4928	21.4298	21.2838	21.2346	21.3013	21.1308	21.1678
+	1.54655	0.704417	A0A1A8B288;A0A1A8UF47;A0A1A7ZM12	A0A1A8B288	1437	SLC6A17	Solute carrier family 6, member 17	Color2 [DarkGray]	1	4				5	5	5	20	20	20	36.007	0	31.566	125960000	16	26	325	36007.8	16	23.108	NaN	22.3565	NaN	23.4359	23.7784	22.6308	22.6496	22.5894	22.439	22.0781	22.4047
+	3.41367	0.572006	A0A1A8V7I9;A0A1A8B2G9;A0A1A8A8T2	A0A1A8V7I9;A0A1A8B2G9	1440	NNT	Nicotinamide nucleotide transhydrogenase	Color2 [DarkGray]	1	4				34	34	34	37.2	37.2	37.2	117.75	0	210.59	1413100000	49	301	1105	115748	47.5	23.8239	23.4303	23.2228	23.7627	23.7533	23.7494	23.2547	22.9817	23.1291	22.9803	23.0166	22.9481
+	3.24997	0.736661	A0A1A8B2S0	A0A1A8B2S0	1445	GSTT1B	Glutathione S-transferase theta 1b	Color2 [DarkGray]	1	4				7	7	7	37.8	37.8	37.8	27.75	0	24.634	170890000	12	29	241	27750.3	12	22.2949	22.058	21.8971	22.7022	22.1997	22.57	21.6743	21.8202	21.3529	21.6696	21.3503	21.4347
+	1.48456	-0.702615	A0A1A8U6K0;A0A1A8B2Y2	A0A1A8U6K0;A0A1A8B2Y2	1449	Nfu_g_1_021000	Aa_trans domain-containing protein	Color2 [DarkGray]	1	4				5	5	5	11.7	11.7	11.7	56.264	0	13.543	50548000	20	26	519.5	56835.2	20.5	20.7054	21.1384	NaN	NaN	20.2527	20.3795	20.8549	21.0051	21.3803	22.0901	21.4506	21.1487
+	3.00795	1.00839	A0A1A8B322	A0A1A8B322	1453	PSMF1	Proteasome (Prosome, macropain) inhibitor subunit 1	Color2 [DarkGray]	1	4				5	5	5	21.3	21.3	21.3	30.506	0	15.049	62472000	10	29	277	30506.2	10	21.4628	21.2784	21.0529	22.1262	21.6065	21.4682	20.2115	20.5784	21.1507	20.6935	20.1644	20.1462
+	1.95897	0.644934	A0A1A8B436;A0A1A8AL46;A0A1A8UYI9;A0A1A8VBP7	A0A1A8B436;A0A1A8AL46	1464	FLOT1A	Flotillin	Color2 [DarkGray]	1	4				16	9	9	50.2	28.2	28.2	47.257	0	29.895	201280000	29	69	402.5	45487.4	25.5	22.0526	21.7986	21.4674	22.0097	20.9978	22.1714	21.4669	20.9846	21.1958	20.7321	21.1913	21.0572
+	1.894	0.378832	A0A1A8V6A1;A0A1A8B499	A0A1A8V6A1;A0A1A8B499	1470	ALDH18A1	Delta-1-pyrroline-5-carboxylate synthase	Color2 [DarkGray]	1	4				16	16	16	22.6	22.6	22.6	84.734	0	44.384	161080000	41	94	780	84742.2	41	21.3243	21.1193	20.9982	21.356	21.5794	21.318	21.0099	21.0294	20.9166	21.1379	20.8505	20.4779
+	2.54903	-0.305274	A0A1A8B4H5	A0A1A8B4H5	1473	KPNB3	Karyopherin (Importin) beta 3	Color2 [DarkGray]	1	4				6	6	6	8	8	8	122.61	0	11.755	28618000	56	13	1093	122610	56	19.5993	19.6979	NaN	NaN	19.5976	19.7378	20.1448	20.0088	19.8327	NaN	19.9238	19.9071
+	3.90982	0.578591	A0A1A8USA7;A0A1A8B527	A0A1A8USA7;A0A1A8B527	1480	MAP1AA	Microtubule-associated protein 1Aa	Color2 [DarkGray]	1	4				69	69	62	37.2	37.2	35.7	284.79	0	323.31	2285000000	121	603	2614.5	286402	121	23.458	23.2369	23.0592	23.6781	23.4387	23.6013	22.8959	22.8312	22.8667	22.8276	22.8071	22.7721
+	2.34041	0.791972	A0A1A8B5K9	A0A1A8B5K9	1484	HRAS	V-Ha-ras Harvey rat sarcoma viral oncogene homolog	Color2 [DarkGray]	1	4				7	7	6	40.1	40.1	31.1	19.237	0	32.794	154570000	9	45	167	19237.6	9	22.2467	22.118	21.6847	22.5464	22.8441	22.3048	21.2808	21.4135	21.2822	21.7638	22.0995	21.1531
+	2.44269	0.640607	A0A1A8B5T1;A0A1A8U1P1;A0A1A8AD03	A0A1A8B5T1;A0A1A8U1P1	1489	Nfu_g_1_013385	SERPIN domain-containing protein	Color2 [DarkGray]	1	4				13	13	12	46.4	46.4	43.8	43.132	0	69.354	297590000	21	90	384	43125.2	21	22.4716	22.8215	22.0152	22.5721	22.3612	22.6944	22.3912	21.8235	21.723	21.7241	21.4924	21.9382
+	2.50693	0.386959	A0A1A8B653	A0A1A8B653	1496	SPTBN2	Spectrin beta chain	Color2 [DarkGray]	1	4				72	62	51	41.1	36.8	29.3	273.02	0	259.39	741990000	134	245	2376	273022	134	21.9882	21.9176	21.6193	21.8643	21.8376	22.2144	21.6142	21.4807	21.7141	21.5556	21.4763	21.2788
+	2.25049	-0.323189	A0A1A8B6N7	A0A1A8B6N7	1500	GNB2L1	Guanine nucleotide binding protein (G protein), beta polypeptide 2-like 1	Color2 [DarkGray]	1	4				22	22	22	83.3	83.3	83.3	35.008	0	219.97	917920000	21	168	317	35008.6	21	23.1347	22.9249	22.8715	23.2605	22.9972	23.122	23.2037	23.1968	23.2928	23.6173	23.4336	23.5058
+	2.34652	0.47027	A0A1A8UTI2;A0A1A8B6R0	A0A1A8UTI2;A0A1A8B6R0	1502	PPFIA3	Protein tyrosine phosphatase, receptor type, f polypeptide (PTPRF), interacting protein (Liprin), alpha 3	Color2 [DarkGray]	1	4				14	14	3	13.6	13.6	2.9	138.34	0	36.672	179750000	60	55	1239	138348	60	21.4188	21.3402	21.0352	21.8618	21.5648	21.5404	21.0417	21.0373	21.0506	20.8095	21.2037	20.7969
+	1.71472	0.515608	A0A1A8B6Y3;A0A1A8VIH9	A0A1A8B6Y3;A0A1A8VIH9	1509	MCCC1	Methylcrotonoyl-Coenzyme A carboxylase 1 (Alpha)	Color2 [DarkGray]	1	4				9	9	9	21.3	21.3	21.3	74.787	0	25.476	80989000	29	36	698.5	76407.1	29.5	20.8612	21.0449	20.6597	20.6962	20.6198	20.8813	20.5876	20.2469	20.3875	20.681	20.2784	19.488
+	1.94582	0.3728	A0A1A8B706;A0A1A8UJT2	A0A1A8B706;A0A1A8UJT2	1510	BX571768.1	Calcium/calmodulin-dependent protein kinase I	Color2 [DarkGray]	1	4				8	8	4	27	27	15.6	44.063	0	40.366	287390000	19	74	411	46007.9	20.5	22.6197	22.4324	22.3722	22.777	22.5201	23.0243	22.4309	22.3225	22.4395	22.0834	22.0774	22.1551
+	3.69088	0.655906	A0A1A8B7K2	A0A1A8B7K2	1521	NFS1	NFS1 nitrogen fixation 1	Color2 [DarkGray]	1	4				9	9	9	25.4	25.4	25.4	50.095	0	25.22	74375000	25	39	449	50095.4	25	21.3958	21.2218	20.9965	21.5036	21.165	21.4135	20.8077	20.608	20.6775	20.6861	20.7606	20.2209
+	3.68649	0.774317	A0A1A8B8B2	A0A1A8B8B2	1532	OLA.5446	Uncharacterized protein	Color2 [DarkGray]	1	4				8	8	8	48.4	48.4	48.4	26.736	0	85.384	399780000	16	83	252	26736.8	16	23.8858	23.4238	23.5729	24.0872	23.8991	24.0436	23.2168	22.8866	22.9058	22.7957	23.1871	23.2744
+	1.87577	0.78731	A0A1A8B8B5	A0A1A8B8B5	1533	SULT6B1	Sulfotransferase	Color2 [DarkGray]	1	4				12	12	12	54.8	54.8	54.8	34.628	0	43.965	189630000	19	75	303	34628.8	19	22.2129	22.097	21.5312	21.8829	21.4767	22.033	21.9489	20.9562	20.7026	20.5336	20.7565	21.6121
+	2.60658	0.387227	A0A1A8B913	A0A1A8B913	1550	CRMP1	Collapsin response mediator protein 1	Color2 [DarkGray]	1	4				26	25	25	55.1	52.7	52.7	73.445	0	224.32	805120000	34	233	675	73445.7	34	22.9566	22.8071	22.6669	23.1128	23.1247	23.2804	22.645	22.5222	22.6384	22.5481	22.571	22.7005
+	2.54915	-0.511689	A0A1A8B985;A0A1A8TZC4	A0A1A8B985;A0A1A8TZC4	1553	FUBP1	Far upstream element (FUSE) binding protein 1	Color2 [DarkGray]	1	4				18	18	15	33.6	33.6	29.6	66.824	0	86.736	461080000	29	135	648	67909.2	30	21.7993	22.5318	22.1221	22.5473	22.0668	22.1274	22.6774	22.5772	22.7937	22.8789	22.793	22.5447
+	4.3096	1.06884	A0A1A8U2L5;A0A1A8B9L6	A0A1A8U2L5;A0A1A8B9L6	1557	MAP1B	Microtubule-associated protein 1B	Color2 [DarkGray]	1	4				18	17	17	12.4	11.9	11.9	219.83	0	66.567	176530000	81	77	2015	219898	81	21.8562	21.4719	21.5569	21.8522	21.6563	22.1846	21.0148	20.6041	20.3022	21.0262	20.7202	20.4976
+	1.89677	0.422254	A0A1A8B9Z4;A0A1A8VBM9;A0A1A8AM59;A0A1A8UY63;A0A1A8A1F0;A0A1A8B437;A0A1A8UZH6	A0A1A8B9Z4;A0A1A8VBM9;A0A1A8AM59	1561	SYNGAP1	Synaptic Ras GTPase activating protein 1	Color2 [DarkGray]	1	4				19	19	19	22.3	22.3	22.3	124.4	0	53.394	204920000	57	94	1197	137472	58	21.8781	21.7853	21.3862	21.9784	21.9032	22.2189	21.4741	21.6816	21.6443	21.1816	21.3873	21.2478
+	3.08707	0.535973	A0A1A8TXW8	A0A1A8TXW8	1584	GDI2	Rab GDP dissociation inhibitor	Color2 [DarkGray]	1	4				33	26	26	78.5	65.8	65.8	50.331	0	323.31	1666900000	27	319	447	50331.9	27	24.4664	24.4932	24.0204	24.274	24.278	24.5048	24.1859	23.8036	23.8301	23.7369	23.6263	23.6382
+	2.03753	0.789537	A0A1A8TZ57	A0A1A8TZ57	1598	PDCD4A	Programmed cell death 4a	Color2 [DarkGray]	1	4				4	4	4	14.3	14.3	14.3	52.044	0	13.605	27825000	22	24	468	52044.1	22	21.0778	20.9673	20.5079	20.6377	NaN	20.5614	NaN	20.1104	19.3757	20.0334	NaN	20.3241
+	2.99066	0.527887	A0A1A8TZV1;A0A1A8AXJ0	A0A1A8TZV1	1608	Nfu_g_1_022893	Protein kinase C	Color2 [DarkGray]	1	4				19	19	19	29.3	29.3	29.3	84.073	0	108.99	270800000	37	98	740	84073.6	37	22.2984	22.076	21.827	22.1395	21.624	22.0701	21.6903	21.2636	21.5844	21.3971	21.4536	21.4786
+	2.36928	0.468788	A0A1A8U061	A0A1A8U061	1610	UQCRFS1	Cytochrome b-c1 complex subunit Rieske, mitochondrial	Color2 [DarkGray]	1	4				5	5	5	33.8	33.8	33.8	26.561	0	18.689	187360000	12	41	240	26561.4	12	22.706	22.5871	22.3084	22.888	22.8905	22.7437	22.5817	22.0974	22.3325	22.2734	22.0454	21.9808
+	1.91231	-0.5044	A0A1A8U0B7	A0A1A8U0B7	1614	RPS7	40S ribosomal protein S7	Color2 [DarkGray]	1	4				11	11	11	55.2	55.2	55.2	23.198	0	37.546	509930000	10	98	203	23198.1	10	23.4319	23.7382	23.5287	24.0667	23.4188	24.0658	24.5031	24.0564	24.0004	24.0286	24.0717	24.6163
+	3.21945	0.621599	A0A1A8U0P5	A0A1A8U0P5	1623	ALDH2	Aldehyde dehydrogenase 2 family (Mitochondrial)	Color2 [DarkGray]	1	4				16	16	16	48.5	48.5	48.5	56.639	0	113.96	583390000	27	151	517	56639.5	27	22.8348	22.7186	22.2387	23.0619	22.754	22.8323	22.3737	22.0585	22.1468	22.1498	21.9559	22.026
+	2.20682	0.507007	A0A1A8U0T0	A0A1A8U0T0	1625	SHISA7	Shisa homolog 7	Color2 [DarkGray]	1	4				6	6	6	13.8	13.8	13.8	80.106	0	43.582	82966000	33	48	732	80107.1	33	21.3788	20.9854	21.22	21.6271	21.25	21.6963	20.7263	21.1095	20.4492	21.0508	20.9336	20.8463
+	3.10311	0.911345	A0A1A8U0V2	A0A1A8U0V2	1626	NQO1	NAD(P)H dehydrogenase, quinone 1	Color2 [DarkGray]	1	4				8	8	8	28.7	28.7	28.7	31.255	0	95.584	299030000	11	76	279	31254.9	11	23.2355	23.4077	22.8851	23.1223	22.4377	23.1608	22.4855	22.1637	21.9706	22.395	22.184	21.5822
+	1.86214	-2.02561	A0A1A8U1A1	A0A1A8U1A1	1632	HMGN3	High mobility group nucleosomal binding domain 3	Color2 [DarkGray]	1	4				3	3	3	18.6	18.6	18.6	10.794	0	9.9533	107390000	3	19	97	10793.9	3	19.2681	22.4366	22.5362	20.1828	20.9831	NaN	23.5231	23.1251	23.6303	23.8749	22.5788	21.9095
+	1.83314	0.535521	A0A1A8U1F9	A0A1A8U1F9	1635	ME3	Malic enzyme	Color2 [DarkGray]	1	4				17	17	17	37	37	37	68.542	0	84.081	371540000	34	99	622	68542.6	34	22.7581	22.6849	22.1885	22.7027	22.0618	22.9356	22.4632	22.1245	21.8673	21.9882	21.6231	22.0522
+	1.76929	-2.0673	A0A1A8U1J2	A0A1A8U1J2	1637	BASP1	Brain abundant, membrane attached signal protein 1	Color2 [DarkGray]	1	4				7	7	7	44.4	44.4	44.4	20.304	0	69.679	950290000	13	115	205	20304.1	13	21.6343	24.7623	25.064	22.3282	23.7992	20.7661	24.7385	24.9473	25.5114	25.0986	25.3911	25.071
+	2.53672	0.595647	A0A1A8U202;A0A1A8A4N0;A0A1A8ATY6;A0A1A8V1P1	A0A1A8U202;A0A1A8A4N0	1644	INPP4AA	Inositol polyphosphate-4-phosphatase, type Ia	Color2 [DarkGray]	1	4				13	13	13	20.3	20.3	20.3	107.91	0	36.785	135860000	47	65	788.5	88308.2	39	21.403	21.0431	20.8765	21.0959	21.5192	21.8222	20.8309	20.857	20.5671	20.6647	20.5701	20.6963
+	1.5145	0.752756	A0A1A8U2D9;A0A1A8A4R8	A0A1A8U2D9;A0A1A8A4R8	1652	GNAI2B	Guanine nucleotide binding protein (G protein), alpha inhibiting activity polypeptide 2b	Color2 [DarkGray]	1	4				15	10	7	51.3	33.8	29	40.374	0	44.644	142770000	17	39	319	36084.2	15	22.3035	22.7396	22.6373	22.2073	21.2952	23.218	21.2461	21.4895	21.5398	21.5107	21.9109	22.1873
+	2.13791	0.725873	A0A1A8U2M3;A0A1A8AWJ1	A0A1A8U2M3;A0A1A8AWJ1	1657	EEF1A1A	Elongation factor 1-alpha;Eukaryotic translation elongation factor 1 alpha 1a	Color2 [DarkGray]	1	4				19	9	9	44.4	28.8	28.8	50.364	0	113.39	480890000	21	106	413	44800.5	18	23.648	23.4716	22.9521	23.5975	23.1824	23.7086	23.493	22.6851	22.6156	22.1411	22.6583	22.6118
+	1.67226	0.549614	A0A1A8U2S0;A0A1A8A626	A0A1A8U2S0;A0A1A8A626	1661	PCMT	L-isoaspartyl protein carboxyl methyltransferase	Color2 [DarkGray]	1	4				7	7	7	40	40	40	28.817	0	46.499	118750000	14	50	245	26340.2	12.5	21.902	21.416	21.491	21.3146	21.8905	21.7739	21.1205	20.9285	20.6689	20.6434	21.4287	21.7004
+	2.52174	0.49058	A0A1A8U2V9	A0A1A8U2V9	1662	UQCRQ	Ubiquinol-cytochrome c reductase, complex III subunit VII	Color2 [DarkGray]	1	4				5	5	5	45.1	45.1	45.1	9.5578	0	19.293	311860000	7	50	82	9557.88	7	23.3565	23.3248	22.9098	23.7591	23.3564	23.4805	23.1141	22.925	22.8553	22.8331	22.6863	22.8298
+	3.93308	0.640932	A0A1A8U300;A0A1A7ZEP4;A0A1A8ALE5;A0A1A8B5G9;A0A1A8UVY6;A0A1A7ZVB2;A0A1A8U1X7;A0A1A8A3U4	A0A1A8U300	1665	DNM2	Dynamin 2	Color2 [DarkGray]	1	4				47	47	34	54.3	54.3	45.6	93.61	0	323.31	3220800000	45	489	834	93610.8	45	25.1648	24.9866	24.7998	24.9028	25.0855	25.3812	24.6131	24.4686	24.5439	24.346	24.2887	24.2148
+	2.17618	0.538291	A0A1A8U461;A0A1A8ALN3	A0A1A8U461	1682	RGS7	Regulator of G-protein signalling 7	Color2 [DarkGray]	1	4				8	8	7	23.7	23.7	21.1	53.516	0	36.65	129170000	19	45	459	53516.6	19	21.7687	21.7868	21.1236	21.6974	21.563	21.6629	21.458	21.0815	21.2435	20.9762	21.0463	20.5671
+	3.13321	0.469479	A0A1A8U477;A0A1A8U5V5;A0A1A8URR2;A0A1A8B6H9	A0A1A8U477	1684	STXBP1A	Syntaxin binding protein 1a	Color2 [DarkGray]	1	4				42	42	42	72.2	72.2	72.2	67.539	0	323.31	5567700000	31	826	594	67539.7	31	25.8982	25.6711	25.6813	25.5733	25.5352	25.9366	25.5261	25.2299	25.253	25.0209	25.1249	25.3241
+	1.65989	0.595253	A0A1A8U498;A0A1A8B453;A0A1A7ZYQ1;A0A1A8ATK7;A0A1A8AJZ9;A0A1A8TXL8;A0A1A7ZVY4;A0A1A8AI01;A0A1A8UPC3;A0A1A7ZDX0;A0A1A8B7S8;A0A1A8AFF8;A0A1A8AA15	A0A1A8U498	1686	SLC6A11	Transporter	Color2 [DarkGray]	1	4				5	5	4	5.9	5.9	4.7	69.226	0	15.068	210970000	15	38	613	69226.2	15	23.4779	22.7803	23.11	22.6654	23.5627	23.952	22.8483	22.6133	22.5881	22.5443	22.9774	22.4053
+	3.42416	0.619736	A0A1A8U4D5	A0A1A8U4D5	1687	CBR1	Carbonyl reductase 1	Color2 [DarkGray]	1	4				12	12	7	56.7	56.7	35.3	29.49	0	106.82	419410000	16	111	275	29490.8	16	23.0818	22.9585	22.426	22.7429	22.8163	22.8497	22.54	22.1599	22.0458	22.2421	22.0706	22.0983
+	3.12901	0.436451	A0A1A8U4Q9	A0A1A8U4Q9	1692	NPEPPS	Aminopeptidase	Color2 [DarkGray]	1	4				44	44	44	51.1	51.1	51.1	103.73	0	181.86	1300800000	50	265	929	103735	50	23.2758	23.3504	23.0017	23.5589	23.4947	23.3893	23.0562	22.7902	22.938	23.0026	22.8342	22.831
+	1.49464	0.486125	A0A1A8U4V1	A0A1A8U4V1	1695	LGALS3	Galectin	Color2 [DarkGray]	1	4				8	8	8	26.5	26.5	26.5	38.095	0	85.544	116470000	11	51	374	38095.8	11	21.0069	21.1153	21.1042	21.5827	21.063	21.5781	21.0249	21.0004	20.7762	21.1693	20.4205	20.1422
+	3.99441	0.950084	A0A1A8U511	A0A1A8U511	1702	CNRIP1B	Cannabinoid receptor interacting protein 1b	Color2 [DarkGray]	1	4				7	6	6	47.5	43.2	43.2	18.3	0	59.283	163450000	7	41	162	18299.9	7	23.0653	22.6715	22.5188	NaN	22.6452	22.9801	22.1733	21.9744	21.8016	21.6166	21.5075	21.8832
+	1.3295	-0.737029	A0A1A8U5R2	A0A1A8U5R2	1711	TMED10	Transmembrane emp24-like trafficking protein 10	Color2 [DarkGray]	1	4				4	4	4	23.4	23.4	23.4	24.174	0	12.902	53679000	11	24	209	24173.9	11	20.8007	21.4724	21.1449	19.5915	NaN	20.7438	21.2972	21.1203	21.6621	21.2952	21.9858	21.5655
+	2.12639	0.506365	A0A1A8U5S1;A0A1A8B6U7	A0A1A8U5S1;A0A1A8B6U7	1712	MAPK3	Mitogen-activated protein kinase	Color2 [DarkGray]	1	4				15	10	10	41.9	31.8	31.8	45.033	0	49.92	444580000	19	76	337	38184.7	17.5	23.5907	23.5486	23.1517	23.5181	22.7489	23.1583	22.8424	22.933	22.8899	22.8061	22.7584	22.4484
+	3.48157	0.509126	A0A1A8U653;A0A1A8A1U2	A0A1A8U653;A0A1A8A1U2	1720	TOLLIP	Toll interacting protein	Color2 [DarkGray]	1	4				9	9	9	40	40	40	30.114	0	33.967	190390000	13	47	236.5	26142.3	12	22.0529	21.8657	21.7241	22.0393	21.9859	21.532	21.4821	21.2908	21.513	21.2461	21.3187	21.2944
+	1.83863	0.782912	A0A1A8U6E5;A0A1A7ZW97	A0A1A8U6E5;A0A1A7ZW97	1725	RAB39B	RAB39B, member RAS oncogene family	Color2 [DarkGray]	1	4				5	5	5	31	31	31	24.425	0	15.153	50451000	15	23	183.5	21046.3	13	20.5682	20.9406	20.3654	21.2081	20.9376	21.4642	20.5977	20.0224	NaN	20.191	19.7133	NaN
+	1.82729	0.638014	A0A1A8U6F2;A0A1A8AWG9;A0A1A8AFM5	A0A1A8U6F2	1726	Nfu_g_1_014875	Serine/threonine-protein phosphatase	Color2 [DarkGray]	1	4				13	7	5	31.9	18.2	13.1	57.876	0	51.488	177010000	23	30	511	57876.3	23	23.414	23.2795	22.6957	23.731	NaN	23.4283	22.8453	22.7496	23.0088	22.0616	22.6302	22.7347
+	4.05462	1.34211	A0A1A8U768	A0A1A8U768	1733	Nfu_g_1_007614	GLOBIN domain-containing protein	Color2 [DarkGray]	1	4				17	17	16	94.6	94.6	94.6	16.261	0	323.31	39895000000	10	1825	148	16261.7	10	29.5339	30.6183	29.8646	30.1123	29.7134	29.8587	29.0845	28.5213	28.9199	28.5087	28.0647	28.5496
+	3.11146	-0.602173	A0A1A8U895;A0A1A8UWC9	A0A1A8U895;A0A1A8UWC9	1750	ELAVL3	ELAV-like protein	Color2 [DarkGray]	1	4				8	8	5	25.8	25.8	17.6	40.892	0	33.67	165600000	17	53	379.5	41242.3	17.5	21.2532	21.3867	21.2296	21.6653	21.1561	21.4791	21.9033	21.8886	22.0741	22.3712	21.919	21.6269
+	1.26367	0.618996	A0A1A8U8H3	A0A1A8U8H3	1752	CALB2A	Calbindin 2a	Color2 [DarkGray]	1	4				13	13	11	55.4	55.4	48.3	31.499	0	121.93	314020000	17	86	271	31499.6	17	22.8155	23.1636	23.1019	24.6505	23.3411	23.2933	23.2209	22.7676	22.9104	22.5752	22.4595	22.7185
+	2.71188	1.03546	A0A1A8U8P8	A0A1A8U8P8	1754	SGIP1	SH3-domain GRB2-like (Endophilin) interacting protein 1	Color2 [DarkGray]	1	4				10	10	10	18.5	18.5	18.5	96.348	0	31.1	98064000	38	42	909	96349.7	38	21.6447	21.2813	21.0942	21.3689	22.1879	21.9444	20.8682	20.9057	19.994	19.9953	20.9084	20.6371
+	1.8212	0.600178	A0A1A8U989;A0A1A8B4J0	A0A1A8U989	1760	WDR11	WD repeat domain 11	Color2 [DarkGray]	1	4				13	13	13	13.5	13.5	13.5	137.24	0	31.665	96026000	66	36	1238	137237	66	21.3638	20.4134	20.5707	21.0164	21.3942	21.3737	20.4098	20.0735	20.2877	20.8256	20.4872	20.4474
+	1.82519	-0.864728	A0A1A8U9L7	A0A1A8U9L7	1767	HMGB1B	High-mobility group box 1b	Color2 [DarkGray]	1	4				7	5	5	37.8	29.6	29.6	22.627	0	17.097	99208000	6	27	196	22627.3	6	21.0797	21.8702	22.2279	NaN	21.1262	20.5621	22.1487	22.4199	22.2846	22.3192	22.4298	21.8256
+	1.5434	-0.525889	A0A1A8U9P7	A0A1A8U9P7	1770	RPS18	Ribosomal protein S18	Color2 [DarkGray]	1	4				8	8	8	44.7	44.7	44.7	17.731	0	32.439	396550000	9	51	152	17731.7	9	23.3264	22.7483	22.9726	23.1446	23.5686	23.8197	23.5723	23.6038	23.599	24.3949	23.6939	23.8715
+	5.30061	1.17874	A0A1A8U9R0	A0A1A8U9R0	1771	MAP1A	Microtubule-associated protein 1A	Color2 [DarkGray]	1	4				58	52	15	25.4	24.5	5.4	385.92	0	216.56	740900000	174	234	3538	385924	174	22.5547	22.371	22.2103	22.586	22.7022	22.8316	21.7229	21.3518	21.4994	21.4016	21.1345	21.0732
+	1.64918	0.965689	A0A1A8UA28	A0A1A8UA28	1775	MPZL1L	Myelin protein zero-like 1 like	Color2 [DarkGray]	1	4				6	6	6	35.8	35.8	35.8	22.34	0	38.283	104070000	7	28	201	22340.7	7	22.2038	22.1765	21.8842	21.8485	21.5839	20.0689	21.3278	20.4852	20.7995	20.3804	20.3578	20.621
+	3.39135	0.683538	A0A1A8UAH9	A0A1A8UAH9	1784	STX1B	Syntaxin 1B	Color2 [DarkGray]	1	4				16	16	15	53.8	53.8	49	33.228	0	289.39	1408400000	16	183	288	33228.6	16	25.0255	24.7715	24.5897	25.2844	25.1283	25.0446	24.3917	24.2897	24.5469	24.1988	24.3627	23.953
+	2.26062	0.388797	A0A1A8UB53	A0A1A8UB53	1791	PGD	6-phosphogluconate dehydrogenase, decarboxylating	Color2 [DarkGray]	1	4				14	14	14	42.2	42.2	42.2	53.14	0	61.298	223120000	23	72	483	53140.8	23	22.3797	22.1579	21.8319	21.9923	22.3394	22.4997	21.986	21.8301	21.7724	21.7493	21.8003	21.73
+	1.91071	0.455536	A0A1A8UB79	A0A1A8UB79	1792	RAP1GDS1	RAP1, GTP-GDP dissociation stimulator 1	Color2 [DarkGray]	1	4				24	24	24	65.8	65.8	65.8	60.795	0	124.22	1006600000	31	248	558	60795.4	31	23.629	23.3228	23.0982	23.4815	23.5364	23.7614	23.4931	22.9907	23.0217	22.8641	22.6428	23.0835
+	1.52504	-0.583203	A0A1A8UBB5	A0A1A8UBB5	1794	ARPC2	Arp2/3 complex 34 kDa subunit	Color2 [DarkGray]	1	4				8	8	8	27.8	27.8	27.8	34.313	0	38.34	183240000	19	38	299	34313.1	19	20.7725	22.3803	21.7356	21.3652	21.7416	21.868	22.5057	22.1	22.3119	22.0548	22.113	22.2771
+	2.01625	0.684254	A0A1A8UBY3	A0A1A8UBY3	1802	CFL1L	Cofilin 1 (Non-muscle), like	Color2 [DarkGray]	1	4				3	3	3	21.2	21.2	21.2	18.321	0	6.5441	35869000	9	7	160	18321.2	9	21.1911	21.577	20.5511	20.8915	NaN	20.7416	20.4212	20.32	NaN	20.1047	20.5809	20.1042
+	1.97744	0.374479	A0A1A8UCA6	A0A1A8UCA6	1808	OLA.1026	Hm:zeh0351	Color2 [DarkGray]	1	4				18	18	13	48.1	48.1	38.6	49.193	0	115.67	784730000	21	160	422	49193.4	21	25.0235	24.5725	24.571	24.3524	24.8992	25.0319	24.3826	24.3613	24.3037	24.2593	24.4408	24.456
+	2.12176	0.397647	A0A1A8UCV3;A0A1A8AP32	A0A1A8UCV3;A0A1A8AP32	1814	ATP2A2A	Calcium-transporting ATPase	Color2 [DarkGray]	1	4				21	8	8	20.9	9.9	9.9	115.82	0	18.141	61973000	44	17	1054	115822	44	20.4311	20.2054	20.1268	20.4739	20.7227	20.7559	19.836	20.0243	20.2543	20.0962	20.0205	20.0985
+	2.91868	0.494986	A0A1A8UE03;A0A1A8A7X4;A0A1A7ZJ26	A0A1A8UE03;A0A1A8A7X4	1832	DMXL2	Dmx-like 2	Color2 [DarkGray]	1	4				67	67	67	33.4	33.4	33.4	336.35	0	274.4	1018100000	137	358	2868.5	317714	130	22.6966	22.5293	22.3073	22.3193	22.6217	22.7861	22.314	22.0728	21.9907	21.8508	21.8579	22.2041
+	3.57107	0.470645	A0A1A8UE74	A0A1A8UE74	1839	ATP1A3	Sodium/potassium-transporting ATPase subunit alpha	Color2 [DarkGray]	1	4				57	35	0	52	35.7	0	112.78	0	323.31	5056400000	48	563	1022	112783	48	25.7001	25.5064	25.3697	25.7847	25.5976	25.9109	25.2943	25.1014	25.1771	25.0762	25.2063	25.1903
+	1.86236	-1.45495	A0A1A8UEA2;A0A1A8A1S6	A0A1A8UEA2;A0A1A8A1S6	1841	ATP1B2A	Sodium/potassium-transporting ATPase subunit beta;ATPase, Na+/K+ transporting, beta 2a polypeptide	Color2 [DarkGray]	1	4				5	5	5	17.7	17.7	17.7	32.869	0	9.6479	76897000	11	21	211	23889.3	9.5	20.475	NaN	21.2001	19.0142	19.9403	NaN	20.9149	21.7473	22.4889	21.9226	21.3571	21.2432
+	2.38291	0.519849	A0A1A8UEA4	A0A1A8UEA4	1842	ACAT1	Acetyl-Coenzyme A acetyltransferase 1 (Acetoacetyl Coenzyme A thiolase)	Color2 [DarkGray]	1	4				17	17	17	54.1	54.1	54.1	43.242	0	119.31	435580000	25	100	412	43242	25	22.9987	23.2388	22.7503	23.4811	23.3051	23.2879	22.7585	22.536	22.7293	22.9773	22.6332	22.3084
+	1.60533	0.802952	A0A1A8UER7	A0A1A8UER7	1847	FLOT1B	Flotillin	Color2 [DarkGray]	1	4				19	4	0	58.1	14.7	0	47.261	0	23.783	94087000	28	31	422	47261.5	28	22.6072	21.5301	21.4808	22.5832	NaN	22.0559	21.6348	21.4143	21.8021	20.8412	20.6697	21.1287
+	2.7526	0.383118	A0A1A8UEW1;A0A1A8U722	A0A1A8UEW1	1850	SEP3	Septin 3	Color2 [DarkGray]	1	4				17	17	17	54.3	54.3	54.3	45.077	0	95.786	932130000	19	127	409	45077	19	24.0266	23.8693	23.7694	23.6092	23.906	24.2185	23.4478	23.5564	23.6111	23.5648	23.4207	23.4995
+	1.82125	0.409523	A0A1A8UF92;A0A1A7ZIQ0	A0A1A8UF92;A0A1A7ZIQ0	1863	YARS	Tyrosine--tRNA ligase	Color2 [DarkGray]	1	4				16	16	16	37.6	37.6	37.6	59.117	0	49.708	152670000	35	61	387	43626.4	27	21.753	21.7283	21.4099	21.7305	21.6339	21.6072	21.5536	21.1264	21.2652	21.5862	20.7261	21.1481
+	1.71432	0.455115	A0A1A8UFY4	A0A1A8UFY4	1873	DYNC1I1	Dynein, cytoplasmic 1, intermediate chain 1	Color2 [DarkGray]	1	4				5	5	5	10.1	10.1	10.1	71.029	0	15.267	71454000	21	29	635	71029.6	21	21.5022	21.1717	21.186	21.0863	21.5585	21.5248	NaN	20.7947	21.0118	21.2785	20.919	20.4115
+	4.31506	0.613744	A0A1A8UGA8	A0A1A8UGA8	1879	ENO2	Enolase 2 (Gamma, neuronal)	Color2 [DarkGray]	1	4				23	21	19	58.1	53	51.2	46.875	0	319.1	2639800000	18	266	434	46875.9	18	25.3579	25.4004	25.0917	25.4824	25.4511	25.5817	25.0167	24.6948	24.7341	24.6416	24.9013	24.6944
+	3.53249	0.841419	A0A1A8UIE6;A0A1A8AB09	A0A1A8UIE6;A0A1A8AB09	1910	TBC1D24	TBC1 domain family, member 24	Color2 [DarkGray]	1	4				14	14	14	34.9	34.9	34.9	63.947	0	62.565	181120000	32	61	513	57836.3	29.5	21.7228	21.7962	21.4206	22.101	22.1822	21.7404	21.3356	20.9922	20.5909	21.0863	20.8012	21.1086
+	2.96314	0.361199	A0A1A8UIF3	A0A1A8UIF3	1911	NDUFV1	NADH dehydrogenase [ubiquinone] flavoprotein 1, mitochondrial	Color2 [DarkGray]	1	4				12	12	12	44.5	44.5	44.5	52.234	0	55.209	173920000	22	79	476	52234.1	22	21.6971	21.6454	21.868	21.8952	21.5296	21.7999	21.4609	21.4255	21.2948	21.1398	21.4894	21.4576
+	2.13982	0.38359	A0A1A8UIH2	A0A1A8UIH2	1913	GOT2	Aspartate aminotransferase	Color2 [DarkGray]	1	4				25	25	25	65	65	65	47.095	0	323.31	4040000000	27	526	428	47095.2	27	25.4683	25.1361	24.9228	25.5629	25.2939	25.4258	25.1355	24.9036	24.9155	24.6839	24.8813	24.9885
+	2.11445	-0.968964	A0A1A8UIW6;A0A1A7ZKT4	A0A1A8UIW6;A0A1A7ZKT4	1920	HIST1H2BD;H2B	Histone H2B	Color2 [DarkGray]	1	4				6	6	6	38.7	38.7	38.7	13.654	0	141.64	2181100000	7	143	125.5	13818.1	7	27.0786	25.656	26.3763	25.8735	25.3533	26.7439	27.1268	27.0912	26.7178	27.4723	27.1444	27.3429
+	1.36088	0.641631	A0A1A8UIX1	A0A1A8UIX1	1921	PPT1	Palmitoyl-protein thioesterase 1 (Ceroid-lipofuscinosis, neuronal 1, infantile)	Color2 [DarkGray]	1	4				6	6	6	25.7	25.7	25.7	33.929	0	18.153	22316000	14	26	303	33929.1	14	20.173	19.9552	19.5569	20.1436	NaN	20.6232	19.9326	19.1289	19.6047	19.1287	NaN	NaN
+	2.75604	0.640443	A0A1A8UJA0;A0A1A8UQQ7	A0A1A8UJA0	1925	FAM49A	Family with sequence similarity 49, member A	Color2 [DarkGray]	1	4				7	7	4	27.2	27.2	16.1	36.682	0	39.033	113670000	15	44	323	36682	15	22.1489	NaN	21.7802	22.0114	21.9792	22.323	21.6862	21.3298	21.0771	21.2215	21.3655	21.7686
+	1.98616	0.37687	A0A1A8UJA9	A0A1A8UJA9	1926	VAT1	Vesicle amine transport protein 1 homolog (T californica)	Color2 [DarkGray]	1	4				33	33	33	57.9	57.9	57.9	51.314	0	323.31	11234000000	17	1158	466	51314.6	17	27.3273	27.1371	26.8131	26.7526	27.227	27.3931	26.9113	26.622	26.6995	26.6048	26.7195	26.8321
+	2.01097	-1.63462	A0A1A8UJG9;A0A1A8AMT2	A0A1A8UJG9;A0A1A8AMT2	1929	CIRBP	Cold inducible RNA binding protein	Color2 [DarkGray]	1	4				6	6	6	37.1	37.1	37.1	19.48	0	47.938	527980000	10	88	185	19376.6	10	22.0029	24.079	23.8516	22.0606	NaN	21.5283	24.7943	24.3056	24.5191	24.0531	23.8055	24.557
+	2.59951	0.577881	A0A1A8UJI9;A0A1A8UFL5;A0A1A8A4T5	A0A1A8UJI9	1930	PKMA	Pyruvate kinase	Color2 [DarkGray]	1	4				35	35	35	71.1	71.1	71.1	58.161	0	323.31	7893900000	30	757	532	58161.7	30	26.6118	26.3249	26.2663	26.0003	26.4864	26.8048	26.1567	25.927	25.6372	25.6594	25.6721	25.9748
+	4.77922	1.3513	A0A1A8UJJ1	A0A1A8UJJ1	1931	MAP6	Microtubule-associated protein 6	Color2 [DarkGray]	1	4				10	10	10	26.6	26.6	26.6	51.178	0	37.351	262990000	25	65	448	51178.8	25	22.9804	22.3612	22.3568	23.0575	23.0382	22.5991	21.8292	21.2496	21.4178	20.9949	21.3957	21.3983
+	2.83528	0.566131	A0A1A8UJV9	A0A1A8UJV9	1940	SYN2A	Synapsin IIa	Color2 [DarkGray]	1	4				23	22	21	65.8	63.3	61.1	51.586	0	323.31	2406200000	26	356	471	51586.7	26	25.0204	24.8857	24.5426	25.0348	24.7927	25.2133	24.6857	24.3222	24.4639	24.2196	24.0379	24.3635
+	2.36684	0.451828	A0A1A8UK24	A0A1A8UK24	1944	MAP2K2A	Mitogen-activated protein kinase kinase 2a	Color2 [DarkGray]	1	4				15	9	9	42.4	27.8	27.8	44.176	0	66.211	235180000	21	55	399	44176.6	21	22.6988	22.9728	22.4626	22.9728	22.4306	22.8411	22.4168	22.3957	22.2713	22.0762	22.0457	22.4619
+	3.97488	1.28204	A0A1A8UK84	A0A1A8UK84	1947	Nfu_g_1_007730	GLOBIN domain-containing protein	Color2 [DarkGray]	1	4				14	14	14	78.3	78.3	78.3	15.698	0	323.31	25244000000	8	1324	143	15698.2	8	28.7718	29.6041	29.1859	28.8127	29.528	28.5988	28.144	27.6857	28.1561	27.5707	27.4832	27.7693
+	2.89734	0.425544	A0A1A8UKA4	A0A1A8UKA4	1948	CNRIP1A	Cannabinoid receptor interacting protein 1a	Color2 [DarkGray]	1	4				12	12	11	75.3	75.3	71	18.63	0	56.197	633090000	9	123	162	18630.1	9	23.6447	23.695	23.3692	23.9606	23.6197	23.905	23.3756	23.1746	23.3415	23.1324	23.296	23.3209
+	1.96807	0.388357	A0A1A8UKE4	A0A1A8UKE4	1950	ATP2A3	Calcium-transporting ATPase	Color2 [DarkGray]	1	4				28	28	0	31.6	31.6	0	114.48	0	172.84	689160000	44	198	1041	114484	44	22.9962	23.0588	22.5214	22.8475	22.9326	23.3729	22.7923	22.4956	22.4984	22.5309	22.4616	22.6205
+	2.40228	0.36881	A0A1A8UKE7	A0A1A8UKE7	1951	IMMT	MICOS complex subunit MIC60	Color2 [DarkGray]	1	4				23	23	23	41.7	41.7	41.7	82.604	0	109.14	371070000	39	148	756	82605.1	39	22.2947	21.8417	21.8793	22.2612	22.0162	22.2842	21.9011	21.6033	21.8318	21.7451	21.6796	21.6036
+	3.04088	1.14031	A0A1A8UKG3	A0A1A8UKG3	1954	HEBP2	Heme binding protein 2	Color2 [DarkGray]	1	4				6	6	6	35.4	35.4	35.4	21.664	0	22.41	66867000	10	17	192	21664.4	10	22.8318	22.3435	NaN	21.9016	22.5436	22.0845	21.3885	21.2014	NaN	NaN	20.9118	21.301
+	2.54322	0.564719	A0A1A8UKZ8	A0A1A8UKZ8	1960	RAB27B	RAB27B, member RAS oncogene family	Color2 [DarkGray]	1	4				3	3	3	18.3	18.3	18.3	24.317	0	11.795	67182000	14	26	218	24317.6	14	21.7768	21.2649	21.4448	21.5448	21.4805	22.155	21.3192	21.0843	21.0318	20.8318	21.0543	20.9571
+	2.36945	1.17177	A0A1A8UL09	A0A1A8UL09	1961	GNG13	Guanine nucleotide-binding protein subunit gamma	Color2 [DarkGray]	1	4				2	2	2	41.8	41.8	41.8	7.8821	0	7.7876	122130000	4	29	67	7882.22	4	22.8545	22.7274	22.2516	23.5072	21.8565	23.0264	22.0747	22.0809	21.0887	21.5509	20.788	21.6097
+	2.04415	-0.515367	A0A1A8ULB6	A0A1A8ULB6	1967	HSP90AB1	Heat shock protein 90, alpha (Cytosolic), class B member 1	Color2 [DarkGray]	1	4				41	22	19	55.9	35.3	33	83.585	0	243.03	1822000000	34	236	725	83585.7	34	24.571	24.4722	24.0524	24.7133	24.1331	23.7811	24.9699	24.7107	24.8383	24.8004	24.5369	24.9591
+	1.94157	-0.378527	A0A1A8ULD9;A0A1A7ZQU0	A0A1A8ULD9;A0A1A7ZQU0	1970	OLA.6043;PLXDC2	Peptidylprolyl isomerase	Color2 [DarkGray]	1	4				8	8	8	89.8	89.8	89.8	11.907	0	106.79	849920000	8	128	355.5	39608.7	20.5	24.3746	24.4075	24.557	24.3998	24.0002	24.6681	24.6697	24.6424	24.8929	25.0053	24.9511	24.5169
+	1.43485	0.524666	A0A1A8ULK8	A0A1A8ULK8	1974	LDHA	L-lactate dehydrogenase	Color2 [DarkGray]	1	4				16	14	14	55.4	51.2	51.2	36.373	0	116.23	1968300000	17	183	332	36373.3	17	25.7856	25.4811	25.3199	25.9776	25.7064	26.7127	25.5061	25.2239	25.4156	24.9278	25.3111	25.451
+	2.44296	0.363752	A0A1A8ULN6	A0A1A8ULN6	1975	HADHB	Hydroxyacyl-Coenzyme A dehydrogenase/3-ketoacyl-Coenzyme A thiolase/enoyl-Coenzyme A hydratase (Trifunctional protein), beta subunit	Color2 [DarkGray]	1	4				23	23	23	56.2	56.2	56.2	50.391	0	161.11	773550000	25	199	473	50391.2	25	23.2922	23.271	22.9266	23.1573	23.3133	23.447	23.1615	22.8025	22.9273	22.8195	22.7464	22.7676
+	1.82119	0.384743	A0A1A8ULT8;A0A1A7ZS76	A0A1A8ULT8;A0A1A7ZS76	1977	BSN	Bassoon presynaptic cytomatrix protein	Color2 [DarkGray]	1	4				24	24	23	9.2	9.2	8.9	419.02	0	71.353	231830000	184	66	3413	369285	155.5	21.3823	21.2828	21.2365	21.9183	21.2232	21.3431	21.1363	20.9235	21.2977	20.8511	21.0598	20.8094
+	4.31076	0.776161	A0A1A8UM50	A0A1A8UM50	1980	GNAO1A	Guanine nucleotide binding protein (G protein), alpha activating activity polypeptide O, a	Color2 [DarkGray]	1	4				16	10	0	54.4	35.5	0	40.362	0	323.31	2892200000	19	269	355	40362.9	19	26.8258	26.5972	26.3722	26.6587	26.6203	26.9575	26.2534	25.8996	25.7028	25.8096	25.77	25.9392
+	1.94824	0.444155	A0A1A8UMQ3	A0A1A8UMQ3	1989	PDPK1	3-phosphoinositide dependent protein kinase-1	Color2 [DarkGray]	1	4				4	4	4	10	10	10	64.039	0	10.392	20957000	24	12	562	64040	24	19.6681	19.5688	19.5364	19.6443	NaN	19.923	NaN	NaN	19.0087	19.3189	19.0514	19.5169
+	2.39866	0.50858	A0A1A8UN48;A0A1A7ZRJ3;A0A1A7ZDQ1	A0A1A8UN48;A0A1A7ZRJ3;A0A1A7ZDQ1	1994	ME2	Malic enzyme;Malic enzyme 2, NAD(+)-dependent, mitochondrial	Color2 [DarkGray]	1	4				18	18	18	45.3	45.3	45.3	66.922	0	81.419	285090000	34	100	517	57101.1	28	22.3369	22.0451	21.8258	21.7583	21.7632	22.3121	21.8052	21.5483	21.3786	21.2261	21.4201	21.6115
+	2.54761	0.412274	A0A1A8UN50	A0A1A8UN50	1995	ALDH6A1	Aldehyde dehydrogenase 6 family, member A1	Color2 [DarkGray]	1	4				24	24	24	54.4	54.4	54.4	56.97	0	217.06	847230000	25	185	526	56970.6	25	23.0767	22.9862	22.7715	23.3582	23.2373	23.2052	22.8291	22.498	22.7371	22.8628	22.7011	22.5335
+	2.55659	0.472516	A0A1A8UNB8	A0A1A8UNB8	1999	MAO	Amine oxidase	Color2 [DarkGray]	1	4				15	15	15	34.5	34.5	34.5	58.933	0	110.77	349340000	30	102	524	58933.8	30	22.7613	22.4366	22.0965	22.6138	22.7812	22.7155	22.1472	22.0038	22.1305	22.2851	21.9032	22.1
+	1.74562	0.389946	A0A1A8UPG3;A0A1A8UU14	A0A1A8UPG3	2008	ATP6V1E1B	ATPase, H+ transporting, lysosomal, V1 subunit E isoform 1b	Color2 [DarkGray]	1	4				20	20	20	78.3	78.3	78.3	26.19	0	214.97	1148500000	13	171	226	26190.2	13	24.2037	24.5281	24.4194	24.071	23.8302	24.2391	23.5249	24.1111	23.9253	23.9963	23.7909	23.6031
+	3.21611	-1.4576	A0A1A8UQ08	A0A1A8UQ08	2017	KHDRBS1B	KH domain containing, RNA binding, signal transduction associated 1b	Color2 [DarkGray]	1	4				6	3	3	14.9	9.1	9.1	39.898	0	8.7273	47647000	14	18	363	39898.6	14	19.2956	20.3749	20.4781	20.1975	NaN	19.2004	21.5646	20.9009	21.2042	21.23	21.7038	21.5978
+	2.3874	0.588646	A0A1A8UQ41	A0A1A8UQ41	2019	MAPRE2	Microtubule-associated protein, RP/EB family, member 2	Color2 [DarkGray]	1	4				9	7	7	31.1	28.1	28.1	37.975	0	33.705	140220000	19	46	338	37975.4	19	22.3495	22.2201	22.1258	22.7414	22.0977	22.86	22.2236	21.7416	21.6845	21.6618	21.6942	21.8569
+	1.89166	-0.672087	A0A1A8UQB0	A0A1A8UQB0	2024	RPL27	60S ribosomal protein L27	Color2 [DarkGray]	1	4				5	5	5	27.2	27.2	27.2	15.812	0	13.455	221870000	6	29	136	15811.8	6	22.6147	22.2166	22.2722	22.4866	22.0487	21.6244	23.2696	22.6644	22.4818	23.5336	22.6841	22.6621
+	1.55635	-1.11483	A0A1A8UQC6	A0A1A8UQC6	2025	CYC1	Cytochrome c-1	Color2 [DarkGray]	1	4				9	9	9	46.3	46.3	46.3	33.584	0	45.959	413810000	15	84	307	33584.4	15	21.5739	23.1752	23.2703	21.9366	22.2443	20.5892	22.9428	23.0187	23.6577	23.5721	23.3275	22.9597
+	1.94615	0.743291	A0A1A8UQT4	A0A1A8UQT4	2031	VAT1L	Vesicle amine transport protein 1 homolog (T. californica)-like	Color2 [DarkGray]	1	4				4	4	4	9.9	9.9	9.9	45.6	0	8.4471	46136000	19	14	413	45600.4	19	21.6239	21.1909	21.0061	21.8543	20.7225	20.9035	20.9207	20.5507	NaN	20.4527	20.0567	20.3871
+	2.4199	-0.512054	A0A1A8USE0	A0A1A8USE0	2054	HNRNPAB	Heterogeneous nuclear ribonucleoprotein A/B	Color2 [DarkGray]	1	4				10	10	8	22.7	22.7	18.7	36.161	0	38.341	630840000	12	88	326	36161.3	12	23.6784	23.4459	23.3815	23.9291	23.2887	23.787	24.2502	24.097	23.7108	24.0191	24.3437	24.1621
+	1.49466	-0.522513	A0A1A8USI6	A0A1A8USI6	2058	RPLP2L	Ribosomal protein, large P2, like	Color2 [DarkGray]	1	4				6	6	6	71.3	71.3	71.3	11.771	0	73.571	181010000	4	60	115	11771.1	4	21.5724	21.9904	21.4294	22.5005	21.8055	22.1202	22.5845	22.1623	22.1033	22.7541	22.832	22.1172
+	2.69013	0.517307	A0A1A8USS1	A0A1A8USS1	2063	XPNPEP1	X-prolyl aminopeptidase (Aminopeptidase P) 1, soluble	Color2 [DarkGray]	1	4				4	4	4	9.2	9.2	9.2	70.506	0	10.25	29926000	33	13	629	70506.8	33	20.2492	20.1363	NaN	20.3361	19.9411	NaN	19.8947	19.5976	19.8543	19.5757	19.523	19.445
+	1.88219	0.37491	A0A1A8UT72	A0A1A8UT72	2066	GSK3AB	Glycogen synthase kinase 3 alpha b	Color2 [DarkGray]	1	4				8	8	3	28.7	28.7	15.8	48.44	0	23.925	139550000	20	60	442	48440.1	20	21.777	21.8823	21.5829	21.9365	22.2687	22.3012	21.6957	21.6237	21.5128	21.6428	21.3733	21.6509
+	3.53148	0.602779	A0A1A8UTG1	A0A1A8UTG1	2072	C24H11ORF54	Chromosome 11 open reading frame 54	Color2 [DarkGray]	1	4				5	5	5	25.7	25.7	25.7	35.218	0	17.524	61368000	14	29	319	35218.1	14	20.8749	20.9049	20.7546	21.1041	21.2795	21.0137	20.5099	20.6514	20.3866	20.4097	20.2923	20.065
+	2.4661	0.680526	A0A1A8UTH1	A0A1A8UTH1	2073	GNB1A	Guanine nucleotide binding protein (G protein), beta polypeptide 1a	Color2 [DarkGray]	1	4				14	4	0	50.3	16.8	0	37.324	0	95.819	155570000	13	46	340	37324	13	22.2397	22.5861	22.1705	21.83	22.4183	22.8805	21.9174	21.9691	21.403	21.4891	21.7769	21.4865
+	4.5877	0.902218	A0A1A8UTW9;A0A1A8B5S5	A0A1A8UTW9;A0A1A8B5S5	2081	PYGL	Alpha-1,4 glucan phosphorylase	Color2 [DarkGray]	1	4				27	23	23	35.5	31.2	31.2	97.901	0	91.996	336070000	50	112	773.5	88697.2	45.5	22.0151	21.971	21.5426	21.8586	22.099	22.1803	21.3188	21.1082	20.7921	21.183	20.845	21.0061
+	3.75323	0.842697	A0A1A8UTZ9	A0A1A8UTZ9	2082	UQCRC2A	Ubiquinol-cytochrome c reductase core protein IIa	Color2 [DarkGray]	1	4				13	13	13	48.8	48.8	48.8	48.868	0	85.747	222990000	21	79	459	48868.7	21	22.2344	21.9777	21.7448	22.3011	21.8685	22.2216	21.6226	21.3135	21.3698	20.9004	21.1456	20.9401
+	1.66946	1.31038	A0A1A8UU74;A0A1A8A0V5	A0A1A8UU74;A0A1A8A0V5	2085	ITIH4	Inter-alpha-trypsin inhibitor heavy chain family, member 4	Color2 [DarkGray]	1	4				5	5	5	7.4	7.4	7.4	100.02	0	15.286	30067000	45	11	841	94680.2	42.5	21.519	20.7131	21.0597	19.6995	NaN	19.8383	19.5818	19.0861	19.6608	NaN	NaN	18.6934
+	1.83488	-2.23631	A0A1A8UU93	A0A1A8UU93	2087	MARCKSL1A	MARCKS-like 1a	Color2 [DarkGray]	1	4				4	4	4	42.2	42.2	42.2	20.591	0	67.183	197290000	12	42	206	20591.1	12	18.9523	22.5466	22.9852	18.5373	21.4706	21.5395	23.1284	22.9645	23.2234	23.334	23.5246	23.2744
+	1.33789	-0.92273	A0A1A8UV50	A0A1A8UV50	2101	NDUFB9	NADH dehydrogenase (Ubiquinone) 1 beta subcomplex, 9	Color2 [DarkGray]	1	4				6	6	6	52.6	52.6	52.6	20.99	0	24.141	120580000	9	36	175	20990	9	20.5151	21.9097	21.7596	21.5412	20.6581	19.3833	21.5745	21.7144	21.953	22.1733	22.0981	21.7901
+	1.40499	0.623652	A0A1A8UV79;A0A1A8A5S4	A0A1A8UV79;A0A1A8A5S4	2103	ATP6V1C1	V-type proton ATPase subunit C	Color2 [DarkGray]	1	4				17	7	0	50.9	23.2	0	43.926	0	19.185	100450000	26	35	349.5	40283.5	23	21.8936	21.2868	21.9034	21.8754	22.2546	22.4912	21.2116	21.7908	20.5637	20.9755	21.794	21.6273
+	1.59346	0.474503	A0A1A8UWI6;A0A1A8AAL5;A0A1A8AS03	A0A1A8UWI6	2119	PRKCBB	Protein kinase C, beta b	Color2 [DarkGray]	1	4				17	17	12	41.4	41.4	27	57.55	0	88.255	344650000	29	88	507	57550.9	29	22.9029	22.3769	22.3127	22.7122	23.053	23.3464	22.6531	22.2794	22.2757	22.3796	22.1216	22.1477
+	5.13	1.01047	A0A1A8UXB5	A0A1A8UXB5	2130	GNB5A	Guanine nucleotide binding protein (G protein), beta 5a	Color2 [DarkGray]	1	4				6	6	6	22.2	22.2	22.2	39.815	0	31.688	137990000	17	33	361	39814.9	17	22.7397	22.2033	22.1069	22.5659	22.7776	22.6429	21.555	21.3661	21.5045	21.5831	21.4605	21.5044
+	1.17901	-1.6621	A0A1A8UXN2	A0A1A8UXN2	2135	GPM6AB	Glycoprotein M6Ab	Color2 [DarkGray]	1	4				3	3	2	9.4	9.4	4.3	30.964	0	10.427	339450000	7	45	278	30964.1	7	21.3364	23.533	25.2225	22.3171	22.7752	20.4093	22.8304	24.595	24.556	23.1721	25.3267	25.0859
+	1.11331	1.29585	A0A1A8UXP2;A0A1A8UBK6;A0A1A8VCU6;A0A1A8V538;A0A1A7ZVI7;A0A1A8VD83	A0A1A8UXP2	2136	INAB	Internexin neuronal intermediate filament protein, alpha b	Color2 [DarkGray]	1	4				22	21	20	48.1	45.6	43.1	54.923	0	120.87	364520000	34	83	476	54923.2	34	22.426	22.7053	22.7768	25.1782	20.8985	21.5729	21.688	21.3971	20.5593	21.14	22.3612	20.6371
+	2.67423	0.412682	A0A1A8UXV4	A0A1A8UXV4	2141	DDT	D-dopachrome tautomerase	Color2 [DarkGray]	1	4				5	5	5	55.9	55.9	55.9	12.91	0	17.198	346670000	8	49	118	12910	8	23.2507	23.1364	23.0209	23.5186	23.1629	23.2104	22.9661	22.8258	22.8863	22.9796	22.6021	22.564
+	1.52796	-2.22116	A0A1A8UY99	A0A1A8UY99	2146	RPL18A	60S ribosomal protein L18a	Color2 [DarkGray]	1	4				4	4	4	23.3	23.3	23.3	20.682	0	20.936	87024000	9	33	176	20682.4	9	18.2673	20.0364	21.9558	18.4663	19.0393	NaN	19.8998	22.4286	NaN	22.1314	22.7518	21.6594
+	2.33089	0.357406	A0A1A8UZ13	A0A1A8UZ13	2163	VARS	Valyl-tRNA synthetase	Color2 [DarkGray]	1	4				9	9	9	9.6	9.6	9.6	143.9	0	23.111	79289000	67	33	1275	143904	67	20.9444	20.7622	20.5653	20.3345	20.533	20.8583	20.3916	20.263	20.2627	20.3064	20.2163	20.4132
+	2.72572	0.720338	A0A1A8UZ31;A0A1A8A9Z7	A0A1A8UZ31;A0A1A8A9Z7	2164	GAS7	Growth arrest-specific 7	Color2 [DarkGray]	1	4				7	7	7	31.2	31.2	31.2	39.824	0	30.428	120530000	16	36	294	34366	14	21.5527	21.8035	21.2363	21.44	21.2335	21.6692	21.1729	21.1211	20.5581	20.9333	20.336	20.4917
+	3.02344	0.550877	A0A1A8UZ46	A0A1A8UZ46	2167	DLST	Dihydrolipoamide S-succinyltransferase (E2 component of 2-oxo-glutarate complex)	Color2 [DarkGray]	1	4				13	13	13	34.8	34.8	34.8	49.701	0	94.886	484980000	19	122	462	49701.2	19	23.0734	22.8697	22.6457	23.2358	23.2224	23.2148	22.6769	22.4888	22.5744	22.5262	22.182	22.5081
+	2.27671	0.58132	A0A1A8UZN0;A0A1A8B3W2	A0A1A8UZN0;A0A1A8B3W2	2176	MCCC2	Methylcrotonoyl-Coenzyme A carboxylase 2 (Beta)	Color2 [DarkGray]	1	4				10	10	10	23.9	23.9	23.9	61.748	0	39.665	83345000	31	45	545	59687.1	29.5	21.2853	20.2731	20.774	20.8667	21.1009	21.2004	20.4789	20.3228	20.4637	20.3882	20.3007	20.0581
+	3.97025	1.18804	A0A1A8V009	A0A1A8V009	2182	Nfu_g_1_007654	GLOBIN domain-containing protein	Color2 [DarkGray]	1	4				16	16	16	72	72	72	15.794	0	323.31	25838000000	9	1255	143	15794.4	9	28.7314	29.6078	29.0381	29.1125	29.265	28.5223	28.1385	27.7638	28.2456	27.6378	27.5664	27.7966
+	2.70024	0.521059	A0A1A8V042	A0A1A8V042	2184	CKBB	Creatine kinase, brain b	Color2 [DarkGray]	1	4				31	31	26	79.5	79.5	68.8	43.024	0	323.31	11906000000	16	1184	381	43024.5	16	27.3038	26.9014	26.8478	27.0129	27.3135	27.3444	26.9162	26.5839	26.5312	26.314	26.5018	26.7503
+	2.12369	0.403465	A0A1A8V0A1	A0A1A8V0A1	2188	SH3GL2	SH3-domain GRB2-like 2	Color2 [DarkGray]	1	4				15	15	14	43.5	43.5	41.2	40.437	0	229.4	1470700000	18	186	359	40437.6	18	24.3169	24.4102	24.2058	24.801	24.363	24.3585	24.038	23.968	24.2349	24.0629	24.123	23.6078
+	2.35585	0.494307	A0A1A8V1Z1	A0A1A8V1Z1	2213	DHTKD1	Dehydrogenase E1 and transketolase domain containing 1	Color2 [DarkGray]	1	4				8	8	8	15.5	15.5	15.5	103.1	0	20.441	82908000	38	34	923	103098	38	20.8057	20.8822	20.8708	21.0736	20.5099	21.4019	20.533	20.4576	20.4139	20.2616	20.6374	20.2747
+	1.59325	2.0372	A0A1A8V285	A0A1A8V285	2217	Nfu_g_1_002581	TLDc domain-containing protein	Color2 [DarkGray]	1	4				11	11	11	29	29	29	49.743	0	48.997	119750000	23	35	445	49743.2	23	23.7361	21.6527	21.7254	20.0717	21.7275	22.535	22.0188	19.1675	NaN	18.8885	18.9906	20.2891
+	5.07567	0.836946	A0A1A8V2Z3	A0A1A8V2Z3	2227	CA8	Carbonic anhydrase VIII	Color2 [DarkGray]	1	4				6	6	6	29.5	29.5	29.5	32.011	0	53.807	129500000	14	53	281	32011.2	14	22.0943	21.7514	21.6644	21.7463	22.0895	22.0928	21.2759	21.0274	21.0841	20.9863	20.8871	21.1562
+	1.40548	0.667706	A0A1A8V3F3	A0A1A8V3F3	2232	SPTBN1	Spectrin beta chain	Color2 [DarkGray]	1	4				106	13	0	51.6	5.9	0	270.53	0	33.481	55273000	138	24	2341	270538	138	21.1968	20.8235	19.8913	NaN	NaN	20.7976	20.624	19.7861	19.7924	20.015	19.9086	19.9314
+	4.43871	0.877721	A0A1A8V3S2	A0A1A8V3S2	2237	CYB5R3	NADH-cytochrome b5 reductase	Color2 [DarkGray]	1	4				13	13	13	55.9	55.9	55.9	33.659	0	34.89	164550000	19	51	299	33659	19	22.2604	22.2516	21.7463	22.4475	22.2708	22.4153	21.5744	21.3958	21.4853	21.3037	21.2891	21.0773
+	1.92787	0.333602	A0A1A8V3X1	A0A1A8V3X1	2238	MDH2	Malate dehydrogenase	Color2 [DarkGray]	1	4				23	23	23	80.1	80.1	80.1	35.404	0	323.31	8841400000	24	670	337	35403.9	24	26.4335	26.2016	26.1364	26.4548	26.6158	26.6151	26.2749	25.9631	26.0072	25.8748	26.0371	26.2985
+	2.06293	0.459538	A0A1A8V4V5	A0A1A8V4V5	2253	CRATB	Carnitine O-acetyltransferase b	Color2 [DarkGray]	1	4				3	3	3	5.7	5.7	5.7	70.667	0	7.5641	32481000	32	13	617	70667.9	32	20.8778	20.4749	20.2368	20.0727	NaN	20.7475	20.0338	19.9379	20.0303	20.0282	20.0356	20.0685
+	2.58838	0.565372	A0A1A8V5A8	A0A1A8V5A8	2261	PGK1	Phosphoglycerate kinase	Color2 [DarkGray]	1	4				30	30	30	75.8	75.8	75.8	44.596	0	323.31	8089700000	23	718	417	44596.3	23	26.4437	26.1696	25.8748	26.4385	26.2688	26.5906	26.0815	25.7416	25.816	25.3947	25.5528	25.8071
+	1.67031	0.773177	A0A1A8V5K8;A0A1A7ZC21	A0A1A8V5K8	2269	GBAS	Glioblastoma amplified sequence	Color2 [DarkGray]	1	4				8	8	6	35.3	35.3	30.4	33.765	0	33.666	253190000	15	54	286	33765.5	15	23.4422	22.9112	22.5173	22.2597	23.5573	23.1339	22.4712	22.1744	21.4934	21.7933	22.5674	22.6827
+	1.74251	0.389149	A0A1A8V5T1	A0A1A8V5T1	2272	CU570976.1	KN motif and ankyrin repeat domains 4	Color2 [DarkGray]	1	4				9	9	9	9.4	9.4	9.4	162.19	0	24.418	51005000	83	18	1497	162189	83	20.4059	20.6286	20.8539	20.7261	NaN	20.6269	20.5139	20.269	20.2992	NaN	20.3561	19.8575
+	2.06162	0.567351	A0A1A8V5U4;A0A1A8B8Q3	A0A1A8V5U4	2274	HPRT1	Hypoxanthine phosphoribosyltransferase	Color2 [DarkGray]	1	4				7	7	7	36.7	36.7	36.7	24.738	0	21.713	186550000	14	49	218	24738.7	14	21.9737	21.8331	21.4732	22.0448	22.3634	22.6455	21.6611	21.5416	21.5523	21.4605	21.3228	21.3913
+	3.67148	1.00319	A0A1A8V616	A0A1A8V616	2277	CKB	Creatine kinase, brain	Color2 [DarkGray]	1	4				10	10	10	39.8	39.8	39.8	21.453	0	88.473	829400000	10	83	191	21453.1	10	24.6098	24.5557	24.2167	25.1527	24.8762	24.8131	23.9224	23.9799	23.7584	23.7211	23.6736	23.1496
+	1.34461	0.536387	A0A1A8V640;A0A1A8AS65;A0A1A8AYA0;A0A1A8UQB2;A0A1A7ZJE4;A0A1A8V1S1;A0A1A8A1Y7;A0A1A7ZVV7;A0A1A7ZJQ7;A0A1A7Z9J0;A0A1A7ZG75;A0A1A8UAX7;A0A1A8U0A2;A0A1A8A864;A0A1A8VCL3;A0A1A7ZT61;A0A1A8VEG8;A0A1A8AHG3;A0A1A8UJT6;A0A1A7Z914	A0A1A8V640	2279	MAPK1	Mitogen-activated protein kinase	Color2 [DarkGray]	1	4				27	27	22	75.3	75.3	64.5	42.162	0	241.07	1663500000	22	250	369	42162.6	22	24.5631	23.737	24.3583	23.779	24.7321	24.962	23.6739	23.947	23.6007	23.4663	24.1216	24.1037
+	1.96223	0.621531	A0A1A8V6C4;A0A1A8U2V5;A0A1A8A6S6;A0A1A8A453	A0A1A8V6C4;A0A1A8U2V5;A0A1A8A6S6	2286	PCLOA	Piccolo (Presynaptic cytomatrix protein) a	Color2 [DarkGray]	1	4				18	18	18	6.4	6.4	6.4	433.89	0	36.696	100800000	196	33	3874	417775	189	21.2907	20.7462	20.3722	21.5552	21.0005	21.0115	20.3022	20.1139	20.8499	20.3511	20.4451	20.1851
+	2.08708	0.448065	A0A1A8V733;A0A1A7ZT92;A0A1A8BB48	A0A1A8V733;A0A1A7ZT92	2300	PLCB1	Phosphoinositide phospholipase C	Color2 [DarkGray]	1	4				10	7	4	14.9	10.4	4.9	104.58	0	24.035	97422000	37	37	783	89808.1	33.5	21.6174	21.2919	21.1667	21.4742	21.317	21.868	21.2165	21.0379	21.1263	21.1802	20.7061	20.7798
+	1.14575	-0.94745	A0A1A8V7B9	A0A1A8V7B9	2304	TXNL1	Thioredoxin-like 1	Color2 [DarkGray]	1	4				2	2	2	6.2	6.2	6.2	32.012	0.00047348	4.4284	40954000	16	9	289	32012.3	16	19.7296	20.6018	21.2059	NaN	NaN	19.8418	20.5777	21.8516	20.8122	20.5499	21.9339	22.0278
+	1.94627	0.574679	A0A1A8V7H4;A0A1A7ZJ98	A0A1A8V7H4;A0A1A7ZJ98	2308	Nfu_g_1_018982	PKS_ER domain-containing protein	Color2 [DarkGray]	1	4				3	3	3	12.5	12.5	12.5	45.638	0	9.6076	19525000	18	12	393.5	42416.1	16.5	19.9293	20.2541	19.7587	20.2624	NaN	NaN	19.7424	NaN	19.3414	19.755	19.2182	19.3251
+	2.63556	0.489001	A0A1A8V7N1	A0A1A8V7N1	2310	Nfu_g_1_020277	Uncharacterized protein	Color2 [DarkGray]	1	4				25	25	20	49.4	49.4	41.6	75.169	0	121.89	628980000	35	185	682	75170	35	22.5386	22.5996	22.3033	22.4664	22.5937	22.7013	22.4605	21.8838	21.9871	21.9063	21.7704	22.2606
+	1.63655	0.473302	A0A1A8V7Y9	A0A1A8V7Y9	2317	CTSD	Cathepsin D	Color2 [DarkGray]	1	4				9	9	9	24	24	24	43.333	0	63.29	236390000	16	74	396	43333.7	16	22.3936	22.2434	21.6671	22.2596	21.5065	22.3722	21.6291	21.7895	21.528	21.8191	21.2806	21.5562
+	1.76741	-0.453345	A0A1A8V8Q2	A0A1A8V8Q2	2331	SMX5	U6 snRNA-associated Sm-like protein LSm2	Color2 [DarkGray]	1	4				4	4	4	60	60	60	10.852	0	35.236	46208000	6	20	95	10852.6	6	20.5543	20.6333	20.1772	20.2767	20.7482	19.82	20.5507	20.7165	20.7489	21.0013	20.9958	20.9167
+	2.51796	0.554081	A0A1A8V8S4	A0A1A8V8S4	2332	FH	Fumarate hydratase	Color2 [DarkGray]	1	4				15	15	15	42.7	42.7	42.7	53.637	0	114.36	354730000	24	98	499	53637.7	24	22.5772	22.264	22.3356	22.9286	22.8842	22.9165	22.2424	22.1917	21.7708	22.1929	22.0292	22.1545
+	2.74294	0.689122	A0A1A8V8S5	A0A1A8V8S5	2333	SLC25A6	Solute carrier family 25 (Mitochondrial carrier, adenine nucleotide translocator), member 6	Color2 [DarkGray]	1	4				14	6	6	65.4	22.6	22.6	22.874	0	24.898	1043800000	15	88	208	22874.4	15	25.3957	24.7473	25.2983	25.1265	25.8509	25.6448	24.7018	24.7666	24.6636	24.4722	24.6395	24.6851
+	2.48797	-0.851763	A0A1A8V8W3	A0A1A8V8W3	2335	GAP43	Growth associated protein 43	Color2 [DarkGray]	1	4				11	11	11	57.2	57.2	57.2	25.58	0	181.65	329360000	10	75	236	25579.9	10	22.5526	22.8989	23.3344	22.8421	23.188	21.9524	23.32	23.7175	23.7213	23.456	23.9426	23.7216
+	3.02422	0.410279	A0A1A8V8Z3	A0A1A8V8Z3	2336	PGM1	Phosphoglucomutase 1	Color2 [DarkGray]	1	4				23	23	23	62.4	62.4	62.4	61.098	0	278.59	937970000	30	230	561	61098.6	30	23.212	23.1091	22.8606	23.2137	22.9946	23.2024	22.8984	22.7225	22.6568	22.7807	22.4123	22.66
+	2.42291	0.649341	A0A1A8V957	A0A1A8V957	2343	PFKPB	ATP-dependent 6-phosphofructokinase	Color2 [DarkGray]	1	4				22	8	0	38.8	14.7	0	86.016	0	93.273	210300000	33	43	788	86016.5	33	22.4423	22.6225	22.0742	22.2262	21.7729	22.6784	21.6911	21.7518	21.353	22.0431	21.4441	21.6374
+	1.36364	1.4302	A0A1A8V9Y7	A0A1A8V9Y7	2356	Nfu_g_1_011468	Lipocln_cytosolic_FA-bd_dom domain-containing protein	Color2 [DarkGray]	1	4				4	4	4	45.7	45.7	45.7	20.693	0	81.184	321110000	9	65	186	20693.6	9	24.5943	22.3401	24.1606	22.6331	24.6759	24.9959	22.3332	22.6056	21.3122	21.5302	24.0747	22.9629
+	3.61148	-2.3305	A0A1A8VAG4	A0A1A8VAG4	2362	PTMAB	Prothymosin, alpha b	Color2 [DarkGray]	1	4				3	3	3	29.9	29.9	29.9	11.987	0	40.637	188730000	3	24	107	11986.8	3	21.1096	22.3078	22.5618	NaN	21.4533	NaN	23.3576	23.9246	24.589	24.4857	24.6672	24.1077
+	3.06084	0.469606	A0A1A8VAX0	A0A1A8VAX0	2367	ATP6V1BA	Vacuolar proton pump subunit B	Color2 [DarkGray]	1	4				37	37	30	75.5	75.5	63.8	55.794	0	323.31	3215200000	27	607	503	55794.7	27	25.1228	24.9897	24.7667	25.2059	25.1035	25.2745	24.8892	24.555	24.6012	24.3735	24.5751	24.6515
+	2.13014	0.446206	A0A1A8VB06;A0A1A7ZKF2	A0A1A8VB06;A0A1A7ZKF2	2368	PPP1R7	Protein phosphatase 1, regulatory (Inhibitor) subunit 7	Color2 [DarkGray]	1	4				20	20	20	62	62	62	39.428	0	101.17	382540000	21	111	322.5	36756.8	20	22.2714	22.1736	21.7432	22.4701	21.978	22.4895	21.982	21.6185	21.7417	21.7343	21.5545	21.8175
+	2.16606	0.604838	A0A1A8VC29;A0A1A8U3P5	A0A1A8VC29	2384	CPNE7	Copine VII	Color2 [DarkGray]	1	4				8	6	6	15	13	13	67.296	0	24.057	73982000	27	35	602	67296.8	27	21.4396	20.9951	20.7911	20.9442	21.3948	21.3365	20.9463	20.1935	20.4648	NaN	20.3719	20.7504
+	3.33192	0.718216	A0A1A8VC43	A0A1A8VC43	2386	OLA.5716	Uncharacterized protein	Color2 [DarkGray]	1	4				17	17	17	63.9	63.9	63.9	25.892	0	110.56	1082600000	14	164	219	25892	14	23.9221	24.3793	23.5877	24.0153	23.6007	23.6647	23.3962	23.1291	22.9391	23.1979	23.152	23.0463
+	2.10138	0.420108	A0A1A8VE35	A0A1A8VE35	2416	TSN	Translin	Color2 [DarkGray]	1	4				8	8	8	33.9	33.9	33.9	26.255	0	67.123	144210000	13	46	227	26255.1	13	22.0649	22.5063	21.7092	22.0831	21.704	22.0318	21.7214	21.4888	21.6823	21.6299	21.5326	21.5237
+	1.71127	-0.586775	A0A1A8VEU4;A0A1A8AJH3	A0A1A8VEU4	2426	CABZ01108997.2	Thioredoxin-related transmembrane protein 3	Color2 [DarkGray]	1	4				5	5	5	16.2	16.2	16.2	50.482	0	14.679	43589000	17	20	452	50482.9	17	20.6109	20.0843	19.8031	19.8931	NaN	20.3479	20.9521	20.6869	20.2418	NaN	20.7877	21.0047
+	2.52507	0.465864	A0A1A8VEW4	A0A1A8VEW4	2428	RPL21	Ribosomal protein L21	Color2 [DarkGray]	1	4				5	5	5	35.6	35.6	35.6	18.633	0	14.36	136900000	7	38	160	18632.9	7	22.0966	22.1169	21.6097	22.4005	22.0039	22.0846	21.8595	21.5202	21.4704	21.6189	21.4996	21.5483
+	2.48755	0.623293	A0A1A8VF29	A0A1A8VF29	2431	GNA11A	Guanine nucleotide binding protein (G protein), alpha 11a (Gq class)	Color2 [DarkGray]	1	4				9	5	5	47.6	27.3	27.3	26.928	0	31.215	254690000	13	45	231	26928.1	13	23.2506	22.8116	22.6319	23.1779	23.2015	23.4096	22.733	22.5574	22.6941	22.3354	22.0154	22.4081
+	1.51407	0.455625	A0A1A8VFE8	A0A1A8VFE8	2439	LYPLA2	Lysophospholipase II	Color2 [DarkGray]	1	4				7	7	7	38.3	38.3	38.3	24.941	0	28.975	243280000	10	57	230	24941	10	22.4968	22.8741	22.6438	23.0314	22.8152	22.9607	22.9197	22.1279	21.7435	22.3397	22.4167	22.5408
+	1.93634	0.39255	A0A1A8VG46;A0A1A8AD13	A0A1A8VG46	2448	Nfu_g_1_013948	WD_REPEATS_REGION domain-containing protein	Color2 [DarkGray]	1	4				21	4	4	28.7	4.8	4.8	110.8	0	14.913	115670000	44	24	1015	110800	44	22.154	22.0764	21.885	21.5622	22.1297	22.1002	21.7289	21.4977	21.7779	21.811	21.4584	21.2783
+	4.52768	1.14215	A0A1A8VG84	A0A1A8VG84	2451	ANXA5B	Annexin	Color2 [DarkGray]	1	4				11	11	11	41	41	41	34.904	0	83.254	175920000	22	65	317	34903.9	22	22.0302	22.1849	21.7706	22.4184	22.1835	22.1521	21.0437	21.0878	20.5157	20.9599	21.4907	20.7889
+	3.3321	0.75455	A0A1A8VH06	A0A1A8VH06	2463	ATP6V1D	ATPase, H+ transporting, V1 subunit D	Color2 [DarkGray]	1	4				10	10	10	46	46	46	28.272	0	100.74	416100000	11	105	248	28272.7	11	23.4055	23.3244	23.06	23.7913	23.3225	23.6681	23.1088	22.4771	22.6151	22.4409	22.5948	22.8078
+	2.96872	0.734676	A0A1A8VH58	A0A1A8VH58	2465	ACAD8	Acyl-Coenzyme A dehydrogenase family, member 8	Color2 [DarkGray]	1	4				7	7	7	22.8	22.8	22.8	45.317	0	20.798	59252000	24	21	417	45317.1	24	20.7849	21.0639	20.9423	NaN	20.9463	21.4619	20.1238	20.109	NaN	20.4205	20.6	20.2725
+	3.17164	0.64089	A0A1A8VHT1;A0A1A8AQR1;A0A1A7ZNB7;A0A1A8V5Q0	A0A1A8VHT1;A0A1A8AQR1	2475	PRKCA	Protein kinase C;Protein kinase C, alpha	Color2 [DarkGray]	1	4				16	12	11	31.9	23	20.6	76.642	0	80.145	151640000	34	50	517.5	59144.6	27.5	22.286	22.2609	21.9774	22.3786	22.2949	22.9011	21.8193	21.6902	21.8423	21.6037	21.7421	21.5561
+	3.36347	0.613881	A0A1A8VII4;A0A1A8ASX0;CON__Q9DCV7;CON__Q3KNV1;CON__P08729;A0A1A7ZZ94;A0A1A8UE83;CON__Q6KB66-1	A0A1A8VII4	2486	KRT5	Keratin 5	Color2 [DarkGray]	1	4				47	47	41	75.2	75.2	69.6	58.849	0	323.31	4027000000	30	575	537	58849.4	30	25.4234	25.5899	25.6019	25.2004	25.2949	25.579	25.1893	25.0246	24.611	24.6638	24.6409	24.8764
+	2.52025	0.682057	A0A1A8VJI8	A0A1A8VJI8	2496	NDRG1A	N-myc downstream regulated gene 1a	Color2 [DarkGray]	1	4				7	7	7	36.5	36.5	36.5	36.199	0	35.036	79097000	12	24	323	36199.8	12	21.868	21.4318	21.403	21.8443	21.8922	22.0149	21.4799	20.9836	21.1677	NaN	21.0317	20.6387
+	4.245	1.0996	A0A1A8VK24	A0A1A8VK24	2500	GFAP	Glial fibrillary acidic protein	Color2 [DarkGray]	1	4				29	28	0	62.2	59.6	0	52.568	0	323.31	1698900000	34	247	458	52568.6	34	25.4191	25.6054	25.2438	25.5041	25.1248	25.5359	24.5118	24.1807	24.316	24.8827	24.1026	23.8416
+	2.34778	0.391191	A0A1A8VKA6	A0A1A8VKA6	2501	C7ORF57	Uncharacterized protein	Color2 [DarkGray]	1	4				14	14	14	62.4	62.4	62.4	23.422	0	214.12	1669700000	11	260	218	23421.8	11	24.8346	24.5114	24.6364	25.0334	24.7424	24.8559	24.4948	24.2931	24.5885	24.2787	24.5222	24.0897
+	3.15976	0.756509	A0A1A8VKJ5	A0A1A8VKJ5	2504	ATP1B4	Sodium/potassium-transporting ATPase subunit beta	Color2 [DarkGray]	1	4				13	13	13	43.5	43.5	43.5	38.944	0	147.89	886600000	16	170	338	38944.5	16	24.3915	23.8842	23.8189	23.7529	24.1706	24.43	23.2794	23.3111	22.9189	23.2588	23.6107	23.5302
+	1.62573	0.533788	A0A1A8VLP4	A0A1A8VLP4	2508	ROGDI	Rogdi homolog	Color2 [DarkGray]	1	4				9	9	9	44.1	44.1	44.1	33.848	0	55.51	151060000	20	55	297	33848.2	20	21.4816	21.5603	21.0765	21.8568	20.923	21.8407	21.2254	21.2202	20.9741	20.8252	20.4122	20.8791
+	3.16986	-2.86182	CON__P00761	CON__P00761	2516			Color2 [DarkGray]	1	4			+	3	3	3	16.5	16.5	16.5	24.409	0	50.884	2312400000	11	71	NaN	NaN	NaN	24.647	25.2765	26.5046	23.0045	25.1622	24.4375	25.9536	28.1214	28.0088	28.2616	28.1406	27.7172
+	1.55773	-1.28005	CON__P02533;CON__Q6IFX2;CON__P19001;CON__Q61782;CON__P35900;CON__Q9D312;CON__Q8N1A0	CON__P02533;CON__Q6IFX2	2518			Color2 [DarkGray]	1	4			+	21	17	7	44.9	39.6	20.3	51.621	0	130.59	481540000	29	115	NaN	NaN	NaN	20.3249	21.4675	22.2929	23.2621	23.1591	22.2556	23.1191	22.9871	23.8894	23.8636	23.8439	22.7393
+	1.65322	-1.38295	CON__P02538;CON__Q8VED5	CON__P02538	2519			Color2 [DarkGray]	1	4			+	26	18	2	47	36.5	3.5	60.044	0	98.015	421220000	30	99	NaN	NaN	NaN	20.114	21.6396	22.1903	23.4165	23.0866	21.9597	23.224	23.2271	23.8892	23.7923	23.7896	22.782
+	1.34991	-0.86154	CON__P04264;CON__H-INV:HIT000016045	CON__P04264	2524			Color2 [DarkGray]	1	4			+	45	44	33	58.4	58.4	48.8	66.017	0	323.31	10997000000	31	891	NaN	NaN	NaN	25.032	25.7253	26.3833	26.9963	26.9772	25.8237	26.9167	26.3769	27.3425	27.5844	27.3791	26.5073
+	1.22617	-1.29313	CON__P08779;CON__Q9Z2K1;CON__Q3ZAW8;CON__P08727	CON__P08779	2526			Color2 [DarkGray]	1	4			+	21	10	10	48.8	30.7	30.7	51.267	0	87.989	140570000	29	59	NaN	NaN	NaN	NaN	19.8058	20.2815	22.3723	21.9437	19.9199	21.4931	22.4759	22.8487	23.1017	21.897	21.1304
+	1.2777	-0.882733	CON__P13647;CON__P07744;A0A1A8A8P1;CON__Q9NSB2;CON__Q6ISB0;CON__Q61726;CON__O43790;CON__Q6NT21;CON__P78385;CON__Q14533;CON__P78386	CON__P13647	2529			Color2 [DarkGray]	1	4			+	26	15	5	40.3	25.9	10.5	62.378	0	49.89	258960000	31	82	NaN	NaN	NaN	NaN	20.5927	21.8782	22.2071	22.7535	21.4048	22.4114	22.1807	23.0815	23.0837	23.069	22.0737
+	1.05285	-1.40782	CON__P15636	CON__P15636	2530			Color2 [DarkGray]	1	4			+	7	7	7	11	11	11	68.124	0	105.8	1086400000	24	145	NaN	NaN	NaN	25.439	23.4972	25.2225	21.9258	26.3972	24.772	26.2284	25.609	25.6046	24.7362	27.4331	26.0894
+	1.9496	-1.00211	CON__P35527	CON__P35527	2533			Color2 [DarkGray]	1	4			+	34	34	34	61.2	61.2	61.2	62.129	0	323.31	4443400000	26	524	NaN	NaN	NaN	23.9519	24.5145	24.9171	25.5703	25.2915	24.9292	25.7685	25.2047	26.2185	26.649	26.0136	25.3329
	0.040307	-0.0365772	A0A1A7Z712;A0A1A8VGW3	A0A1A7Z712;A0A1A8VGW3	0	HSPB1	Heat shock protein, alpha-crystallin-related, 1	Color2 [DarkGray]	1	4				5	5	5	47.5	47.5	47.5	22.381	0	19.013	186310000	11	44	198	22389.6	11	23.5964	23.2761	22.184	22.5872	22.2987	22.5891	22.8232	22.7065	22.1568	23.7828	22.4525	22.8292
	0.209	-0.138715	A0A1A7Z7Q1	A0A1A7Z7Q1	4	CDC42L2	Cell division cycle 42 like 2	Color2 [DarkGray]	1	4				7	6	1	42.4	36.6	11	21.242	0	65.107	225640000	9	87	191	21242.6	9	22.6841	22.9138	22.5047	22.6946	21.27	22.9913	23.0011	22.5404	22.5233	22.5922	22.5023	22.7314
	0.501634	-0.145343	A0A1A7Z808	A0A1A7Z808	10	SF3B1	Splicing factor 3b, subunit 1	Color2 [DarkGray]	1	4				10	10	10	11.4	11.4	11.4	146.75	0	29.208	72781000	61	32	1312	146747	61	20.6437	20.2627	20.2758	20.27	NaN	20.8557	20.8003	20.6468	20.2852	20.5805	20.5972	20.7315
	0.141173	-0.0386272	A0A1A7Z809;A0A1A7ZT33;A0A1A8ALI7;A0A1A8VEP7;A0A1A8U082;A0A1A8UBM1;A0A1A8UWH9;A0A1A7ZIL9	A0A1A7Z809;A0A1A7ZT33;A0A1A8ALI7;A0A1A8VEP7;A0A1A8U082	11	NBEAA	Neurobeachin a	Color2 [DarkGray]	1	4				13	13	13	6.6	6.6	6.6	329.76	0	24.375	46677000	143	16	2981	329767	143	20.0506	19.9102	19.8199	20.3495	20.0495	NaN	19.9226	19.9662	20.1945	20.1541	NaN	20.1355
	0.54563	-0.383197	A0A1A7Z856	A0A1A7Z856	12	RBM8A	RNA-binding protein 8A	Color2 [DarkGray]	1	4				6	6	6	42.9	42.9	42.9	19.909	0	22.651	69267000	8	10	175	19909	8	21.5673	NaN	21.4668	21.644	NaN	20.2544	21.1561	21.9322	21.795	NaN	21.7796	21.4187
	0.228739	0.0623846	A0A1A7Z882	A0A1A7Z882	15	PRPF8	Pre-mRNA processing factor 8	Color2 [DarkGray]	1	4				22	22	22	13	13	13	275.45	0	47.203	86358000	126	52	2353	275454	126	20.3207	20.1196	19.7811	20.2126	20.0463	20.3215	20.134	19.9496	19.8046	20.1209	20.0696	20.3488
	0.0549279	0.0236375	A0A1A7Z8A1	A0A1A7Z8A1	17	P4HB	Protein disulfide-isomerase	Color2 [DarkGray]	1	4				19	19	19	37.1	37.1	37.1	63.811	0	79.518	643340000	37	172	577	63812	37	22.567	22.5128	22.0479	23.1629	22.5363	22.7156	22.6921	22.3798	22.5381	22.6298	22.5098	22.651
	0.511233	0.202116	A0A1A8VLH5;A0A1A7Z8D7	A0A1A8VLH5;A0A1A7Z8D7	18	CABZ01046283.1	SEC7 domain-containing protein	Color2 [DarkGray]	1	4				4	4	2	4.6	4.6	2.9	108.74	0	10.927	57565000	57	27	1053.5	118981	59	21.3688	20.7354	20.9169	21.6995	20.7037	20.9066	20.9043	20.7222	20.9017	NaN	21.0362	20.7008
	0.0138747	-0.00576496	A0A1A7Z8N3	A0A1A7Z8N3	23	AP1B1	Adaptor-related protein complex 1, beta 1 subunit	Color2 [DarkGray]	1	4				14	7	7	48.9	29.8	29.8	44.44	0	27.073	77773000	22	38	393	44440.7	22	21.3148	21.1051	20.8012	20.7002	21.027	21.4047	21.215	21.111	21.1666	20.9165	20.7076	21.2709
	0.588732	-0.185898	A0A1A7Z8N8	A0A1A7Z8N8	24	SF3A1	Splicing factor 3a, subunit 1	Color2 [DarkGray]	1	4				8	8	8	16	16	16	88.489	0	18.726	61964000	42	24	787	88489.6	42	20.392	20.2738	19.7656	20.0832	20.711	20.7271	20.5365	20.5501	20.4213	20.6127	20.5348	20.4127
	0.364662	0.138477	A0A1A7Z8W1;A0A1A8UQ14	A0A1A7Z8W1;A0A1A8UQ14	26	HOMER1	Homer homolog 1	Color2 [DarkGray]	1	4				11	11	9	34.6	34.6	27.7	40.755	0	59.513	163520000	20	73	272.5	31252	16	21.953	21.8824	21.5524	22.6416	22.1963	22.3936	22.0234	22.0599	22.1055	22.0263	21.77	21.8034
	1.71415	0.349647	A0A1A7Z8Z2;A0A1A7ZQZ9;A0A1A8V6V6;A0A1A8U716	A0A1A7Z8Z2;A0A1A7ZQZ9;A0A1A8V6V6	28	ATP2B1A	Calcium-transporting ATPase	Color2 [DarkGray]	1	4				18	8	8	19.8	12	12	131.75	0	45.688	164520000	49	79	1194	131753	50	21.6937	21.8957	21.4808	21.9883	22.1885	22.1217	21.7778	21.6093	21.609	21.4806	21.3498	21.4444
	0.147169	-0.0880124	A0A1A7Z992;A0A1A8UPF8	A0A1A7Z992;A0A1A8UPF8	31	ATP1B2B	Sodium/potassium-transporting ATPase subunit beta	Color2 [DarkGray]	1	4				9	9	9	35.1	35.1	35.1	32.958	0	43.714	287170000	13	62	285	32892.9	13	22.6533	22.2621	22.7631	21.6215	22.9686	22.884	22.6016	22.8225	22.8936	22.248	22.3689	22.746
	0.230138	0.0825402	A0A1A7Z994	A0A1A7Z994	32	ETFB	Electron transfer flavoprotein subunit beta	Color2 [DarkGray]	1	4				12	12	12	48.8	48.8	48.8	27.565	0	74.256	287430000	15	87	254	27565.1	15	22.0434	21.8554	21.4983	22.5326	22.0529	21.8406	22.0278	21.7945	22.0102	21.7434	21.9439	21.8083
	0.243353	-0.0720425	A0A1A7Z9G9	A0A1A7Z9G9	34	CARHSP1	Calcium regulated heat stable protein 1	Color2 [DarkGray]	1	4				3	3	3	25.2	25.2	25.2	16.893	0	5.8551	36583000	6	10	155	16893.1	6	20.2303	NaN	20.4747	NaN	20.4903	NaN	20.8034	20.2515	20.4503	20.4322	20.4654	20.4201
	0.0450065	-0.0159938	A0A1A7Z9I9	A0A1A7Z9I9	36	ALDOB	Fructose-bisphosphate aldolase	Color2 [DarkGray]	1	4				9	7	7	25	18.1	18.1	39.645	0	20.296	443690000	22	40	364	39645.3	22	24.5012	24.7477	24.3984	24.6884	24.7487	24.631	24.7606	24.3548	24.881	24.9859	24.4347	24.3944
	0.238013	0.0711422	A0A1A8UN01;A0A1A7Z9Z1	A0A1A8UN01;A0A1A7Z9Z1	42	KTN1	Kinectin 1	Color2 [DarkGray]	1	4				17	17	17	21.4	21.4	21.4	132.63	0	57.108	155960000	60	55	1219	135874	60.5	21.3942	21.4392	21.1591	21.9752	21.7342	21.7029	21.5141	21.3743	21.522	21.6058	21.4282	21.5337
	0.38922	0.158527	A0A1A7ZA15;A0A1A8UN52	A0A1A7ZA15;A0A1A8UN52	43	PPM1BB	Protein phosphatase, Mg2+/Mn2+ dependent, 1Bb	Color2 [DarkGray]	1	4				11	11	7	37.1	37.1	28.6	51.45	0	72.557	139080000	21	39	410.5	44462.5	18.5	21.5326	21.0975	21.2567	21.6541	21.2973	21.6682	21.2665	21.1987	20.951	20.7534	21.7472	21.6384
	0.082558	-0.0271378	A0A1A7ZA64;A0A1A8V734;A0A1A7ZLT8;A0A1A8VF98;A0A1A8AGG3	A0A1A7ZA64;A0A1A8V734;A0A1A7ZLT8;A0A1A8VF98;A0A1A8AGG3	45	CELF6;CELF4;CELF3A	Uncharacterized protein;CUGBP, Elav-like family member 4;Cugbp, Elav-like family member 3a	Color2 [DarkGray]	1	4				2	2	1	3.5	3.5	1.8	48.601	0.00047778	4.5478	65154000	14	6	498	54342.9	14	21.5081	21.447	21.2585	21.8919	21.7971	21.8508	21.5277	21.6162	21.5326	21.9167	21.7141	21.6089
	0.333194	-0.29724	A0A1A7ZA68	A0A1A7ZA68	46	SARNP	SAP domain containing ribonucleoprotein	Color2 [DarkGray]	1	4				7	7	7	51.2	51.2	51.2	23.275	0	18.184	66496000	10	34	213	23275.4	10	20.9909	20.7918	NaN	22.802	21.2166	NaN	21.5146	21.6353	21.7365	21.8063	22.2367	21.5559
	1.60559	0.31109	A0A1A7ZA92	A0A1A7ZA92	47	NIT2	Nitrilase family, member 2	Color2 [DarkGray]	1	4				14	14	14	72.7	72.7	72.7	31.199	0	65.089	138880000	16	76	286	31199.5	16	21.662	21.1919	21.1867	21.1639	21.1444	21.6314	21.0378	20.8679	21.0778	20.8787	20.9752	21.2762
	1.20177	0.239312	A0A1A7ZAB8	A0A1A7ZAB8	48	IDH1	Isocitrate dehydrogenase [NADP]	Color2 [DarkGray]	1	4				13	12	12	34.1	31.9	31.9	46.583	0	55.469	166010000	22	86	414	46583.4	22	21.8431	21.788	21.32	22.036	21.8614	21.9086	21.7697	21.479	21.3727	21.5838	21.5187	21.5973
	0.928425	0.414583	A0A1A7ZAD9;A0A1A8B9N8;A0A1A8A8Y2;A0A1A8UA30;A0A1A8AAW4;A0A1A8AP45;A0A1A7ZBX4;A0A1A7ZLI1;A0A1A8A969	A0A1A7ZAD9;A0A1A8B9N8;A0A1A8A8Y2;A0A1A8UA30;A0A1A8AAW4;A0A1A8AP45;A0A1A7ZBX4;A0A1A7ZLI1;A0A1A8A969	52	CAMK2G	Calcium/calmodulin-dependent protein kinase II gamma	Color2 [DarkGray]	1	4				13	7	4	33.9	20.7	11.5	55.295	0	25.542	353520000	23	47	513	57604.6	25	24.1815	23.2942	23.7299	23.3758	23.673	24.0867	23.6589	23.4434	23.1114	22.5683	23.1608	23.9109
	0.033513	-0.010252	A0A1A8VKW7;A0A1A7ZAE6;A0A1A8ULF7	A0A1A8VKW7;A0A1A7ZAE6;A0A1A8ULF7	54	KIF5A;KIF5AA	Kinesin family member 5A;Kinesin family member 5A, a	Color2 [DarkGray]	1	4				5	5	5	5.9	5.9	5.9	123.51	0	17.166	84439000	58	29	1072	122491	59	21.8836	21.5039	21.2995	21.7313	21.8439	21.831	21.8345	21.477	21.7032	21.7831	21.6675	21.6894
	0.522154	0.344987	A0A1A8AUT9;A0A1A8UNF5;A0A1A7ZAN5	A0A1A8AUT9;A0A1A8UNF5;A0A1A7ZAN5	64	RRBP1A	Ribosome binding protein 1 homolog a (Dog)	Color2 [DarkGray]	1	4				2	2	2	2.4	2.4	2.4	128.97	0	5.5245	614460000	72	28	1196	131051	73	25.9695	25.2128	25.7006	25.7299	NaN	25.6608	25.6646	25.3938	25.7231	NaN	25.5813	24.1859
	0.0912976	-0.046271	A0A1A7ZAT0	A0A1A7ZAT0	66	PSMB2	Proteasome subunit beta	Color2 [DarkGray]	1	4				7	7	7	36.8	36.8	36.8	23.903	0	20.197	114910000	11	41	212	23903.6	11	21.6461	21.9842	21.5822	NaN	NaN	21.7802	22.2576	21.6306	21.489	21.6344	21.5616	22.1935
	0.662479	-0.175641	A0A1A7ZAT2;A0A1A7ZDW5;A0A1A8UQ80	A0A1A7ZAT2	67	PURBB	Purine-rich element binding protein Bb	Color2 [DarkGray]	1	4				8	8	4	41.4	41.4	32.9	33.503	0	31.864	290800000	11	68	307	33503	11	23.0657	23.1395	22.6848	22.8951	22.5691	23.1891	23.2133	23.2438	23.2358	23.1921	22.7254	22.9868
	0.802031	0.293607	A0A1A7ZAU2	A0A1A7ZAU2	68	UBXN6	UBX domain protein 6	Color2 [DarkGray]	1	4				4	4	4	13.6	13.6	13.6	49.754	0	8.4076	16077000	19	5	440	49754.8	19	19.6391	19.9502	19.184	19.6531	NaN	NaN	19.49	19.4601	19.4867	NaN	18.9432	19.1851
	1.11748	0.316494	A0A1A8A7V7;A0A1A8B0A8;A0A1A8AV71;A0A1A7ZAU5	A0A1A8A7V7;A0A1A8B0A8;A0A1A8AV71;A0A1A7ZAU5	69	MADD	MAP-kinase activating death domain	Color2 [DarkGray]	1	4				16	16	16	13.5	13.5	13.5	167.35	0	37.303	71627000	62	40	1564.5	173477	64	20.489	20.2483	19.8233	20.3527	NaN	20.7008	20.2186	19.9031	19.7997	20.1106	19.806	20.2001
	1.4297	0.397285	A0A1A7ZAZ6	A0A1A7ZAZ6	72	NDUFA9	NADH dehydrogenase (Ubiquinone) 1 alpha subcomplex, 9, 39kDa	Color2 [DarkGray]	1	4				11	11	11	42	42	42	42.708	0	44.97	228120000	24	66	381	42708.4	24	21.89	21.8976	21.6871	22.0199	21.2033	22.2899	21.5131	21.5749	21.4953	21.4205	21.0931	21.5073
	0.415091	0.246352	A0A1A7ZB31	A0A1A7ZB31	75	ATIC	5-aminoimidazole-4-carboxamide ribonucleotide formyltransferase/IMP cyclohydrolase	Color2 [DarkGray]	1	4				11	11	11	27.9	27.9	27.9	64.221	0	24.915	64301000	35	27	591	64221.4	35	NaN	20.5765	20.1107	21.2556	NaN	NaN	20.1466	20.1372	20.6186	20.7744	20.3443	20.3865
	0.603068	-0.190468	A0A1A7ZB44	A0A1A7ZB44	76	BUB3	BUB3 budding uninhibited by benzimidazoles 3 homolog	Color2 [DarkGray]	1	4				5	5	5	17.3	17.3	17.3	37.054	0	9.1614	33682000	17	18	329	37054.8	17	19.8115	NaN	20.071	20.255	19.741	NaN	20.1207	20.0346	20.3841	20.4633	20.1487	19.8093
	1.58483	0.316213	A0A1A7ZB48	A0A1A7ZB48	77	PPP3R2	Protein phosphatase 3, regulatory subunit B, beta	Color2 [DarkGray]	1	4				12	12	12	71.8	71.8	71.8	19.3	0	56.072	643520000	9	53	170	19299.9	9	24.7563	24.4041	24.5867	24.3886	24.8577	24.6053	24.662	24.411	24.2712	24.215	23.9956	24.1467
	1.2218	0.306843	A0A1A7ZBA7	A0A1A7ZBA7	85	GUCY1B3	Guanylate cyclase 1, soluble, beta 3	Color2 [DarkGray]	1	4				3	3	3	6.3	6.3	6.3	70.305	0	6.7563	21929000	38	7	618	70305.5	38	19.9317	20.0701	19.5244	19.8474	NaN	19.9491	19.5101	19.5481	19.7157	19.816	NaN	19.1985
	0.676967	0.273795	A0A1A8URN8;A0A1A7ZBC7	A0A1A8URN8;A0A1A7ZBC7	86	IGLON5	IgLON family member 5	Color2 [DarkGray]	1	4				9	9	9	31.1	31.1	31.1	39.929	0	50.432	179220000	22	46	389.5	43553.9	24	22.722	22.1936	22.2207	22.2765	21.7781	23.0623	22.1957	22.2289	21.7863	22.3192	21.8662	22.2142
	0.552119	0.134463	A0A1A7ZBG0;A0A1A8UJM5	A0A1A7ZBG0;A0A1A8UJM5	89	DPYSL5A	Dihydropyrimidinase-like 5a	Color2 [DarkGray]	1	4				19	16	16	49.2	45.1	45.1	57.357	0	116.61	521800000	28	146	546	59277.4	29	22.8535	22.812	22.4453	23.0685	22.727	23.1417	22.982	22.562	22.6787	22.6281	22.6953	22.695
	0.56594	-0.214978	A0A1A7ZIM5;A0A1A7ZBG4;A0A1A8UTX9;A0A1A7ZZE2;A0A1A8ABD5;A0A1A7ZZM4	A0A1A7ZIM5;A0A1A7ZBG4;A0A1A8UTX9;A0A1A7ZZE2;A0A1A8ABD5	91	CELF2	Cugbp, Elav-like family member 2	Color2 [DarkGray]	1	4				8	8	3	17.7	17.7	8.2	44.552	0	37.661	211850000	18	61	513	54398.6	18	22.2002	22.5088	21.9712	22.848	22.1186	21.6695	22.2797	22.1636	22.4281	22.4939	22.5998	22.6413
	0.523068	0.400469	A0A1A7ZBJ4	A0A1A7ZBJ4	92	NPL	N-acetylneuraminate pyruvate lyase (Dihydrodipicolinate synthase)	Color2 [DarkGray]	1	4				4	4	4	21.8	21.8	21.8	33.597	0	16.297	20113000	15	16	307	33597	15	20.8545	20.3375	19.9455	19.0842	NaN	20.2566	20.1019	19.3896	NaN	NaN	19.5424	19.7469
	0.828784	0.212436	A0A1A8VI87;A0A1A7ZBK2	A0A1A8VI87;A0A1A7ZBK2	93	CABZ01076275.1	Uncharacterized protein	Color2 [DarkGray]	1	4				13	13	13	29.2	29.2	29.2	58.586	0	37.356	304990000	25	61	520	58557.7	25	22.5903	22.4544	22.1402	22.1538	22.3954	22.9571	22.1346	22.3386	22.0466	22.2909	22.2039	22.4019
	0.324507	-0.076204	A0A1A7ZBK5	A0A1A7ZBK5	94	FSCN1	Fascin	Color2 [DarkGray]	1	4				28	28	26	71.1	71.1	67	54.013	0	250.56	2053400000	27	325	491	54013.6	27	24.7709	24.7507	24.8528	24.825	24.5942	25.2371	24.9652	24.8617	24.8416	24.783	24.8886	25.1478
	0.833538	0.349185	A0A1A7ZBK7;A0A1A8A7I3;A0A1A8B5N6;A0A1A8TZE5;A0A1A8UVB5;A0A1A8UML9	A0A1A7ZBK7;A0A1A8A7I3;A0A1A8B5N6;A0A1A8TZE5;A0A1A8UVB5	95	FNBP1	Formin binding protein 1	Color2 [DarkGray]	1	4				10	10	10	19.6	19.6	19.6	65.216	0	27.099	70559000	28	30	622	71451.7	29	NaN	20.9383	21.0341	21.3201	NaN	20.4544	20.1777	20.8378	20.7223	20.8685	20.7396	20.1795
	0.109186	0.0618092	A0A1A7ZBL0;A0A1A8AFT8	A0A1A7ZBL0	96	Nfu_g_1_000521	Uncharacterized protein	Color2 [DarkGray]	1	4				5	5	5	12.8	12.8	12.8	55.236	0	18.215	74114000	29	30	499	55236.5	29	21.0205	20.6236	20.4833	21.4188	21.0999	21.2187	20.9299	21.1421	21.2139	21.1874	20.8104	20.2101
	0.24967	0.0927685	A0A1A7ZBN1	A0A1A7ZBN1	97	CDV3	Carnitine deficiency-associated gene expressed in ventricle 3	Color2 [DarkGray]	1	4				3	3	3	17.3	17.3	17.3	25.787	0	11.494	40395000	12	22	231	25787.7	12	20.868	20.5579	20.4056	NaN	20.8728	20.7946	20.916	20.2826	20.6034	20.8373	NaN	20.3957
	1.29758	0.244248	A0A1A7ZBU0;A0A1A8UF01	A0A1A7ZBU0;A0A1A8UF01	100	ATP6V1C1	V-type proton ATPase subunit C	Color2 [DarkGray]	1	4				17	17	7	45.3	45.3	17.5	43.921	0	136.5	686350000	26	135	350	40421.1	23	23.0709	22.974	22.7427	23.0444	23.0935	23.4827	23.007	22.8492	22.8494	22.673	22.7012	22.8629
	0.216051	0.068347	A0A1A7ZBV3	A0A1A7ZBV3	101	COPZ1	Coatomer subunit zeta	Color2 [DarkGray]	1	4				3	3	3	27.1	27.1	27.1	20.199	0	17.104	69872000	5	26	177	20199.1	5	21.5881	21.352	21.0423	21.598	21.3592	21.7921	21.5149	21.2518	21.3158	21.2391	21.3116	21.6884
	0.625036	0.227975	A0A1A7ZC06;A0A1A8U998;A0A1A7Z9B9;A0A1A8BAC2;A0A1A8A8I3;A0A1A7ZTA2;A0A1A8AZD6;A0A1A8UT85	A0A1A7ZC06	105	RPS6KA1	Ribosomal protein S6 kinase	Color2 [DarkGray]	1	4				18	18	1	34.6	34.6	4.5	82.664	0	44.786	210200000	41	62	735	82664.8	41	21.7071	21.6022	21.1093	21.5943	21.0177	21.8083	21.7271	21.16	21.058	20.9186	21.1309	21.4763
	0.0516277	-0.0206706	A0A1A7ZC52	A0A1A7ZC52	108	EIF3S10	Eukaryotic translation initiation factor 3 subunit A	Color2 [DarkGray]	1	4				23	23	23	21.6	21.6	21.6	148.96	0	84.973	333940000	57	117	1243	148961	57	21.8083	21.5867	21.0554	21.6146	21.2578	21.8125	21.6856	21.3743	21.5722	21.5646	21.312	21.7507
	0.14715	0.0641017	A0A1A7ZC75	A0A1A7ZC75	111	MTCH2	Mitochondrial carrier homolog 2	Color2 [DarkGray]	1	4				6	6	6	26.2	26.2	26.2	32.878	0	17.263	63993000	12	18	301	32878.3	12	21.4333	21.723	21.5421	NaN	NaN	22.0595	21.744	21.3713	21.5758	21.4705	22.0721	21.5186
	0.332357	0.112871	A0A1A7ZCC8;A0A1A8UR76	A0A1A7ZCC8;A0A1A8UR76	115	PPP1CAA	Protein phosphatase 1, catalytic subunit, alpha isoform a	Color2 [DarkGray]	1	4				6	4	4	66.7	46.2	46.2	10.643	0	16.063	139200000	5	24	97	11085.3	5	22.8429	22.4089	NaN	22.6431	23.067	NaN	22.5138	22.5276	NaN	22.5438	22.8799	22.6728
	0.487311	-0.173143	A0A1A7ZCP2;A0A1A7ZHU7;A0A1A8UGT3	A0A1A7ZCP2;A0A1A7ZHU7	122	NOVA2	Neuro-oncological ventral antigen 2	Color2 [DarkGray]	1	4				15	15	4	41.6	41.6	17	53.66	0	70.924	361310000	18	104	507.5	52338	18.5	22.6227	22.4813	22.2385	23.396	22.8344	22.8214	22.9382	22.7005	22.9199	23.0251	22.9773	22.8722
	0.279033	0.150825	A0A1A7ZCW4	A0A1A7ZCW4	130	ACTA2	Actin, alpha 2, smooth muscle, aorta	Color2 [DarkGray]	1	4				11	3	3	44.4	20.9	20.9	21.655	0	130.53	5204100000	11	214	196	21655.7	11	28.3524	28.017	27.56	28.559	28.9109	28.08	28.3245	27.5347	28.3244	28.002	28.0699	28.319
	0.796774	0.3074	A0A1A7ZD02;A0A1A8UMD8	A0A1A7ZD02;A0A1A8UMD8	135	PRKAR2B	Protein kinase, cAMP-dependent, regulatory, type II, beta	Color2 [DarkGray]	1	4				7	6	4	23.6	20.2	16.5	46.171	0	24.849	56642000	17	32	419	47634.6	17.5	21.394	21.2494	20.8772	20.3368	21.2162	21.0636	20.9048	20.2724	21.2141	20.7029	20.5861	20.6126
	1.23004	0.416188	A0A1A8AA44;A0A1A7ZD18;A0A1A8U9P3;A0A1A8A964;A0A1A8A7G0	A0A1A8AA44;A0A1A7ZD18;A0A1A8U9P3	137	CSPG5A	Chondroitin sulfate proteoglycan 5a	Color2 [DarkGray]	1	4				5	5	5	14.8	14.8	14.8	54.893	0	24.313	134670000	12	30	520	57230.6	13	21.883	22.0347	21.9265	22.3965	21.6885	22.5588	22.2519	21.5881	21.1785	21.6627	21.7237	21.5861
	1.27548	0.406626	A0A1A8AGY3;A0A1A7ZD34	A0A1A8AGY3;A0A1A7ZD34	138	UBE2M	Ubiquitin-conjugating enzyme E2M	Color2 [DarkGray]	1	4				3	3	3	27.9	27.9	27.9	14.554	0	11.605	66254000	9	20	157	17774.8	10	21.6109	21.0876	21.2669	21.5622	21.9072	21.9634	NaN	21.3182	20.8148	21.012	21.362	21.2917
	0.0549203	-0.0186685	A0A1A7ZD52;A0A023GRW8;A0A1A8VGR3	A0A1A7ZD52;A0A023GRW8	139	ACTB	Actin, beta;Beta-actin	Color2 [DarkGray]	1	4				30	30	22	72.6	72.6	60.4	41.837	0	323.31	32564000000	20	2049	362.5	40402.2	19.5	28.6598	28.58	28.2683	28.9647	28.3679	28.7341	28.4647	28.4094	28.5871	28.7866	28.7873	28.6517
	0.284001	0.524919	A0A1A7ZD60	A0A1A7ZD60	140	IDH2	Isocitrate dehydrogenase 2 (NADP+), mitochondrial	Color2 [DarkGray]	1	4				7	1	0	19.7	4.8	0	35.135	0	39.9	176720000	17	21	314	35135.1	17	24.28	22.2471	24.1585	22.9326	NaN	24.7982	22.7056	NaN	21.6056	NaN	24.526	23.7963
	0.90727	0.28216	A0A1A7ZDA1	A0A1A7ZDA1	143	AP2S1	AP complex subunit sigma	Color2 [DarkGray]	1	4				5	5	5	32.4	32.4	32.4	17.005	0	18.682	281040000	6	46	142	17004.7	6	23.3303	23.1121	22.6955	23.4969	22.5573	23.2443	22.9252	22.9644	22.7671	22.8195	22.8092	22.4581
	0.513297	0.150459	A0A1A7ZDC2;A0A1A8U3L2;A0A1A8A1Z5	A0A1A7ZDC2;A0A1A8U3L2;A0A1A8A1Z5	145	ARFGAP1	ADP-ribosylation factor GTPase activating protein 1	Color2 [DarkGray]	1	4				3	3	3	15.4	15.4	15.4	44.437	0	11.782	35867000	19	15	384	42342.4	19	20.7217	20.7034	NaN	20.4892	20.3527	NaN	20.7004	20.2988	20.5983	NaN	20.1837	20.3002
	0.53568	-0.196351	A0A1A8UQU5;A0A1A7ZDD3	A0A1A8UQU5;A0A1A7ZDD3	146	PDHX	Dihydrolipoamide acetyltransferase component of pyruvate dehydrogenase complex	Color2 [DarkGray]	1	4				7	7	7	17.5	17.5	17.5	54.948	0	19.895	61591000	27	32	521.5	55680	27.5	20.4671	20.7454	20.4803	20.6564	20.6852	20.0106	20.7561	20.2999	21.2763	20.8273	20.5772	20.4863
	1.19637	0.527083	A0A1A8BAP9;A0A1A7ZDF7;A0A1A8UJN7;A0A1A7ZXE8;A0A1A8V0M1;A0A1A8UV75;A0A1A7ZCC6;A0A1A8AQU2	A0A1A8BAP9;A0A1A7ZDF7;A0A1A8UJN7;A0A1A7ZXE8;A0A1A8V0M1	150	NLGN2B;NLGN2A;NLGN1	Neuroligin 2b;Neuroligin 2a;Neuroligin 1	Color2 [DarkGray]	1	4				3	3	2	8	8	5.6	61.254	0	17.739	221950000	17	26	824	92822.3	26	24.5529	24.12	23.9203	NaN	NaN	24.6754	24.1189	23.9336	24.0349	NaN	23.2498	23.6134
	1.62389	0.354029	A0A1A8UJV4;A0A1A7ZDL1	A0A1A8UJV4;A0A1A7ZDL1	154	SNAP91	Synaptosomal-associated protein 91	Color2 [DarkGray]	1	4				14	13	12	20.9	19.5	18.2	94.682	0	100.1	329220000	22	116	938	95064.1	22	22.3895	22.6749	22.4396	22.8928	22.7826	22.8267	22.693	22.3035	22.3902	22.3143	21.9143	22.2666
	1.90154	0.30283	A0A1A8B2I0;A0A1A7ZDM5;A0A1A8U3X6	A0A1A8B2I0;A0A1A7ZDM5;A0A1A8U3X6	157	LETM1	Leucine zipper-EF-hand containing transmembrane protein 1	Color2 [DarkGray]	1	4				5	5	5	10.2	10.2	10.2	75.32	0	15.606	59244000	35	15	669	76630.4	35	20.9754	20.5138	20.4465	20.7749	20.7275	20.6835	20.6098	20.2734	20.509	20.2544	20.4195	20.2385
	0.0941719	0.052159	A0A1A7ZDM6	A0A1A7ZDM6	158	HSPE1	Heat shock 10 protein 1 (Chaperonin 10)	Color2 [DarkGray]	1	4				9	9	9	74.7	74.7	74.7	10.903	0	76.061	1050600000	7	116	99	10902.7	7	24.5768	24.5246	24.555	25.6644	24.7924	24.4019	24.9852	24.5823	24.9068	24.5007	24.6204	24.6068
	0.458231	0.143705	A0A1A7ZDV2	A0A1A7ZDV2	160	DBT	Dihydrolipoamide acetyltransferase component of pyruvate dehydrogenase complex	Color2 [DarkGray]	1	4				13	13	13	43.2	43.2	43.2	54.545	0	47.524	154120000	27	61	495	54546.1	27	21.7971	21.6754	21.3151	21.5831	22.0255	22.1052	21.9328	21.5489	21.4711	21.6122	21.3439	21.7304
	0.954017	-0.375786	A0A1A7ZDY6	A0A1A7ZDY6	167	PSMB5	Proteasome subunit beta	Color2 [DarkGray]	1	4				10	10	10	47.6	47.6	47.6	29.646	0	31.676	153600000	16	52	271	29646.6	16	21.857	21.5301	21.2166	20.9647	21.3891	21.7922	21.5385	21.956	22.5334	21.8371	21.7622	21.3772
	0.370497	-0.156248	A0A1A8VEK7;A0A1A7ZE16	A0A1A8VEK7;A0A1A7ZE16	170	PRDX4	Peroxiredoxin 4	Color2 [DarkGray]	1	4				4	2	2	18.1	10.8	10.8	27.845	0	8.3525	43566000	16	16	255	28443.4	16	NaN	20.5954	20.9269	20.9443	21.2595	21.2771	21.1043	20.9226	21.1782	20.9123	21.667	NaN
	0.0609855	-0.0275116	A0A1A7ZE81;A0A1A8UBS6	A0A1A7ZE81	172	MATR3L1.1	Matrin 3-like 1.1	Color2 [DarkGray]	1	4				11	11	11	14.4	14.4	14.4	117.76	0	34.608	115520000	50	49	1060	117763	50	21.2107	20.969	20.5493	21.5605	21.2208	21.3522	21.1739	21.0401	21.1365	21.5462	21.0636	21.0674
	1.01926	0.253342	A0A1A7ZEJ3	A0A1A7ZEJ3	179	ACTR2	Actin-related protein 2	Color2 [DarkGray]	1	4				11	11	11	33.8	33.8	33.8	44.711	0	61.579	205750000	13	51	394	44711.8	13	22.7098	22.3688	22.1526	22.2985	22.1333	22.2394	22.4288	22.2693	22.0045	21.941	21.6754	22.0632
	1.2754	-0.357101	A0A1A7ZEL2	A0A1A7ZEL2	181	TFAM	Transcription factor A, mitochondrial	Color2 [DarkGray]	1	4				3	3	3	11.5	11.5	11.5	33.163	0	8.232	34197000	19	26	287	33163.3	19	20.7222	20.8809	20.3709	NaN	20.625	20.4948	21.0359	20.8902	21.0621	21.4958	20.7812	20.59
	0.227586	0.0745522	A0A1A7ZEL5	A0A1A7ZEL5	182	OLA.20330	Uncharacterized protein	Color2 [DarkGray]	1	4				10	10	2	60.3	60.3	11.4	20.633	0	64.531	416720000	10	80	184	20633.7	10	23.2446	23.8524	23.4881	23.6452	23.1162	23.6891	23.7349	23.3882	23.26	23.2741	23.481	23.4501
	0.684145	0.179979	A0A1A7ZET6;A0A1A8UQW1;A0A1A8UXY2	A0A1A7ZET6;A0A1A8UQW1;A0A1A8UXY2	188	ACLY;ACLYA	ATP-citrate synthase	Color2 [DarkGray]	1	4				19	19	9	23.6	23.6	11.8	119.61	0	64.248	230680000	58	107	1092	119528	58	21.2205	21.209	20.9899	21.3863	21.575	21.7494	21.1946	21.0987	20.9066	21.3629	21.1152	21.3721
	0.804282	0.690782	A0A1A7ZF11	A0A1A7ZF11	190	CAHZ	Carbonic anhydrase	Color2 [DarkGray]	1	4				13	13	13	54.6	54.6	54.6	28.737	0	88.664	532190000	15	86	260	28737.5	15	24.1103	24.7565	24.7121	22.6389	22.2803	23.289	22.4075	22.8862	22.8741	22.9213	23.3225	23.2307
	0.236018	-0.302313	A0A1A7ZF13	A0A1A7ZF13	191	EDF1	Endothelial differentiation-related factor 1	Color2 [DarkGray]	1	4				3	3	3	27.7	27.7	27.7	16.425	0	10.338	59674000	10	15	148	16424.7	10	20.5925	NaN	20.7364	22.8902	20.8663	20.3819	20.8264	21.047	21.4073	21.351	NaN	22.3472
	0.036703	-0.0174809	A0A1A7ZFE0;A0A1A8UQV4;A0A1A8A4R4	A0A1A7ZFE0	196	CABZ01079775.1	Uncharacterized protein	Color2 [DarkGray]	1	4				4	4	4	6	6	6	101.49	0	9.2725	35528000	32	15	921	101491	32	20.4168	20.0382	20.0046	NaN	NaN	20.6935	20.4853	20.5193	20.121	20.3215	20.0053	20.3822
	0.778233	0.161021	A0A1A8UKY0;A0A1A8AJX9;A0A1A8A0J3;A0A1A8AWE6;A0A1A7ZFF8;A0A1A8A0W6;A0A1A8AXX5;A0A1A7ZFN6;A0A1A8B0P7	A0A1A8UKY0;A0A1A8AJX9;A0A1A8A0J3;A0A1A8AWE6;A0A1A7ZFF8;A0A1A8A0W6;A0A1A8AXX5;A0A1A7ZFN6	198	SNAP91	Synaptosomal-associated protein, 91kDa	Color2 [DarkGray]	1	4				19	19	17	41.4	41.4	37.4	54.644	0	258.13	1487800000	21	193	531.5	55904.1	21	24.4379	24.4949	24.1052	24.1246	24.2348	24.3901	24.4731	24.0984	24.1258	24.1377	23.8265	24.1598
	0.0427542	-0.0160105	A0A1A7ZFM2;A0A1A8A0F8;A0A1A8VCG3;A0A1A8V0J7	A0A1A7ZFM2;A0A1A8A0F8;A0A1A8VCG3;A0A1A8V0J7	203	CSTF2	RRM domain-containing protein	Color2 [DarkGray]	1	4				7	7	7	22.7	22.7	22.7	51.347	0	20.076	55112000	22	34	512	53753.7	23.5	20.797	20.7485	20.5135	21.1463	21.0614	NaN	20.7304	20.9439	20.9043	21.0055	21.0607	20.5713
	0.0887632	-0.0664039	A0A1A7ZFZ0	A0A1A7ZFZ0	208	OLA.22173	Uncharacterized protein	Color2 [DarkGray]	1	4				11	8	8	23.8	17.7	17.7	75.05	0	27.654	46957000	44	47	673	75051.3	44	19.6351	20.3685	19.6469	20.0737	NaN	20.518	20.8524	19.8692	19.8994	20.0096	19.5118	20.5466
	0.293415	0.0973209	A0A1A7ZFZ9	A0A1A7ZFZ9	209	DYNC1LI1	Dynein light intermediate chain	Color2 [DarkGray]	1	4				14	14	14	45.2	45.2	45.2	53.017	0	65.119	160870000	26	71	485	53017.5	26	21.9562	21.8549	21.5656	22.2056	NaN	21.5819	21.6833	21.3846	21.8478	21.8334	21.9653	21.6987
	0.423853	0.150931	A0A1A8UJW2;A0A1A7ZG35	A0A1A8UJW2;A0A1A7ZG35	213	PRPS1A	Phosphoribosyl pyrophosphate synthetase 1A	Color2 [DarkGray]	1	4				9	9	5	35.8	35.8	21.7	34.852	0	31.454	141570000	16	37	319	34930.5	16	22.2629	21.6519	21.8523	21.4452	21.9503	22.3093	22.0312	21.4838	21.6052	21.758	21.9847	21.7033
	1.18436	0.373067	A0A1A7ZGD2	A0A1A7ZGD2	218	RAC1	Ras-related C3 botulinum toxin substrate 1 (Rho family, small GTP binding protein Rac1)	Color2 [DarkGray]	1	4				10	2	2	50.8	11.5	11.5	14.749	0	8.8386	126900000	6	27	130	14749.3	6	22.6804	22.3362	21.9171	22.7989	22.2723	22.7993	22.467	22.2193	21.7145	22.148	21.8752	22.1419
	0.07303	-0.0416663	A0A1A7ZGJ2;A0A1A8AE04	A0A1A7ZGJ2;A0A1A8AE04	220	SLC4A4A	Anion exchange protein	Color2 [DarkGray]	1	4				9	8	8	11.4	10.5	10.5	117.95	0	36.253	124250000	40	40	1058.5	118486	40.5	21.7984	21.9228	21.5491	21.894	20.7154	22.0056	21.8369	21.8068	21.6864	21.7876	21.4063	21.6115
	0.129563	0.0536215	A0A1A8VAR9;A0A1A8B2Y6;A0A1A7ZGL6;A0A1A8AKU1	A0A1A8VAR9;A0A1A8B2Y6;A0A1A7ZGL6;A0A1A8AKU1	223	SRCIN1	SRC kinase signaling inhibitor 1	Color2 [DarkGray]	1	4				10	10	8	13.5	13.5	11.7	119.11	0	22.801	212050000	67	23	1080	119334	67	23.3335	23.3657	22.8168	22.8792	NaN	23.17	23.4335	22.6586	23.2239	22.8985	23.087	23.0551
	0.0108818	-0.00948048	A0A1A7ZGM1	A0A1A7ZGM1	224	LIN7A	Protein lin-7 homolog	Color2 [DarkGray]	1	4				6	6	4	28.1	28.1	16.1	24.258	0	18.958	82690000	12	23	217	24258.7	12	20.6382	21.4082	21.798	21.6778	21.8715	20.9715	20.9391	21.5282	21.4572	21.5138	22.2607	20.723
	0.0183643	-0.00613372	A0A1A7ZGT6	A0A1A7ZGT6	227	DYNLRB1	Dynein light chain roadblock	Color2 [DarkGray]	1	4				5	5	5	76	76	76	10.851	0	44.873	103280000	6	41	96	10851.6	6	22.0091	22.205	21.4564	22.1435	21.9427	21.8134	22.0219	21.81	21.9604	22.0047	21.9391	21.871
	0.181144	0.0996284	A0A1A7ZGU4;A0A1A8TY99	A0A1A7ZGU4	229	GRM7	G_PROTEIN_RECEP_F3_4 domain-containing protein	Color2 [DarkGray]	1	4				11	11	5	14.8	14.8	6.2	100.04	0	39.8	196250000	40	60	898	100038	40	21.415	22.3072	21.6703	22.2221	22.2026	22.3255	22.2837	21.9332	22.1181	22.1188	21.2216	21.8696
	0.205072	-0.143067	A0A1A7ZGU9	A0A1A7ZGU9	230	OLA.26838	SERPIN domain-containing protein	Color2 [DarkGray]	1	4				17	17	17	43.9	43.9	43.9	46.04	0	186.56	1249600000	23	239	408	46040.4	23	24.7577	24.3665	24.2459	24.4102	23.0475	24.4104	24.1912	24.1773	23.9437	24.5161	24.2957	24.9726
	1.07108	-0.186718	A0A1A8VEP6;A0A1A7ZGY8	A0A1A8VEP6;A0A1A7ZGY8	231	HNRNPUL1	Heterogeneous nuclear ribonucleoprotein U-like 1	Color2 [DarkGray]	1	4				17	17	17	26.3	26.3	26.3	94.563	0	65.453	307310000	35	95	832.5	94628	35	22.6564	22.241	22.3647	22.6375	22.7022	22.8536	22.8302	22.7521	22.6707	22.7172	22.7414	22.8641
	0.599782	0.12755	A0A1A7ZH06	A0A1A7ZH06	233	AK5	Adenylate kinase 5	Color2 [DarkGray]	1	4				18	18	18	41.9	41.9	41.9	63.966	0	73.006	394200000	28	97	566	63966.4	28	22.9113	22.8234	22.494	22.9761	22.7912	22.9132	22.9444	22.5091	22.8529	22.6322	22.4645	22.7406
	0.961213	-0.204998	A0A1A7ZH10	A0A1A7ZH10	234	TMPOB	Thymopoietin b	Color2 [DarkGray]	1	4				8	8	8	32.7	32.7	32.7	39.743	0	54.932	145890000	18	64	364	39743.9	18	21.6521	21.2293	21.2151	21.7376	21.4584	21.6587	21.5263	21.5537	21.9085	21.8453	21.7964	21.5509
	0.616332	-0.194327	A0A1A7ZH34	A0A1A7ZH34	236	HMGB2B	High-mobility group box 2b	Color2 [DarkGray]	1	4				7	7	7	39.6	39.6	39.6	22.895	0	23.088	135030000	9	36	197	22895.6	9	21.9783	21.0795	21.2264	21.3163	21.5042	21.721	21.6335	21.4501	21.862	21.5354	21.9213	21.5893
	0.342233	-0.0932781	A0A1A8V9G0;A0A1A7ZH91	A0A1A8V9G0;A0A1A7ZH91	238	EIF3H	Eukaryotic translation initiation factor 3, subunit H	Color2 [DarkGray]	1	4				4	4	4	15.8	15.8	15.8	41.211	0	12.065	41401000	20	22	361	41311.4	20	20.6347	20.7954	20.1621	20.3832	NaN	20.6497	20.8205	20.6957	20.401	20.5909	20.5689	20.6327
	0.76368	-0.212909	A0A1A7ZHA6	A0A1A7ZHA6	240	DRG2	Developmentally regulated GTP binding protein 2	Color2 [DarkGray]	1	4				3	3	3	11.3	11.3	11.3	40.876	0	9.6164	29813000	22	25	364	40876.5	22	20.0057	19.7026	19.435	20.3011	NaN	20.0068	20.2078	20.063	20.0031	20.1288	20.2578	19.9584
	0.224658	-0.0798623	A0A1A8V459;A0A1A8AV01;A0A1A8UUA6;A0A1A7ZHY5;A0A1A7ZHB8	A0A1A8V459;A0A1A8AV01;A0A1A8UUA6;A0A1A7ZHY5;A0A1A7ZHB8	244	PCDH2G16;Nfu_g_1_022346;BX005294.4;Nfu_g_1_025227	Protocadherin 2 gamma 16;Uncharacterized protein	Color2 [DarkGray]	1	4				3	3	3	5.6	5.6	5.6	99.507	0	9.894	36804000	31	12	944	103681	37	20.9655	NaN	20.5898	21.0943	NaN	21.097	21.0422	20.6574	21.1888	21.2661	21.0222	20.9225
	0.90648	-0.920717	A0A1A7ZHD5;A0A1A8UB88	A0A1A7ZHD5	245	OLA.26123	H15 domain-containing protein	Color2 [DarkGray]	1	4				4	4	4	17.8	17.8	17.8	20.408	0	23.079	746440000	6	71	202	20407.9	6	24.3431	25.0803	24.9243	25.373	24.6463	21.9018	24.5299	25.2152	25.5829	25.8678	25.1768	25.4207
	1.06006	-0.862006	A0A1A7ZHE8	A0A1A7ZHE8	246	AL928657.1	LOC402883 protein, Uncharacterized protein	Color2 [DarkGray]	1	4				4	4	4	37.1	37.1	37.1	10.318	0	17.44	491920000	4	41	89	10318	4	23.1035	24.9156	NaN	24.0334	NaN	23.3574	23.858	24.7654	NaN	25.0173	24.9707	24.961
	0.577447	0.189432	A0A1A7ZHF9;A0A1A8ACX5;A0A1A8AYX6	A0A1A7ZHF9;A0A1A8ACX5	247	NDUFA4	NADH dehydrogenase (Ubiquinone) 1 alpha subcomplex, 4	Color2 [DarkGray]	1	4				6	6	6	45.2	45.2	45.2	9.7562	0	37.078	511210000	6	69	95.5	10977.4	7	23.6532	23.3861	23.2778	23.7276	24.024	24.2693	23.6691	23.5822	23.5476	23.4963	23.3312	23.5751
	1.17866	0.421068	A0A1A7ZHK0	A0A1A7ZHK0	248	AHNAK	AHNAK nucleoprotein	Color2 [DarkGray]	1	4				7	7	5	37	37	27.5	20.246	0	25.154	245930000	14	42	189	20246.6	14	22.684	22.9889	22.5705	23.4196	22.7217	22.615	22.5429	23.0965	22.0936	22.4521	22.1603	22.1279
	0.819579	0.181623	A0A1A7ZHM5	A0A1A7ZHM5	249	STRAP	Serine/threonine kinase receptor associated protein	Color2 [DarkGray]	1	4				3	3	3	14.9	14.9	14.9	36.049	0	10.285	77130000	20	24	329	36049.8	20	21.4919	21.3986	21.3292	21.8314	21.8773	21.7681	21.4487	21.2166	21.2933	21.6194	21.5954	21.4334
	0.510443	-0.190966	A0A1A7ZHU3	A0A1A7ZHU3	254	GMFB	Glia maturation factor	Color2 [DarkGray]	1	4				10	10	10	76.1	76.1	76.1	16.843	0	72.513	303100000	9	55	142	16843.2	9	23.1565	22.9467	22.8529	22.8859	22.5135	22.8219	22.5414	23.2956	23.5258	23.1158	22.6472	23.1976
	0.0128296	-0.00582651	A0A1A7ZHW5;A0A1A8VA73	A0A1A7ZHW5;A0A1A8VA73	257	EIF3D	Eukaryotic translation initiation factor 3 subunit D;Eukaryotic translation initiation factor 3, subunit D	Color2 [DarkGray]	1	4				8	8	8	21.7	21.7	21.7	64.301	0	21.346	72438000	24	23	602.5	69975.9	28.5	21.6118	20.9402	21.1762	NaN	21.4029	21.8226	21.1624	21.4948	21.2641	21.4606	21.4853	21.5122
	0.600171	0.136634	A0A1A7ZI68	A0A1A7ZI68	259	SYNGR3A	Synaptogyrin	Color2 [DarkGray]	1	4				3	3	3	17	17	17	25.226	0	11.071	125270000	10	22	230	25226.7	10	22.8972	22.8153	22.5995	22.9479	22.5281	22.5354	NaN	22.768	22.4448	NaN	22.5293	22.5938
	0.547128	-0.184123	A0A1A7ZIE1;A0A1A8AV73;A0A1A8VCR4;A0A1A8V1C1;A0A1A8ADM1;A0A1A8AHT8;A0A1A8A8V8	A0A1A7ZIE1;A0A1A8AV73;A0A1A8VCR4;A0A1A8V1C1;A0A1A8ADM1;A0A1A8AHT8;A0A1A8A8V8	266	ARF3B;OLA.12154;ARF1L;ARF3;OLA.14932	ADP-ribosylation factor 3;Uncharacterized protein;ADP-ribosylation factor 1 like	Color2 [DarkGray]	1	4				10	10	4	72.5	72.5	26.9	18.268	0	200.03	1192500000	10	201	160	18268.2	10	24.8293	24.7286	24.2762	24.1351	24.4098	24.8811	24.9223	24.8059	24.5898	24.6327	24.3653	25.0488
	1.03837	0.316328	A0A1A7ZIL7;A0A1A8U3X8;A0A1A8B074;A0A1A7ZUC4;A0A1A8B7V7;A0A1A8B4D5;A0A1A8U0Z2;A0A1A7ZXH5	A0A1A7ZIL7;A0A1A8U3X8;A0A1A8B074;A0A1A7ZUC4	271	ASAP1B	ArfGAP with SH3 domain, ankyrin repeat and PH domain 1b	Color2 [DarkGray]	1	4				7	7	7	7.8	7.8	7.8	120.35	0	13.553	78672000	54	18	1091.5	121629	54.5	20.6571	20.5948	20.2343	20.6997	21.2869	21.0604	20.5567	20.6263	20.3471	20.3769	20.5918	20.1365
	1.29257	0.22655	A0A1A7ZIN3	A0A1A7ZIN3	272	DPYSL4	Dihydropyrimidinase-like 4	Color2 [DarkGray]	1	4				24	24	24	57.8	57.8	57.8	64.037	0	180.24	1507800000	29	297	590	64037.5	29	25.1413	25.1676	24.8771	25.359	25.1882	25.2762	25.2609	24.7096	24.9597	25.0172	24.8773	24.8254
	1.72751	0.360356	A0A1A7ZIU1;A0A1A8AER5;A0A1A7ZF46	A0A1A7ZIU1;A0A1A8AER5	275	RAP2C;RAP2A	RAP2C, member of RAS oncogene family;RAP2A, member of RAS oncogene family	Color2 [DarkGray]	1	4				7	7	2	54.6	54.6	15.3	20.608	0	28.804	120160000	12	53	183	20591.5	11.5	21.905	21.6426	21.2898	21.5	21.9084	21.9379	21.5024	21.2975	21.5387	21.3417	21.0768	21.2645
	1.02676	-0.381097	A0A1A7ZIX3;A0A1A8VED9;A0A1A8U752	A0A1A7ZIX3;A0A1A8VED9	278	Nfu_g_1_009616	WH2 domain-containing protein	Color2 [DarkGray]	1	4				11	11	10	27.6	27.6	25.5	60.124	0	31.757	110250000	24	37	542.5	58902.2	23	20.8212	21.4805	21.43	20.9232	21.3403	20.4031	21.5939	21.1656	21.8525	21.5948	21.245	21.2331
	0.275856	-0.0782795	A0A1A7ZIZ5	A0A1A7ZIZ5	280	HMGB2A	High-mobility group box 2a	Color2 [DarkGray]	1	4				9	9	9	26.9	26.9	26.9	23.868	0	31.078	242700000	6	53	212	23868.6	6	22.6595	22.7082	22.3075	22.9008	22.7404	22.5888	22.61	22.5221	22.5213	22.7601	23.0536	22.9079
	0.866793	0.419455	A0A1A7ZJ04	A0A1A7ZJ04	281	CACNA2D2	Calcium channel, voltage-dependent, alpha 2/delta subunit 2	Color2 [DarkGray]	1	4				5	5	5	9.1	9.1	9.1	124.56	0	17.518	23860000	44	14	1099	124562	44	20.7928	20.3323	19.9749	19.7367	NaN	20.3647	20.2379	NaN	NaN	19.8367	19.4579	19.7509
	1.54853	0.384213	A0A1A8AH89;A0A1A7ZJ17;A0A1A7ZGX6	A0A1A8AH89;A0A1A7ZJ17;A0A1A7ZGX6	283	2002-09-01	Septin 2	Color2 [DarkGray]	1	4				12	12	9	48.7	48.7	45.7	40.823	0	72.193	187890000	20	60	370	42188.1	20	21.9971	21.8488	21.5116	22.3739	21.7144	22.2085	21.7616	21.4908	21.3713	21.7435	21.3425	21.6394
	1.546	0.20413	A0A1A7ZJ71	A0A1A7ZJ71	285	NDUFS2	NADH dehydrogenase (Ubiquinone) Fe-S protein 2	Color2 [DarkGray]	1	4				10	10	10	28	28	28	53.04	0	38.795	389700000	27	55	465	53040.1	27	24.3219	24.0816	23.9543	24.2429	24.2299	24.4526	23.9156	23.9142	24.1246	23.9887	24.0492	24.0661
	0.633671	0.238791	A0A1A7ZJD7;A0A1A8U3W7;A0A1A8AWI0;A0A1A8B6D4	A0A1A7ZJD7;A0A1A8U3W7;A0A1A8AWI0;A0A1A8B6D4	288	LARS2	Leucyl-tRNA synthetase 2, mitochondrial	Color2 [DarkGray]	1	4				5	5	5	7.3	7.3	7.3	98.255	0	12.418	26776000	55	15	884.5	100462	56	NaN	19.6937	19.5394	19.8762	NaN	20.4275	19.5945	19.6451	19.8026	19.7263	NaN	19.4586
	0.770815	0.235689	A0A1A8B630;A0A1A7ZJH0;A0A1A8UBY7;A0A1A7ZYH6;A0A1A8AWY8;A0A1A8UT78	A0A1A8B630;A0A1A7ZJH0;A0A1A8UBY7;A0A1A7ZYH6;A0A1A8AWY8;A0A1A8UT78	290	USP9	Ubiquitin specific peptidase 9	Color2 [DarkGray]	1	4				9	9	9	4.5	4.5	4.5	283.29	0	19.405	64650000	124	35	2591	293342	125	20.5957	20.3969	19.8357	20.4168	20.1905	20.7288	20.5208	19.9308	20.2107	20.1717	19.9373	19.979
	1.69341	0.290558	A0A1A7ZJQ2	A0A1A7ZJQ2	294	CLTC	Clathrin heavy chain	Color2 [DarkGray]	1	4				77	77	33	51.1	51.1	26.6	191.74	0	323.31	3992900000	91	745	1679	191741	91	24.5663	24.4997	24.133	24.3309	24.6281	24.7803	24.4192	24.12	24.1922	24.1384	24.0911	24.234
	1.02953	0.729301	A0A1A7ZJS6	A0A1A7ZJS6	295	VSNL1B	Visinin-like 1b	Color2 [DarkGray]	1	4				17	5	5	84.8	24.6	24.6	22.17	0	47.963	314160000	13	40	191	22170.3	13	23.8911	22.653	23.5246	23.0953	22.9806	24.1332	22.5262	22.8979	22.1586	21.6059	22.8016	23.9118
	0.148281	0.0586395	A0A1A7ZJT9;A0A1A8UCL1	A0A1A7ZJT9;A0A1A8UCL1	297	HNRNPH3	Heterogeneous nuclear ribonucleoprotein H3 (2H9)	Color2 [DarkGray]	1	4				5	4	4	14.2	12.2	12.2	43.275	0	15.072	101090000	21	35	419	45520.4	20.5	22.2322	21.7154	21.5655	21.5892	21.8968	22.4389	21.9439	21.9451	21.874	21.6334	21.8445	21.8454
	0.251179	0.0792306	A0A1A7ZJX0;A0A1A8UG18	A0A1A7ZJX0;A0A1A8UG18	301	DCPS	mRNA decapping enzyme	Color2 [DarkGray]	1	4				8	8	8	34.4	34.4	34.4	38.344	0	25	105190000	20	22	332	38444.5	20	21.6585	21.1212	21.1697	21.2337	21.8421	21.4398	21.5301	21.2645	21.3875	21.1191	21.4001	21.2884
	0.787146	0.256687	A0A1A7ZJY0	A0A1A7ZJY0	302	LZIC	Leucine zipper and CTNNBIP1 domain containing	Color2 [DarkGray]	1	4				6	6	6	36.5	36.5	36.5	21.46	0	25.831	88036000	10	24	189	21460.6	10	21.1708	20.9743	20.8207	21.5726	21.0224	21.3374	21.0949	21.0483	21.3362	20.6594	20.4946	20.7244
	0.0964819	0.0388978	A0A1A7ZK10;A0A1A8AJG6;A0A1A7ZYM9;A0A1A8AJ68;A0A1A8A1B3;A0A1A7ZL36;A0A1A8UW30	A0A1A7ZK10;A0A1A8AJG6;A0A1A7ZYM9	303	FLNA	Filamin A, alpha (Actin binding protein 280)	Color2 [DarkGray]	1	4				10	10	10	7.1	7.1	7.1	242.18	0	19.528	55230000	117	24	2535	270416	131	20.4011	20.1473	20.0348	20.584	20.3696	20.0137	20.2413	20.4034	19.6925	20.2016	20.5392	20.2392
	0.181237	0.0699315	A0A1A7ZK91;A0A1A8V7U8	A0A1A7ZK91;A0A1A8V7U8	307	Nfu_g_1_006313	Secretory carrier-associated membrane protein	Color2 [DarkGray]	1	4				3	2	2	18.2	14.1	14.1	35.313	0	29.393	40753000	14	19	327	36206.2	14	20.6556	20.3788	20.4746	21.1933	20.5615	20.7296	20.7503	20.5791	NaN	20.5455	NaN	20.5076
	0.334562	-0.171974	A0A1A7ZKC4;A0A1A8UHH4;A0A1A8VJ64	A0A1A7ZKC4;A0A1A8UHH4	311	YWHAG1	3-monooxygenase/tryptophan 5-monooxygenase activation protein, gamma polypeptide 1	Color2 [DarkGray]	1	4				19	13	9	74.5	65.2	57.9	28.236	0	323.31	4041600000	16	316	247	28249	16	26.7851	26.2692	26.0604	26.3096	26.18	26.5841	27.0012	26.1701	26.8409	26.0928	26.0486	27.0665
	0.0304637	-0.0168362	A0A1A7ZKL4;A0A1A8UGN8;A0A1A8B702	A0A1A7ZKL4;A0A1A8UGN8	315	MAP2	Microtubule-associated protein	Color2 [DarkGray]	1	4				13	13	13	15.1	15.1	15.1	142.97	0	40.272	165440000	65	56	1280	139648	65	22.22	22.3964	22.4545	23.4535	22.8753	22.6779	22.8138	22.5166	22.5896	22.9344	22.77	22.5542
	1.47088	0.317309	A0A1A8UEQ3;A0A1A7ZKS7	A0A1A8UEQ3;A0A1A7ZKS7	318	DLDH	Dihydrolipoyl dehydrogenase	Color2 [DarkGray]	1	4				17	17	17	45.9	45.9	45.9	56.823	0	192.48	1012800000	24	196	537	56916.4	24	23.8204	23.5839	23.3261	23.8228	23.4502	23.9278	23.6783	23.3056	23.4219	23.3047	23.0454	23.2714
	0.538296	0.192779	A0A1A7ZPU9;A0A1A8UE64;A0A1A7ZL55;A0A1A7ZXQ6;A0A1A8B2L1;A0A1A8UTJ5	A0A1A7ZPU9;A0A1A8UE64;A0A1A7ZL55;A0A1A7ZXQ6;A0A1A8B2L1;A0A1A8UTJ5	324	USO1	USO1 vesicle transport factor	Color2 [DarkGray]	1	4				16	16	16	25.5	25.5	25.5	110.06	0	30.196	69923000	45	33	988	110186	45	20.9377	20.1813	20.219	20.8328	NaN	20.8741	20.3144	20.4489	20.5255	20.583	20.518	20.1075
	0.126957	-0.0330801	A0A1A7ZLC9;A0A1A8AL32	A0A1A7ZLC9	328	PPA1B	Pyrophosphatase (Inorganic) 1b	Color2 [DarkGray]	1	4				9	9	9	39.5	39.5	39.5	33	0	52.361	170350000	17	75	291	33000.4	17	21.8727	22.1035	21.7469	21.9476	21.5884	22.1287	22.1067	21.8223	21.9065	22.0625	21.7973	21.8911
	0.95381	0.927526	A0A1A7ZLH3;A0A1A8UGE1	A0A1A7ZLH3;A0A1A8UGE1	334	SYPB	Synaptophysin b	Color2 [DarkGray]	1	4				6	6	6	23.9	23.9	23.9	32.601	0	117.22	948850000	10	105	290	32258.4	10	25.5706	23.7744	25.2758	23.4201	25.433	25.241	23.6488	23.8163	23.3817	22.5464	24.8022	24.9545
	0.589263	-0.236539	A0A1A7ZLK9	A0A1A7ZLK9	335	RBMX	RNA binding motif protein, X-linked	Color2 [DarkGray]	1	4				9	9	9	21	21	21	42.586	0	35.817	216040000	26	45	385	42586.2	26	21.9475	22.0617	21.7669	22.7347	22.3643	22.0509	22.2648	22.0175	22.8071	22.3977	22.775	22.0831
	0.348281	0.0836248	A0A1A8UH59;A0A1A7ZLL3	A0A1A8UH59;A0A1A7ZLL3	336	DBN1	Drebrin 1	Color2 [DarkGray]	1	4				5	5	5	11.4	11.4	11.4	63.705	0	14.033	89013000	20	36	583	65252.2	21	21.3361	21.4295	21.2889	21.5664	21.2492	21.6157	21.5002	21.1705	21.1932	21.2501	21.6825	21.1875
	1.0283	0.441098	A0A1A7ZLR5;A0A1A8UE04;A0A1A8AK76	A0A1A7ZLR5;A0A1A8UE04	340	NCALDA	Neurocalcin delta a	Color2 [DarkGray]	1	4				10	10	9	52.8	52.8	49.2	22.194	0	47.793	759370000	13	100	193	22230.2	13.5	25.32	24.553	24.8235	23.884	24.8375	25.3495	24.7262	24.3147	24.4762	24.1651	24.2154	24.2234
	0.120748	-0.0672531	A0A1A7ZLY4;A0A1A7ZVD6;A0A1A8UFR5	A0A1A7ZLY4	348	CLVS2	Clavesin 2	Color2 [DarkGray]	1	4				6	6	6	19.6	19.6	19.6	37.469	0	23.727	38146000	16	14	322	37469.1	16	20.4831	20.2482	20.0047	NaN	NaN	NaN	19.8583	20.3409	20.55	20.1874	20.1778	20.761
	0.00540608	-0.00304794	A0A1A8AJ49;A0A1A7ZLZ0;A0A1A8V280;A0A1A8AXW8	A0A1A8AJ49;A0A1A7ZLZ0;A0A1A8V280;A0A1A8AXW8	349	NCAM1B	Neural cell adhesion molecule 1b	Color2 [DarkGray]	1	4				12	12	12	12.8	12.8	12.8	125.63	0	55.548	163090000	45	49	1168	126240	45.5	22.1479	21.932	21.849	21.0087	21.7029	22.0989	22.2098	21.8025	21.776	21.6624	21.7151	21.5918
	0.0901409	-0.0953315	A0A1A7ZM09	A0A1A7ZM09	351	COX5A	Cytochrome c oxidase subunit Va	Color2 [DarkGray]	1	4				7	7	3	34.8	34.8	17	16.006	0	45.05	454820000	10	68	141	16006.5	10	23.5412	23.9946	24.1637	24.0541	23.3062	21.7381	23.9058	23.4956	23.5275	23.6838	23.0146	23.7424
	1.3571	0.339384	A0A1A7ZM97	A0A1A7ZM97	357	VDAC1	Voltage-dependent anion channel 1	Color2 [DarkGray]	1	4				22	22	22	72.1	72.1	72.1	30.51	0	323.31	4053300000	15	407	283	30510.2	15	25.4847	25.3816	25.1093	26.0518	25.4863	25.6174	25.4882	25.0995	25.278	25.0632	24.9715	25.1944
	0.0017213	-0.000618617	A0A1A7ZM98	A0A1A7ZM98	358	PREP	Prolyl endopeptidase	Color2 [DarkGray]	1	4				15	15	15	28	28	28	83.471	0	58.127	232650000	45	84	736	83471.5	45	21.3419	21.2183	20.973	21.451	20.9661	21.5093	21.1563	21.2246	21.1706	21.5416	21.01	21.3601
	0.457227	0.451474	A0A1A7ZMJ6	A0A1A7ZMJ6	365	Nfu_g_1_010954	Sema domain-containing protein	Color2 [DarkGray]	1	4				22	22	22	45.4	45.4	45.4	70.849	0	241.45	1203900000	28	236	641	70850	28	24.7268	23.1596	24.4246	22.7025	25.0224	24.9267	23.6996	24.0383	23.0215	23.157	23.8719	24.4655
	0.376889	0.109383	A0A1A7ZMR5;A0A1A8VIE8	A0A1A7ZMR5	369	RAB3C	RAB3C, member RAS oncogene family	Color2 [DarkGray]	1	4				7	6	6	31.7	28.7	28.7	29.422	0	78.352	435590000	17	80	265	29422.1	17	23.5546	23.691	23.2244	23.0151	23.4063	23.3284	23.5537	23.4	23.3312	23.222	23.0187	23.038
	0.75799	0.380235	A0A1A7ZN25;A0A1A8UGC5	A0A1A7ZN25;A0A1A8UGC5	377	ENO2	Enolase 2	Color2 [DarkGray]	1	4				22	18	18	69.1	62.2	62.2	46.907	0	195.15	1038900000	15	166	388.5	41971.3	12.5	23.8792	23.9819	23.5626	24.6112	23.1566	24.2383	24.1635	23.4837	23.2656	23.2995	23.1496	23.7867
	0.194782	0.0738761	A0A1A8U0N0;A0A1A7ZN40	A0A1A8U0N0;A0A1A7ZN40	379	GANAB	Glucosidase, alpha, neutral AB	Color2 [DarkGray]	1	4				19	19	19	28.5	28.5	28.5	106.36	0	64.85	234670000	53	84	941	107618	53.5	21.9475	22.0811	21.6759	21.6753	21.3661	22.1692	21.7841	21.6987	21.6539	22.1354	21.463	21.7369
	0.132067	-0.0465924	A0A1A8A7N9;A0A1A7ZN57;A0A1A8UEQ9;A0A1A8B7N0;A0A1A8USH6;A0A1A8UH14	A0A1A8A7N9;A0A1A7ZN57;A0A1A8UEQ9;A0A1A8B7N0;A0A1A8USH6	380	SEC24C	SEC24 family, member C	Color2 [DarkGray]	1	4				6	6	6	6.3	6.3	6.3	132.07	0	13.548	82380000	39	18	1220	132341	39	21.6555	21.5949	21.4703	21.5747	21.5134	22.05	21.7878	21.5284	21.2905	21.9135	21.9773	21.6409
	0.322132	-0.196993	A0A1A7ZN72	A0A1A7ZN72	382	PSMA2	Proteasome subunit alpha type	Color2 [DarkGray]	1	4				8	8	8	44.4	44.4	44.4	25.872	0	55.067	221080000	11	91	234	25872.5	11	22.1273	22.3496	21.8197	21.8747	20.9785	22.5055	22.5993	22.0795	22.083	22.0776	21.5526	22.4453
	0.156848	0.0601444	A0A1A8V7G7;A0A1A7ZNB3	A0A1A8V7G7;A0A1A7ZNB3	383	HUWE1	HECT, UBA and WWE domain containing 1	Color2 [DarkGray]	1	4				21	21	21	8	8	8	497.51	0	62.965	132650000	193	69	4554.5	497579	193	21.0012	20.7226	20.4151	20.4115	20.4883	21.0974	20.9804	20.4206	20.6269	20.5171	20.4783	20.752
	0.887227	1.01051	A0A1A7ZNL7;A0A1A8V880	A0A1A7ZNL7;A0A1A8V880	386	Nfu_g_1_012083	Uncharacterized protein	Color2 [DarkGray]	1	4				3	3	3	15.3	15.3	15.3	18.146	0	8.8013	89353000	7	14	187	21481.1	7	23.4833	20.2929	22.4201	NaN	21.229	22.9413	20.669	20.6671	22.3723	20.6003	21.1376	20.9306
	0.037312	0.0115616	A0A1A7ZNP9;A0A1A8V6U2	A0A1A7ZNP9;A0A1A8V6U2	389	KIAA1468	KIAA1468	Color2 [DarkGray]	1	4				5	5	5	7.3	7.3	7.3	128.96	0	11.523	23536000	54	10	1177	130312	55	19.9366	20.1911	19.8007	19.8367	NaN	19.9291	20.1663	19.8516	19.6573	NaN	19.9916	19.9696
	0.670593	0.134605	A0A1A7ZNU1	A0A1A7ZNU1	390	HSPA8	Heat shock 70kDa protein 8	Color2 [DarkGray]	1	4				42	42	31	60.8	60.8	53.1	70.821	0	323.31	10149000000	34	1172	646	70821.8	34	26.0332	25.9833	25.6923	26.3756	26.0678	26.165	26.0485	25.7318	25.8936	25.9217	25.9719	25.9421
	1.09254	0.204357	A0A1A7ZNV7	A0A1A7ZNV7	393	WDR1	WD repeat domain 1	Color2 [DarkGray]	1	4				22	22	22	46.7	46.7	46.7	66.169	0	168.06	871630000	30	174	606	66169.6	30	23.4297	23.3377	23.0725	23.627	23.6313	23.7187	23.3825	23.1606	23.3137	23.342	23.1971	23.1949
	1.03536	0.401387	A0A1A7ZP32	A0A1A7ZP32	400	COX4I1	Cytochrome c oxidase subunit IV isoform 1	Color2 [DarkGray]	1	4				9	9	9	47.9	47.9	47.9	19.584	0	93.479	849360000	10	135	169	19584.6	10	23.9318	24.0056	23.6913	24.6506	24.8106	24.1826	23.8191	23.7133	23.6869	23.9802	24.277	23.3877
	0.104406	0.0637185	A0A1A7ZPA5	A0A1A7ZPA5	402	GABBR2	Gamma-aminobutyric acid (GABA) B receptor, 2	Color2 [DarkGray]	1	4				8	8	8	10.1	10.1	10.1	105.88	0	22.234	54069000	40	38	932	105878	40	20.8486	20.2939	20.1939	20.1217	19.9433	20.2128	20.0996	20.2008	20.562	20.801	20.1376	19.431
	0.396352	-0.36077	A0A1A7ZPF8	A0A1A7ZPF8	403	CABZ01043370.1	Cell division cycle 37	Color2 [DarkGray]	1	4				10	10	10	27.3	27.3	27.3	44.267	0	34.808	113910000	15	41	374	44267.8	15	21.5459	21.4325	21.1148	21.9694	21.6162	19.2175	21.5885	21.2652	21.7346	21.2239	21.634	21.6147
	0.0108743	0.00717799	A0A1A8V4R9;A0A1A7ZPK8	A0A1A8V4R9;A0A1A7ZPK8	405	Nfu_g_1_013226	RRM domain-containing protein	Color2 [DarkGray]	1	4				4	4	4	11.7	11.7	11.7	35.451	0	7.411	34373000	16	13	403.5	45199.4	20	19.925	20.1071	20.0584	20.8296	20.4386	20.0296	NaN	19.9155	19.9124	20.5069	20.5621	NaN
	0.45989	-0.221044	A0A1A8UIX9;A0A1A7ZPY9;A0A1A8AY16;A0A1A8A1S3	A0A1A8UIX9;A0A1A7ZPY9	408	RPL4	Ribosomal protein L4	Color2 [DarkGray]	1	4				15	15	15	43.6	43.6	43.6	41.836	0	82.776	365380000	15	88	375	42477.2	15	22.9533	21.8799	22.3339	22.2962	22.3669	23.1027	22.8009	22.5532	22.1635	22.8386	22.9481	22.9549
	0.33369	-0.129501	A0A1A7ZQ07	A0A1A7ZQ07	410	RPL11	Ribosomal protein L11	Color2 [DarkGray]	1	4				3	3	3	20.2	20.2	20.2	20.401	0	50.052	226240000	9	31	178	20401.7	9	23.3481	23.0413	22.8332	23.4773	23.1851	23.6725	23.5306	22.8764	23.2236	23.5707	23.5699	23.5633
	1.33467	0.433562	A0A1A7ZQ52	A0A1A7ZQ52	413	EEA1	Early endosome antigen 1	Color2 [DarkGray]	1	4				10	10	10	9.2	9.2	9.2	159.69	0	24.618	87301000	78	20	1395	159687	78	21.0694	20.4798	20.0544	21.0262	20.3924	20.9317	20.4278	19.9145	20.222	20.1632	20.522	20.103
	0.651873	-0.222798	A0A1A7ZQ56;A0A1A8A7L0	A0A1A7ZQ56;A0A1A8A7L0	414	H2AFVB;H2AFVA	Histone H2A	Color2 [DarkGray]	1	4				5	4	4	31.2	24.2	24.2	13.597	0	10.433	70338000	5	20	144.5	15650.7	5.5	NaN	21.0568	21.5701	21.7103	NaN	21.554	22.0041	21.6272	21.6363	21.4229	21.7875	NaN
	0.715018	-0.865327	A0A1A7ZQ60	A0A1A7ZQ60	415	RPL31	Ribosomal protein L31	Color2 [DarkGray]	1	4				4	4	4	33.1	33.1	33.1	14.325	0	15.731	115560000	7	15	124	14324.8	7	21.2252	20.5568	23.7031	21.1237	NaN	21.2482	NaN	22.2279	23.1323	22.1678	22.953	21.7027
	0.485211	-0.132134	A0A1A7ZQ69;A0A1A8AWF8	A0A1A7ZQ69;A0A1A8AWF8	417	RUVBL1	RuvB-like helicase	Color2 [DarkGray]	1	4				10	10	10	32.2	32.2	32.2	50.414	0	26.485	132170000	22	31	337	36943.7	17.5	21.7351	21.5986	21.2372	22.0562	21.7935	21.827	21.947	21.806	21.575	21.7899	21.9322	21.9903
	0.435824	0.148376	A0A1A7ZQ75	A0A1A7ZQ75	418	NANS	N-acetylneuraminic acid synthase	Color2 [DarkGray]	1	4				10	10	10	40.7	40.7	40.7	40.124	0	48.097	229750000	15	69	359	40124.2	15	22.2668	22.1007	21.6349	22.4282	21.5875	22.3143	22.1	21.7344	21.7788	21.9031	21.9532	21.9727
	0.0139675	-0.00809898	A0A1A7ZQ85	A0A1A7ZQ85	419	COPS2	COP9 constitutive photomorphogenic homolog subunit 2 (Arabidopsis)	Color2 [DarkGray]	1	4				5	5	5	11.5	11.5	11.5	51.698	0	11.916	428190000	21	14	443	51698.8	21	24.2165	24.7363	24.7431	NaN	NaN	25.1973	24.855	24.8483	24.5986	24.4918	NaN	24.8633
	0.0402113	0.0347144	A0A1A7ZQN0	A0A1A7ZQN0	426	COTL1	Coactosin-like 1 (Dictyostelium)	Color2 [DarkGray]	1	4				5	5	5	31.7	31.7	31.7	16.054	0	14.532	66149000	8	11	142	16054	8	21.2738	20.5394	NaN	21.4974	21.4222	NaN	21.5683	20.6265	20.9783	NaN	21.6852	20.8841
	0.638434	-0.235953	A0A1A7ZQW8	A0A1A7ZQW8	428	H2AFY2	H2A histone family, member Y2	Color2 [DarkGray]	1	4				5	5	3	13.1	13.1	9	47.941	0	11.825	51777000	23	17	444	47941.4	23	20.9314	NaN	20.649	20.4449	NaN	NaN	20.7287	20.8727	20.7991	21.405	20.9464	20.7142
	1.2576	0.305746	A0A1A7ZR24	A0A1A7ZR24	431	ADD3B	Adducin 3 (Gamma) b	Color2 [DarkGray]	1	4				19	17	16	36	33.5	31.8	71.576	0	76.274	491440000	27	144	647	71577.3	27	22.6558	22.7372	22.2547	22.9579	23.0062	22.9081	22.7365	22.3328	22.4243	22.59	22.1469	22.455
	0.337289	0.0931756	A0A1A7ZR45	A0A1A7ZR45	433	ACADM	Acyl-Coenzyme A dehydrogenase, C-4 to C-12 straight chain	Color2 [DarkGray]	1	4				14	14	14	40.3	40.3	40.3	46.082	0	107.6	461500000	20	103	422	46082.7	20	22.6784	22.5589	22.1377	22.7974	22.6778	22.6618	22.7185	22.2425	22.4603	22.4835	22.6902	22.358
	0.338989	-0.139394	A0A1A7ZR60;A0A1A7ZST1;A0A1A8AU24;A0A1A8UGP2	A0A1A7ZR60;A0A1A7ZST1;A0A1A8AU24	434	TP53BP1	Tumor protein p53 binding protein 1	Color2 [DarkGray]	1	4				7	7	7	9.1	9.1	9.1	111.98	0	14.433	29723000	36	20	1570	169306	63	19.8925	NaN	19.3099	19.7792	19.8155	NaN	19.7543	19.4487	20.1697	20.004	20.0609	19.5943
	0.539765	-0.401831	A0A1A7ZR71	A0A1A7ZR71	437	PEA15	Phosphoprotein enriched in astrocytes 15	Color2 [DarkGray]	1	4				7	7	7	69.2	69.2	69.2	15.119	0	78.367	621550000	6	115	130	15119	6	23.477	24.6839	24.1987	24.2944	22.3749	23.4728	24.5623	24.1058	24.2572	23.6454	24.221	24.121
	0.0446118	-0.0275078	A0A1A8UH49;A0A1A7ZR82;A0A1A7ZZR8;A0A1A8U1G1;A0A1A8UW77;A0A1A8A0D4	A0A1A8UH49;A0A1A7ZR82	438	CORO1CA	Coronin	Color2 [DarkGray]	1	4				10	8	8	24.1	19.7	19.7	53.215	0	19.138	95345000	18	37	747.5	82875.8	31.5	21.8947	21.098	21.0453	21.0069	21.01	20.999	21.8959	21.074	21.234	20.877	20.7799	21.3581
	0.445005	-0.225031	A0A1A8U7A6;A0A1A7ZRK8;A0A1A8AP24;A0A1A8AJM8	A0A1A8U7A6;A0A1A7ZRK8;A0A1A8AP24;A0A1A8AJM8	441	EPB41L1	Erythrocyte membrane protein band 4.1-like 1	Color2 [DarkGray]	1	4				10	10	9	11.9	11.9	10.7	147.07	0	23.619	56634000	65	21	1307	147090	65.5	20.3101	20.7872	20.3708	19.9151	19.8866	19.4124	20.3928	19.911	20.3982	20.3216	20.863	20.1458
	0.725365	-0.252405	A0A1A7ZRP6	A0A1A7ZRP6	443	PSMD6	Proteasome (Prosome, macropain) 26S subunit, non-ATPase, 6	Color2 [DarkGray]	1	4				7	7	7	19.8	19.8	19.8	45.574	0	20.865	70652000	25	27	389	45574.7	25	21.0179	21.6588	21.1148	21.2401	20.9079	20.5101	21.4591	21.0483	21.423	21.182	21.6418	21.2098
	0.220116	-0.27842	A0A1A8U6N6;A0A1A7ZRS8	A0A1A8U6N6;A0A1A7ZRS8	446	PTPRZ1A	Protein-tyrosine-phosphatase	Color2 [DarkGray]	1	4				3	3	3	1.8	1.8	1.8	198.22	0	8.5515	27394000	56	14	1817	198266	56	21.2203	19.6057	20.4234	NaN	NaN	18.8378	NaN	20.6404	20.873	20.3183	19.8734	19.7959
	0.181381	-0.0822315	A0A1A7ZRU1	A0A1A7ZRU1	448	EWSR1B	Ewing sarcoma breakpoint region 1b	Color2 [DarkGray]	1	4				6	6	6	14.1	14.1	14.1	66.588	0	32.11	213990000	19	58	639	66588.7	19	22.5617	22.4322	22.2408	23.3675	22.5047	22.6703	22.7939	22.773	22.4796	22.5298	23.0567	22.6376
	1.18269	0.392938	A0A1A7ZRX9	A0A1A7ZRX9	454	SCG2B	Secretogranin II (Chromogranin C), b	Color2 [DarkGray]	1	4				11	11	11	18.7	18.7	18.7	67.469	0	42.604	484460000	43	101	594	67470.1	43	23.3597	23.3867	22.9553	24.0186	23.2636	23.1737	23.4261	22.5501	23.1216	23.0012	22.7976	22.9034
	0.830387	0.385783	A0A1A7ZS61	A0A1A7ZS61	463	FIS1	Mitochondrial fission 1 protein	Color2 [DarkGray]	1	4				4	4	4	25.3	25.3	25.3	17.113	0	17.701	95897000	7	38	154	17113	7	22.125	21.5643	21.5797	21.5249	21.1937	22.145	21.9728	21.471	20.9455	20.943	20.8099	21.6759
	0.115962	0.0568724	A0A1A7ZS71	A0A1A7ZS71	465	VAPB	VAMP (Vesicle-associated membrane protein)-associated protein B and C	Color2 [DarkGray]	1	4				7	7	7	30.6	30.6	30.6	27.791	0	27.78	182780000	16	55	245	27791.2	16	22.0613	22.105	21.3473	22.6117	21.7414	21.7711	22.1142	21.8264	21.784	21.6813	21.8859	22.0046
	0.511106	0.193569	A0A1A7ZS88;A0A1A8UWA9;A0A1A8B9B7;A0A1A8B2X2;A0A1A8U396	A0A1A7ZS88;A0A1A8UWA9;A0A1A8B9B7	468	TPM1	Tropomyosin 1 (Alpha)	Color2 [DarkGray]	1	4				8	7	6	34.3	28.2	22.6	28.41	0	19.33	90730000	15	25	245	28118.3	15	21.5222	21.7919	21.6632	22.1587	22.1905	22.1714	21.8058	21.8676	21.5621	22.0728	21.8871	21.1412
	1.91332	0.300265	A0A1A7ZSA0;A0A1A8ARH5;A0A1A8U1K0;A0A1A8BAT3;A0A1A8ATE3;A0A1A8UNR9;A0A1A8AEU6	A0A1A7ZSA0;A0A1A8ARH5;A0A1A8U1K0;A0A1A8BAT3	470	ACTN4	Actinin, alpha 4	Color2 [DarkGray]	1	4				42	42	32	52.8	52.8	42	102.82	0	270.99	1357600000	54	366	896.5	102545	53.5	23.3129	23.085	22.8147	23.1371	23.0315	23.4034	23.0441	22.8245	22.8528	22.7928	22.6848	22.7838
	1.0263	-0.444584	A0A1A7ZSI1	A0A1A7ZSI1	478	SNRPB	Small nuclear ribonucleoprotein-associated protein	Color2 [DarkGray]	1	4				6	6	6	22.1	22.1	22.1	24.632	0	13.487	105000000	16	20	240	24632.2	16	21.2451	20.7301	21.465	21.1765	21.2898	20.9743	20.6931	22.1828	21.3459	21.6074	21.7239	21.9952
	0.308919	0.135716	A0A1A8U421;A0A1A7ZSJ1;A0A1A7ZF97;A0A1A8UN95;A0A1A8UZH7;A0A1A7ZXP8;A0A1A8AES8;A0A1A8B9H0;A0A1A8ANI4;A0A1A8VD12	A0A1A8U421;A0A1A7ZSJ1	479	SIPA1L1	Signal-induced proliferation-associated 1 like 1	Color2 [DarkGray]	1	4				29	29	29	23.8	23.8	23.8	191.5	0	108.22	315400000	89	127	1765.5	191836	88.5	21.7445	21.3258	21.2336	21.4986	20.9284	22.0986	21.6634	21.0026	21.2435	21.2927	21.383	21.43
	0.674449	0.224871	A0A1A7ZSJ4;A0A1A8ABH6;A0A1A8U9E9	A0A1A7ZSJ4;A0A1A8ABH6;A0A1A8U9E9	480	PABPN1	Poly(A) binding protein, nuclear 1	Color2 [DarkGray]	1	4				3	3	3	20.7	20.7	20.7	21.717	0	10.603	108300000	12	11	219	24122.7	11	22.8427	22.9147	22.6509	23.4914	NaN	NaN	NaN	22.7781	22.6327	22.8438	22.7508	22.7449
	1.38098	0.303351	A0A1A8V4N3;A0A1A7ZSL4	A0A1A8V4N3;A0A1A7ZSL4	482	LTA4H	Leukotriene A(4) hydrolase	Color2 [DarkGray]	1	4				9	9	9	17.4	17.4	17.4	72.31	0	21.089	91156000	28	36	642	72665.6	28.5	21.2025	21.2107	20.9396	21.4235	20.8453	21.4058	21.0059	21.0282	20.8158	21.1086	20.6427	20.606
	1.31012	0.238044	A0A1A7ZSM9;A0A1A7ZAV5;A0A1A7ZMF5;A0A1A7ZQS6;A0A1A8B462;A0A1A7ZHP5;A0A1A8AF12	A0A1A7ZSM9;A0A1A7ZAV5;A0A1A7ZMF5;A0A1A7ZQS6;A0A1A8B462;A0A1A7ZHP5;A0A1A8AF12	483	ADD1	Adducin 1 (Alpha)	Color2 [DarkGray]	1	4				24	24	22	44.1	44.1	41.8	78.286	0	172.68	881210000	34	199	657	72718.7	34	22.9929	23.1779	22.9595	23.115	22.6388	22.6649	22.672	22.7347	22.7495	22.8639	22.4866	22.614
	0.486572	0.212125	A0A1A8B8I4;A0A1A8APB9;A0A1A7ZSU8;A0A1A8VBA7;A0A1A8ULS2	A0A1A8B8I4;A0A1A8APB9;A0A1A7ZSU8;A0A1A8VBA7;A0A1A8ULS2	488	PHKB	Phosphorylase b kinase regulatory subunit	Color2 [DarkGray]	1	4				5	5	5	9.1	9.1	9.1	111.27	0	13.276	218100000	46	19	978	111845	47	23.9717	23.9187	23.628	23.6935	23.5121	24.4487	24.1079	23.7526	23.3045	23.7517	23.1035	23.8796
	0.318757	0.12969	A0A1A8UAL5;A0A1A7ZSY7;A0A1A8B8B9	A0A1A8UAL5;A0A1A7ZSY7;A0A1A8B8B9	489	CADM1A	Cell adhesion molecule 1a	Color2 [DarkGray]	1	4				8	8	6	26.9	26.9	21.9	44.276	0	55.722	112950000	21	40	412	45354.3	20	21.7579	21.8025	21.1008	21.7027	21.7895	21.8805	21.5901	21.4577	21.74	21.8703	21.655	20.9426
	0.220006	0.0983766	A0A1A7ZT15	A0A1A7ZT15	492	NAPG	N-ethylmaleimide-sensitive factor attachment protein, gamma	Color2 [DarkGray]	1	4				8	8	8	27.7	27.7	27.7	34.636	0	27.936	374320000	19	80	311	34636.6	19	23.3545	23.0014	23.1361	23.6075	22.9735	22.5364	23.1373	22.9129	23.317	22.97	23.1228	22.5591
	0.928468	-0.191149	A0A1A8VG86;A0A1A7ZT26	A0A1A8VG86;A0A1A7ZT26	493	G3BP2	GTPase activating protein (SH3 domain) binding protein 2	Color2 [DarkGray]	1	4				4	4	4	13.1	13.1	13.1	56.23	0	10.383	31245000	23	12	506	56433.8	23	20.3749	20.3207	NaN	20.3367	NaN	NaN	20.5527	20.3027	20.6422	20.7683	20.5983	20.3471
	0.491528	-0.254773	A0A1A7ZTH7	A0A1A7ZTH7	501	RPL22	Ribosomal protein L22	Color2 [DarkGray]	1	4				6	6	2	50.8	50.8	28.5	15.004	0	29.687	235840000	4	41	130	15004.1	4	22.6746	22.9649	22.8962	23.7779	23.0719	22.0604	23.1922	22.9749	23.0189	23.1097	23.5797	23.0991
	1.41248	0.430333	A0A1A7ZTI2;A0A1A8U8J9;A0A1A8A4W7	A0A1A7ZTI2;A0A1A8U8J9	502	PPP2R5E	Serine/threonine protein phosphatase 2A regulatory subunit;Protein phosphatase 2, regulatory subunit B', epsilon isoform	Color2 [DarkGray]	1	4				12	12	11	21.9	21.9	20.5	55.858	0	58.514	184920000	22	58	431	50221.6	20.5	22.4543	21.6021	21.4979	22.3051	21.7693	22.2087	21.8122	21.4554	21.2506	21.5005	21.6022	21.6346
	0.421843	0.0995242	A0A1A7ZTN0;A0A1A8U547	A0A1A7ZTN0;A0A1A8U547	504	SHBG	Sex hormone binding globulin	Color2 [DarkGray]	1	4				6	6	6	19.3	19.3	19.3	39.568	0	15.707	31483000	20	11	320.5	35338.4	16.5	NaN	20.6876	NaN	20.5107	20.7044	NaN	20.3436	20.4318	20.5297	20.5303	20.5434	20.8292
	1.81447	0.352091	A0A1A7ZTV0	A0A1A7ZTV0	506	SEPT5A	Septin 5a	Color2 [DarkGray]	1	4				11	11	10	34.5	34.5	30.7	43.225	0	58.417	424630000	23	83	371	43225.5	23	23.4468	23.1309	23.4339	23.7618	23.6125	22.9944	22.9559	23.1449	23.0207	23.0184	23.0513	23.0764
	0.137453	0.0710862	A0A1A8U9B2;A0A1A7ZTW7	A0A1A8U9B2;A0A1A7ZTW7	507	GRM3	Glutamate receptor, metabotropic 3	Color2 [DarkGray]	1	4				8	5	5	13.1	9	9	90.199	0	18.836	46008000	35	19	843	94441.2	37	20.2445	20.6404	20.3667	20.572	19.7428	21.1744	20.2126	20.3514	20.4434	20.5494	20.4285	20.3288
	1.19388	0.509477	A0A1A7ZTY2	A0A1A7ZTY2	508	SERPINA10A	Serpin peptidase inhibitor, clade A (Alpha-1 antiproteinase, antitrypsin), member 10a	Color2 [DarkGray]	1	4				9	9	9	36	36	36	43.344	0	32.802	88526000	18	58	394	43344.8	18	21.1143	21.7907	20.7639	21.2761	21.261	21.2614	21.3598	20.9001	20.5995	20.7329	19.8612	20.9569
	1.06874	-0.586068	A0A1A7ZU17	A0A1A7ZU17	510	PSMA3	Proteasome subunit alpha type	Color2 [DarkGray]	1	4				7	7	7	30.6	30.6	30.6	28.391	0	23.01	186220000	15	42	255	28391	15	21.3935	22.1641	21.8509	22.0888	22.0613	20.228	22.0372	22.2903	22.1268	22.2826	22.375	22.191
	0.603138	-0.370819	A0A1A7ZU32	A0A1A7ZU32	512	MAP4	Microtubule-associated protein	Color2 [DarkGray]	1	4				20	20	20	27.8	27.8	27.8	112.88	0	149.48	1351400000	40	207	1085	112886	40	23.0611	24.4198	24.1284	23.7752	23.5496	22.4768	23.9141	23.9757	24.1275	24.2093	23.6445	23.7648
	0.640363	-0.299055	A0A1A7ZU82	A0A1A7ZU82	514	RPS21	40S ribosomal protein S21	Color2 [DarkGray]	1	4				6	6	6	63.9	63.9	63.9	9.2044	0	69.17	116880000	5	46	83	9204.49	5	21.7677	22.0902	21.4508	22.7403	21.5881	21.7134	22.2883	21.8236	22.7262	22.3157	21.9021	22.0891
	0.912187	0.32012	A0A1A7ZU90;A0A1A8V6S7;A0A1A8UYH2;A0A1A8UXJ4	A0A1A7ZU90;A0A1A8V6S7	516	CPNE5	Copine V	Color2 [DarkGray]	1	4				7	6	2	15	15	5.3	63.68	0	24.164	37543000	29	31	570.5	63974.1	29	20.7711	20.4996	NaN	21.1566	NaN	20.5498	20.4671	20.0389	20.2706	20.676	20.2971	20.7953
	0.662924	0.318176	A0A1A8U1K5;A0A1A7ZU91	A0A1A8U1K5;A0A1A7ZU91	517	KIAA1609	KIAA1609	Color2 [DarkGray]	1	4				11	11	11	32.4	32.4	32.4	50.943	0	53.551	238060000	23	81	460	50930.3	23	22.368	22.2847	21.7794	22.3002	21.062	22.5196	22.0386	21.7902	21.8582	21.593	21.3714	21.7534
	0.107612	0.0362867	A0A1A7ZUH5;A0A1A7Z8B2;A0A1A7ZZP9;A0A1A8VBD6;A0A1A8AHA4	A0A1A7ZUH5	520	SLC25A22	Solute carrier family 25 (Mitochondrial carrier: glutamate), member 22	Color2 [DarkGray]	1	4				20	20	20	63.5	63.5	63.5	33.587	0	90.316	786430000	17	141	312	33587.4	17	23.8703	23.6985	23.7461	23.2526	23.9303	23.4742	23.3762	23.7229	23.4242	23.7231	23.773	23.7349
	0.463334	0.28641	A0A1A7ZUK7;A0A1A8VJ37	A0A1A7ZUK7;A0A1A8VJ37	521	BX511131.1	Ras and Rab interactor 1	Color2 [DarkGray]	1	4				11	11	11	23.8	23.8	23.8	87.173	0	38.567	73849000	34	39	730.5	81731.8	31.5	21.1911	20.5002	20.9685	19.8729	21.1173	21.7387	20.8838	20.3138	20.5785	20.4552	20.3811	21.0577
	0.536924	0.234425	A0A1A7ZUL0;A0A1A8UQI3;A0A1A8ABJ5	A0A1A7ZUL0	522	AP3M2	Adaptor-related protein complex 3, mu 2 subunit	Color2 [DarkGray]	1	4				10	10	10	40.7	40.7	40.7	47.024	0	29.577	91205000	22	42	418	47024.3	22	21.0568	21.3027	20.1717	20.8652	NaN	21.2641	20.9579	20.6989	20.6304	20.4955	20.4668	20.9366
	0.970084	0.188728	A0A1A7ZUM4	A0A1A7ZUM4	524	GLSA	Glutaminase a	Color2 [DarkGray]	1	4				19	11	3	46	33.1	8.6	54.208	0	138.06	301890000	25	98	487	54208.8	25	22.7015	22.6312	22.3408	22.7209	22.3202	22.632	22.5939	22.396	22.355	22.5235	22.0566	22.2893
	0.203293	0.0892035	A0A1A7ZUN4	A0A1A7ZUN4	527	NDUFB6	NADH dehydrogenase (Ubiquinone) 1 beta subcomplex, 6	Color2 [DarkGray]	1	4				2	2	2	26	26	26	14.726	0	8.8965	93958000	9	27	127	14726.2	9	22.1385	21.8469	21.5276	22.1397	NaN	21.8898	22.1019	21.5787	21.7602	21.5752	21.5773	22.3224
	0.0686287	-0.0325082	A0A1A7ZUQ2	A0A1A7ZUQ2	528	EIF3B	Eukaryotic translation initiation factor 3 subunit B	Color2 [DarkGray]	1	4				9	9	9	19.3	19.3	19.3	79.368	0	30.176	117250000	33	49	680	79368.8	33	21.1031	21.2808	20.6886	20.8361	21.3973	21.5861	21.4006	21.071	21.0326	21.3964	20.8097	21.3768
	1.04505	0.356195	A0A1A7ZUV1	A0A1A7ZUV1	529	PCSK1	Proprotein convertase subtilisin/kexin type 1	Color2 [DarkGray]	1	4				6	6	6	10.4	10.4	10.4	86.711	0	17.292	66934000	41	22	776	86711.8	41	20.7799	20.6868	20.2892	21.3296	20.4787	20.9714	20.5985	20.187	20.435	20.8439	20.0817	20.2522
	0.50001	0.164318	A0A1A7ZV27	A0A1A7ZV27	533	AP2M1A	Adaptor-related protein complex 2, mu 1 subunit, a	Color2 [DarkGray]	1	4				14	14	14	39.9	39.9	39.9	49.615	0	159.89	625980000	26	127	436	49615.6	26	23.8557	23.5997	23.3279	23.1517	23.2351	23.9971	23.5411	23.3255	23.5877	23.2488	23.2287	23.2495
	0.312839	0.117853	A0A1A7ZVC5	A0A1A7ZVC5	541	VPS45	Vacuolar protein sorting 45 homolog	Color2 [DarkGray]	1	4				6	6	6	14	14	14	65.016	0	11.571	48752000	29	28	570	65016.5	29	20.8092	19.9312	19.9783	20.2622	20.3837	20.6294	20.4514	20.3944	19.9993	20.2682	19.9902	20.1835
	0.7201	0.276718	A0A1A7ZVH8	A0A1A7ZVH8	543	CACNA2D2	Calcium channel, voltage-dependent, alpha 2/delta subunit 2	Color2 [DarkGray]	1	4				8	8	8	11.2	11.2	11.2	125.23	0	18.687	50362000	48	19	1099	125227	48	20.6872	20.8953	20.1628	20.4018	20.5637	21.0624	20.6621	20.1695	20.6941	20.2685	NaN	19.9663
	0.6391	0.223682	A0A1A7ZVM6	A0A1A7ZVM6	546	PLCB1	1-phosphatidylinositol 4,5-bisphosphate phosphodiesterase	Color2 [DarkGray]	1	4				14	14	11	17.1	17.1	13.8	141.48	0	35.222	127910000	63	58	1245	141484	63	21.7766	21.8717	21.7139	21.7785	22.17	22.0292	22.1455	21.7394	21.7172	21.649	20.9534	21.7933
	0.114467	0.0424712	A0A1A8U8J4;A0A1A7ZVN5	A0A1A8U8J4;A0A1A7ZVN5	547	MGLL	Monoglyceride lipase	Color2 [DarkGray]	1	4				14	14	14	50.2	50.2	50.2	36.026	0	65.581	478940000	19	148	334	36973	18.5	22.6689	22.5521	22.3211	22.8641	22.1027	22.8789	22.6394	22.4761	22.4601	22.5901	22.2703	22.6969
	0.777857	-0.229249	A0A1A8UT63;A0A1A7ZVP2	A0A1A8UT63;A0A1A7ZVP2	548	KARS	Lysine--tRNA ligase	Color2 [DarkGray]	1	4				13	13	13	29.5	29.5	29.5	66.163	0	38.113	117180000	30	33	595	68047.1	30.5	21.2116	21.2157	20.7224	20.7864	20.8963	21.3586	21.4507	21.2072	21.1342	21.6231	20.8443	21.307
	0.995005	-0.298595	A0A1A8B1W9;A0A1A7ZW14	A0A1A8B1W9;A0A1A7ZW14	550	DYNC1I2B	Dynein, cytoplasmic 1, intermediate chain 2b	Color2 [DarkGray]	1	4				4	4	4	11	11	11	69.573	0	12.933	46046000	20	20	630	69761.1	20	20.524	20.6162	20.0193	20.7398	20.4069	20.7496	21.1778	20.6525	20.7168	20.5439	20.5631	21.1933
	0.867236	-0.197487	A0A1A7ZWD3	A0A1A7ZWD3	553	RPLP0	60S acidic ribosomal protein P0	Color2 [DarkGray]	1	4				13	13	13	46.8	46.8	46.8	33.824	0	95.45	562560000	14	141	314	33823.9	14	23.1803	22.9179	22.8545	22.9493	23.3352	23.4544	23.3542	23.1624	23.0784	23.356	23.3728	23.5527
	0.581816	-0.336893	A0A1A7ZWE2	A0A1A7ZWE2	554	ATP5L	ATP synthase subunit	Color2 [DarkGray]	1	4				5	5	5	56.3	56.3	56.3	11.172	0	14.407	216510000	7	32	103	11172.1	7	22.9119	22.7754	22.5774	22.5822	22.9642	21.2254	22.7163	22.7563	23.0528	23.0782	22.4436	23.0106
	0.170855	0.102659	A0A1A7ZXA2;A0A1A8AHJ2	A0A1A7ZXA2;A0A1A8AHJ2	572	PAICS	Phosphoribosylaminoimidazole carboxylase, phosphoribosylaminoimidazole succinocarboxamide synthetase	Color2 [DarkGray]	1	4				3	3	3	4.7	4.7	4.7	113.86	0	14.875	23280000	51	16	720	80339.8	36.5	20.3657	20.138	19.5266	20.4598	20.5012	20.174	NaN	NaN	20.3728	NaN	19.8883	20.0136
	0.965281	0.451299	A0A1A7ZXA4;A0A1A8U3P1;A0A1A8AR67;A0A1A8AXG8	A0A1A7ZXA4;A0A1A8U3P1;A0A1A8AR67	573	STK24B;STK24A	Serine/threonine kinase 24b (STE20 homolog);Serine/threonine kinase 24a (STE20 homolog)	Color2 [DarkGray]	1	4				8	8	8	28.5	28.5	28.5	48.23	0	20.129	46522000	20	23	432	48230.6	22	21.4848	21.1338	20.4958	21.2292	NaN	21.9176	21.1425	NaN	20.7772	20.7333	20.7479	20.6039
	0.876365	0.131519	A0A1A7ZXF4	A0A1A7ZXF4	576	PAFAH1B1A	Lissencephaly-1 homolog	Color2 [DarkGray]	1	4				12	12	5	33.4	33.4	17.3	46.609	0	44.511	211870000	23	68	410	46609.1	23	21.8392	21.8738	21.6199	21.7213	21.5856	21.667	21.5306	21.4321	21.7689	21.7796	21.5861	21.4203
	0.383133	0.114371	A0A1A8U8T2;A0A1A7ZXJ7	A0A1A8U8T2;A0A1A7ZXJ7	580	PSMD4B	Proteasome (Prosome, macropain) 26S subunit, non-ATPase, 4b	Color2 [DarkGray]	1	4				5	5	2	20.3	20.3	9.5	39.816	0	14.031	84083000	14	16	372	40147	14	22.566	NaN	NaN	NaN	22.4733	22.3459	22.6612	22.1019	22.1678	22.5049	22.3507	22.2976
	0.334147	-0.129543	A0A1A7ZXN6;A0A1A8U5T6	A0A1A7ZXN6	585	HNRNPH1L	Heterogeneous nuclear ribonucleoprotein H1, like	Color2 [DarkGray]	1	4				10	10	9	31.9	31.9	30	44.058	0	59.781	107010000	18	50	404	44058.9	18	20.5302	20.4894	20.5544	21.0342	21.2975	20.7919	20.8773	20.5944	21.1393	21.197	21.0433	20.6236
	0.415293	-0.525537	A0A1A8U512;A0A1A7ZXN9	A0A1A8U512;A0A1A7ZXN9	586	ADCYAP1B	Adenylate cyclase activating polypeptide 1b	Color2 [DarkGray]	1	4				2	2	1	14.5	14.5	5.8	15.968	0	6.46	90906000	6	24	155.5	18021.3	7.5	20.6095	22.5488	22.5278	22.304	22.1701	19.1244	22.1844	22.5328	21.8156	21.8788	21.9967	22.0295
	0.104267	-0.0512702	A0A1A8B099;A0A1A8U509;A0A1A8A9M8;A0A1A8AK47;A0A1A7ZXX5;A0A1A8U6W2;A0A1A8A2G0	A0A1A8B099;A0A1A8U509;A0A1A8A9M8;A0A1A8AK47;A0A1A7ZXX5	590	ARHGAP44	Rho GTPase activating protein 44	Color2 [DarkGray]	1	4				6	6	6	17.8	17.8	17.8	65.814	0	13.149	33078000	28	14	763	83854.6	31	20.5825	20.4895	19.9431	NaN	20.1029	20.8162	20.8098	20.2613	20.2566	20.3706	20.2308	20.6996
	0.114923	-0.035018	A0A1A7ZXY7	A0A1A7ZXY7	591	SKP1	S-phase kinase-associated protein 1	Color2 [DarkGray]	1	4				6	6	6	49.7	49.7	49.7	18.672	0	40.295	188970000	10	38	163	18672	10	22.8893	22.6937	22.7296	23.2862	22.5941	22.8772	23.0819	22.7548	22.985	22.7995	22.9359	22.7229
	0.844748	0.264999	A0A1A7ZY19;A0A1A7ZNM1;A0A1A7ZQV1	A0A1A7ZY19;A0A1A7ZNM1	593	GABARAPL2;OLA.334	GABA(A) receptor-associated protein-like 2	Color2 [DarkGray]	1	4				4	4	4	36	36	36	14.529	0	12.856	146600000	8	41	121	14081.8	8	22.5031	22.3255	22.2923	21.6392	22.4739	22.4995	22.2567	21.9129	22.3735	21.7433	21.929	21.9281
	0.871054	0.250969	A0A1A8URM0;A0A1A7ZY91	A0A1A8URM0;A0A1A7ZY91	599	ATP6V1H	V-type proton ATPase subunit H	Color2 [DarkGray]	1	4				23	23	23	52.2	52.2	52.2	53.868	0	182.56	755030000	25	174	472	54630.1	24.5	23.7611	23.4432	23.1338	23.0757	23.3072	23.9632	23.4428	23.1211	23.0871	23.1228	23.1375	23.2671
	0.0753312	0.0171928	A0A1A7ZYB3	A0A1A7ZYB3	601	NDRG2	N-myc downstream regulated gene 2	Color2 [DarkGray]	1	4				11	11	11	73.3	73.3	73.3	24.626	0	100.87	549050000	10	88	225	24626.7	10	24.2287	24.1622	23.8599	24.0603	23.7731	24.1879	23.9789	24.1209	23.9524	24.139	23.9955	23.9822
	0.0491025	0.0153716	A0A1A7ZYC5;A0A1A8V321	A0A1A7ZYC5;A0A1A8V321	603	CCT6A	Chaperonin containing TCP1, subunit 6A (Zeta 1)	Color2 [DarkGray]	1	4				24	24	24	65	65	65	57.638	0	129.27	898540000	27	200	531	57631.6	27	23.3675	23.3752	22.8828	23.6428	23.3037	23.4463	23.3873	23.1582	23.273	23.4094	23.2621	23.4361
	0.567053	0.112478	A0A1A7ZYM4	A0A1A7ZYM4	607	EIF3C	Eukaryotic translation initiation factor 3 subunit C	Color2 [DarkGray]	1	4				15	15	15	21.3	21.3	21.3	106.55	0	46.459	211760000	44	64	928	106554	44	21.5213	21.4927	21.3126	21.4813	21.5709	21.8444	21.6122	21.3404	21.347	21.6107	21.2117	21.4263
	0.0118715	0.00419553	A0A1A8UZU1;A0A1A7ZYP9	A0A1A8UZU1;A0A1A7ZYP9	608	PDIP5	Protein disulfide isomerase-related protein (Provisional)	Color2 [DarkGray]	1	4				11	11	11	35.3	35.3	35.3	47.893	0	37.35	132950000	19	46	439	47943	19.5	21.6504	21.2626	21.4544	21.9584	21.3651	21.5679	21.4487	21.3169	21.6197	21.695	21.7276	21.4256
	1.26966	0.275746	A0A1A7ZYR4	A0A1A7ZYR4	609	TUBA1C	Tubulin alpha chain	Color2 [DarkGray]	1	4				39	39	2	73.4	73.4	3.3	50.163	0	323.31	67739000000	21	2612	451	50163.7	21	29.5978	29.4293	29.0771	29.2813	29.5155	29.7259	29.4304	28.9844	29.0625	28.9976	29.0863	29.4111
	0.0449201	0.0263039	A0A1A7ZYZ8	A0A1A7ZYZ8	613	ARHGEF2	Rho/rac guanine nucleotide exchange factor (GEF) 2	Color2 [DarkGray]	1	4				7	7	7	11	11	11	102.26	0	20.267	52520000	45	22	905	102266	45	20.1744	20.4786	19.8676	19.7075	20.6979	20.6817	20.5733	20.3798	20.3935	20.1278	19.7462	20.2292
	0.0334547	0.0224588	A0A1A7ZZ38;A0A1A8VDM4;A0A1A7ZHK6	A0A1A7ZZ38;A0A1A8VDM4;A0A1A7ZHK6	616	ACSL1	Acyl-CoA synthetase long-chain family member 1	Color2 [DarkGray]	1	4				7	7	7	14.9	14.9	14.9	77.846	0	12.659	41991000	36	20	651	72510.9	34	NaN	19.99	19.7108	20.4628	20.2886	21.0905	20.7223	20.1597	20.1908	20.2201	20.3275	20.0961
	0.693511	-0.117833	A0A1A7ZZA5	A0A1A7ZZA5	619	SAE1	SUMO1 activating enzyme subunit 1	Color2 [DarkGray]	1	4				9	9	9	31.9	31.9	31.9	38.933	0	24.621	110560000	18	41	345	38933.3	18	21.5236	21.4877	21.525	21.7488	21.8026	21.6676	21.717	21.7329	21.4696	21.9682	21.7329	21.8416
	0.190079	-0.0589542	A0A1A7ZZB1	A0A1A7ZZB1	620	NDUFB10	NADH dehydrogenase (Ubiquinone) 1 beta subcomplex, 10	Color2 [DarkGray]	1	4				8	8	8	34.9	34.9	34.9	22.711	0	32.56	124700000	16	46	195	22710.8	16	21.7644	21.5897	21.4332	21.905	21.2865	21.1776	21.7568	21.6136	21.6237	21.6103	21.4059	21.4996
	0.0281652	0.0128266	A0A1A8VCM7;A0A1A8AGP9;A0A1A7ZZB7;A0A1A8VKC8;A0A1A7ZBB5	A0A1A8VCM7;A0A1A8AGP9;A0A1A7ZZB7	621	TTYH3B	Protein tweety homolog	Color2 [DarkGray]	1	4				5	5	5	17.4	17.4	17.4	47.919	0	27.595	58350000	14	29	431	47932.1	14	21.5844	20.9064	21.2617	21.4179	21.6055	21.9328	21.6684	21.4787	21.3451	21.195	21.3624	21.5821
	0.609673	0.229488	A0A1A7ZZE0	A0A1A7ZZE0	622	Nfu_g_1_021866	Galectin	Color2 [DarkGray]	1	4				5	5	5	48.8	48.8	48.8	18.699	0	16.5	94475000	12	33	168	18698.7	12	21.7753	21.384	21.1783	22.2241	21.7293	21.6907	20.9535	21.3553	21.52	21.491	21.4712	21.8137
	1.32258	0.540085	A0A1A7ZZH4	A0A1A7ZZH4	624	OLA.20275	Uncharacterized protein	Color2 [DarkGray]	1	4				3	3	3	17.2	17.2	17.2	26.246	0	9.3171	46625000	14	18	233	26246.3	14	21.3059	20.5301	21.1923	21.0769	21.5556	21.322	NaN	20.3065	20.3205	NaN	20.8093	21.0585
	0.889807	-0.240747	A0A1A7ZZS2;A0A1A8AX57;A0A1A8AKU3;A0A1A8UFU5	A0A1A7ZZS2;A0A1A8AX57;A0A1A8AKU3;A0A1A8UFU5	629	DCTN1A	Dynactin 1a	Color2 [DarkGray]	1	4				3	3	3	3.3	3.3	3.3	138.64	0	9.1088	20753000	68	11	1252.5	139046	68	NaN	20.3028	20.2002	20.5856	NaN	20.3247	20.8901	20.5132	20.4193	20.3526	NaN	20.7953
	0.29596	-0.16375	A0A1A7ZZS8	A0A1A7ZZS8	630	CRK	V-crk sarcoma virus CT10 oncogene homolog (Avian)	Color2 [DarkGray]	1	4				6	6	6	25.3	25.3	25.3	34.439	0	15.41	37869000	19	23	312	34439.6	19	NaN	20.2978	20.44	19.7778	NaN	20.548	20.9353	20.3577	20.8496	20.1371	20.0224	20.2759
	0.647302	0.176273	A0A1A8B026;A0A1A8A082	A0A1A8B026;A0A1A8A082	637	DLG3	Discs, large homolog 3	Color2 [DarkGray]	1	4				23	23	21	35.2	35.2	32.3	93.964	0	73.392	366390000	41	114	846	93637.2	40	22.5535	21.9959	22.0406	22.2173	22.3638	22.7482	22.3326	22.0816	22.2199	21.9976	21.9472	22.2826
	0.229894	0.113048	A0A1A8A095	A0A1A8A095	638	CPLX3	Complexin 3	Color2 [DarkGray]	1	4				6	6	6	60.9	60.9	60.9	17.806	0	168.71	422810000	9	97	156	17805.8	9	22.7553	22.5662	22.607	23.6201	23.2736	23.4851	23.0185	23.047	23.0895	22.9779	22.6177	22.8783
	1.18841	-0.428032	A0A1A8A0G3;A0A1A8B9J2	A0A1A8A0G3	641	ATP2B4	ATPase, Ca++ transporting, plasma membrane 4	Color2 [DarkGray]	1	4				19	8	8	32.1	13.4	13.4	79.02	0	97.753	201450000	32	49	723	79020.5	32	22.0595	22.169	22.5799	21.4979	22.433	21.6557	22.6628	22.7449	22.3569	22.6809	22.5048	22.0129
	1.25181	-0.284054	A0A1A8A0I7	A0A1A8A0I7	642	LRPPRC	Leucine-rich PPR-motif containing	Color2 [DarkGray]	1	4				23	23	23	22.5	22.5	22.5	158.43	0	63.323	223860000	89	65	1422	158436	89	21.0219	21.0521	20.7103	20.9589	21.413	21.3355	21.3707	21.2723	21.3153	21.7155	21.1365	21.3858
	0.800878	0.232686	A0A1A8A0W1	A0A1A8A0W1	647	NAPB	N-ethylmaleimide-sensitive factor attachment protein, beta	Color2 [DarkGray]	1	4				25	25	19	89.2	89.2	77.3	33.262	0	295.68	1502700000	18	227	295	33262.8	18	24.3366	24.0221	24.0532	23.5877	24.0432	24.591	23.9765	23.8737	23.6875	23.6807	23.9466	24.0727
	0.51679	-0.230488	A0A1A8AXW7;A0A1A8A117;A0A1A8VGU0;A0A1A8ACC6	A0A1A8AXW7;A0A1A8A117	650	BCAN	Brevican	Color2 [DarkGray]	1	4				19	19	19	18.6	18.6	18.6	133.82	0	66.762	505250000	36	127	1226	134671	36.5	22.5107	23.0429	22.8666	22.7904	23.0821	23.0735	22.4281	23.2912	23.5795	23.5901	23.152	22.7082
	1.26407	-0.209203	A0A1A8A120;A0A1A8U1W5	A0A1A8A120;A0A1A8U1W5	651	HNRNPUA	Heterogeneous nuclear ribonucleoprotein Ua	Color2 [DarkGray]	1	4				17	17	17	26	26	26	87.843	0	134.45	487990000	35	132	802	88165.6	35	23.1547	22.7383	22.706	22.8414	23.0725	23.0567	23.2723	22.9241	23.0557	23.1082	23.1774	23.2871
	0.23695	0.0818342	A0A1A8A152;A0A1A8AY02;A0A1A8AZF2;A0A1A8V4A5;A0A1A8URX2	A0A1A8A152	653	PPP2R2D	Serine/threonine-protein phosphatase 2A 55 kDa regulatory subunit B	Color2 [DarkGray]	1	4				11	11	7	30.9	30.9	20.4	51.685	0	41.805	154390000	23	69	447	51685.2	23	21.4293	21.4387	21.1063	21.5218	21.5085	21.8256	21.8923	21.2197	21.3738	21.1419	21.3277	21.3837
	0.0114958	0.00550906	A0A1A8A177;A0A1A8AKD0	A0A1A8A177;A0A1A8AKD0	655	ANP32E	Acidic (Leucine-rich) nuclear phosphoprotein 32 family, member E	Color2 [DarkGray]	1	4				5	5	4	25	25	19.5	26.312	0	65.887	144250000	6	56	242	26948	6	22.3246	21.7628	21.8436	22.6615	22.5456	22.5842	22.2482	22.3816	22.3287	22.1741	22.3637	22.1929
	1.29347	0.210945	A0A1A8A1A9	A0A1A8A1A9	657	HADHAB	Hydroxyacyl-Coenzyme A dehydrogenase/3-ketoacyl-Coenzyme A thiolase/enoyl-Coenzyme A hydratase, alpha subunit b	Color2 [DarkGray]	1	4				42	42	42	61.7	61.7	61.7	82.618	0	268.04	1492100000	44	325	763	82618.7	44	23.9988	24.1081	23.7084	23.9945	23.7914	24.1717	24.032	23.7652	23.6382	23.7604	23.6634	23.6479
	1.61914	0.345451	A0A1A8A1G8;A0A1A8U018	A0A1A8A1G8;A0A1A8U018	660	PDCD6IP	Programmed cell death 6 interacting protein	Color2 [DarkGray]	1	4				15	15	15	21.3	21.3	21.3	97.74	0	50.422	180500000	47	71	912	101201	48	21.8915	21.4204	21.2185	21.6861	21.441	21.65	21.5059	21.0445	21.2066	21.0867	20.9797	21.4113
	0.0537559	-0.0205771	A0A1A8U1J3;A0A1A8A1K9	A0A1A8U1J3;A0A1A8A1K9	664	PCCB	Propionyl Coenzyme A carboxylase, beta polypeptide	Color2 [DarkGray]	1	4				12	12	12	31.5	31.5	31.5	61.175	0	42.955	110130000	32	51	559	61126.6	31.5	21.289	21.4073	20.8392	21.3364	21.4479	21.6873	21.634	21.2393	21.4249	21.3346	21.0849	21.4129
	0.147556	0.0519859	A0A1A8UXC1;A0A1A8A1L2	A0A1A8UXC1;A0A1A8A1L2	665	DPP10	Dipeptidyl-peptidase 10 (Non-functional)	Color2 [DarkGray]	1	4				4	4	4	7.8	7.8	7.8	90.309	0	8.565	42370000	44	14	818.5	93139	45.5	20.5164	20.6141	20.2671	20.3626	NaN	20.928	20.5886	20.6036	20.3543	NaN	20.2664	20.6153
	0.574389	-0.603302	A0A1A8VCH7;A0A1A8A1M6	A0A1A8VCH7;A0A1A8A1M6	666	WU:FC51F04	Wu:fc51f04	Color2 [DarkGray]	1	4				8	8	8	18.3	18.3	18.3	64.103	0	37.534	236410000	26	48	618	64046.7	26	22.7645	21.7841	22.7807	22.1524	21.5223	22.7059	20.7321	22.9799	23.1576	24.0401	23.4502	22.9698
	0.533346	0.169525	A0A1A8A1R0	A0A1A8A1R0	671	PHB2	Prohibitin	Color2 [DarkGray]	1	4				12	12	12	51.2	51.2	51.2	33.879	0	86.469	660180000	22	143	303	33879.2	22	23.4635	23.1076	22.7113	23.2788	23.4633	23.3855	23.4284	23.065	23.0329	22.9333	22.7318	23.2013
	0.972335	0.219804	A0A1A8A1W7	A0A1A8A1W7	672	HSPD1	Heat shock 60kD protein 1 (Chaperonin)	Color2 [DarkGray]	1	4				39	39	39	68.7	68.7	68.7	60.984	0	323.31	2764200000	33	490	575	60984.3	33	24.3696	24.5617	24.1652	24.9628	24.7243	24.4978	24.5644	24.2419	24.2147	24.312	24.3147	24.315
	0.970567	-0.313779	A0A1A8UXK2;A0A1A8A1X5	A0A1A8UXK2;A0A1A8A1X5	674	SRSF3	Serine/arginine-rich splicing factor 3	Color2 [DarkGray]	1	4				6	6	2	45.2	45.2	22.6	13.32	0	20.85	236010000	7	27	140	16409.9	7	23.2795	23.6846	22.9193	23.7301	22.9336	23.4382	23.4849	23.4733	24.0669	23.7973	23.4007	23.6449
	1.18612	-0.380304	A0A1A8A203	A0A1A8A203	675	RPS16	Ribosomal protein S16	Color2 [DarkGray]	1	4				9	9	9	52.1	52.1	52.1	16.33	0	35.327	369660000	11	54	146	16330.2	11	22.9035	23.0241	22.9312	23.4525	23.4535	22.5009	23.2464	23.1202	23.8817	23.4968	23.3329	23.4696
	1.0901	0.323498	A0A1A8A246;A0A1A8B2M7;A0A1A8VJB3;A0A1A7ZT08	A0A1A8A246;A0A1A8B2M7	679	MPP2B	Membrane protein, palmitoylated 2b (MAGUK p55 subfamily member 2b)	Color2 [DarkGray]	1	4				12	12	12	31.5	31.5	31.5	59.929	0	29.129	121100000	32	37	533.5	60150.2	32	21.2428	21.5051	20.9748	21.4844	21.1143	21.2812	21.456	21.057	21.1393	20.7326	20.8353	20.4416
	0.571647	0.188786	A0A1A8A2D2	A0A1A8A2D2	682	RPS25	40S ribosomal protein S25	Color2 [DarkGray]	1	4				5	5	5	30.1	30.1	30.1	13.822	0	19.294	428940000	5	50	123	13822.2	5	23.7175	23.2987	23.1172	24.2022	23.6783	23.5007	23.3336	23.4476	23.2999	23.602	23.3467	23.3522
	1.32398	-0.431346	A0A1A8B2N9;A0A1A8A2H1	A0A1A8B2N9;A0A1A8A2H1	684	ALCAMB	Activated leukocyte cell adhesion molecule b	Color2 [DarkGray]	1	4				4	4	4	13.5	13.5	13.5	59.307	0	14.486	36667000	27	23	555	59924.9	27	20.9391	20.2002	20.7001	20.47	20.1712	NaN	21.1091	20.5071	21.0191	20.604	21.1972	21.1283
	0.00864804	0.00497487	A0A1A8A2W9	A0A1A8A2W9	688	PSMD14	Proteasome (Prosome, macropain) 26S subunit, non-ATPase, 14	Color2 [DarkGray]	1	4				5	5	5	24.8	24.8	24.8	34.581	0	10.981	124360000	15	26	310	34581.1	15	21.3535	22.443	21.9295	22.1432	NaN	22.417	22.282	21.7973	22.0066	21.954	22.1315	22.1423
	1.17681	0.244212	A0A1A8A2Z1	A0A1A8A2Z1	689	YWHAQ	Tyrosine 3-monooxygenase/tryptophan 5-monooxygenase activation protein, theta polypeptide	Color2 [DarkGray]	1	4				16	14	14	56.2	52.2	52.2	28.32	0	198.62	1337900000	13	181	249	28320.8	13	25.208	24.7514	24.832	24.9931	24.742	25.2105	24.9352	24.6778	24.9068	24.4673	24.5178	24.7668
	0.671972	0.175972	A0A1A8A363;A0A1A8UGT8;A0A1A8UPX0	A0A1A8A363;A0A1A8UGT8	690	DNM1L	Dynamin 1-like	Color2 [DarkGray]	1	4				26	26	16	52.5	52.5	31.5	78.108	0	136.71	468530000	47	166	693	77020.4	46.5	22.4613	22.6903	22.2139	22.8741	22.6762	22.8067	22.79	22.3548	22.3711	22.4164	22.1653	22.569
	0.497566	0.225764	A0A1A8A376	A0A1A8A376	692	FETUB	Fetuin B	Color2 [DarkGray]	1	4				11	11	11	38.8	38.8	38.8	34.071	0	134.19	1215700000	14	129	307	34071.7	14	25.0791	24.6924	24.6139	24.5302	24.9121	24.9009	24.3447	23.8555	24.2893	24.8333	24.8816	25.1696
	0.31001	0.146982	A0A1A8A3J7	A0A1A8A3J7	699	TGFBI	Transforming growth factor, beta-induced	Color2 [DarkGray]	1	4				11	11	11	22.9	22.9	22.9	73.983	0	31.91	124020000	30	28	678	73983.9	30	22.0464	21.6836	20.936	21.1155	21.677	21.7534	21.1926	21.7688	21.6812	21.306	21.2919	21.0895
	0.238909	0.247382	A0A1A8A3M2	A0A1A8A3M2	701	SSR4	Signal sequence receptor, delta	Color2 [DarkGray]	1	4				3	3	3	10.7	10.7	10.7	22.489	0	8.0508	51881000	8	19	206	22489.5	8	21.7715	21.0466	21.0492	NaN	NaN	21.5387	21.9111	NaN	19.8958	21.2855	20.8847	21.5436
	0.274685	-0.0455198	A0A1A8A3U7;A0A1A8U363;A0A1A8UNX6;A0A1A7ZKI4;A0A1A7Z951	A0A1A8A3U7	703	RAB3AB	RAB3A, member RAS oncogene family, b	Color2 [DarkGray]	1	4				8	8	5	45.2	45.2	26	24.761	0	54.658	491830000	13	120	219	24761.8	13	23.1939	23.2724	23.1733	23.0539	23.2045	23.3067	23.2449	23.4192	23.3914	23.1389	23.0306	23.253
	1.32947	0.276127	A0A1A8A402;A0A1A7ZI14	A0A1A8A402;A0A1A7ZI14	705	CAMK2B1	Calcium/calmodulin-dependent protein kinase (CaM kinase) II beta 1	Color2 [DarkGray]	1	4				16	7	7	42.3	25.1	25.1	60.353	0	143.21	1247900000	27	174	525.5	58963.1	26	24.7875	24.3797	24.6015	24.7207	24.5377	25.1179	24.6091	24.4015	24.2883	24.331	24.2517	24.6066
	0.243558	-0.0886986	A0A1A8A4D6	A0A1A8A4D6	712	TAGLN	Transgelin	Color2 [DarkGray]	1	4				5	5	5	32.8	32.8	32.8	25.324	0	11.197	30332000	14	12	232	25324.4	14	20.6894	20.4687	20.1482	NaN	20.5134	20.6152	20.7334	20.5856	20.2555	20.9145	NaN	20.3893
	0.133244	-0.0454734	A0A1A8A4F5	A0A1A8A4F5	714	PTPRNA	Protein tyrosine phosphatase, receptor type, Na	Color2 [DarkGray]	1	4				9	9	9	13.9	13.9	13.9	104.97	0	33.414	74230000	47	29	945	104975	47	21.0147	21.1027	20.929	21.0493	20.7044	21.1876	21.5025	20.7262	21.1615	20.8368	20.9667	21.0666
	0.114131	0.0350927	A0A1A8A4H3;A0A1A8VBS8	A0A1A8A4H3;A0A1A8VBS8	716	CU928083.1	Uncharacterized protein	Color2 [DarkGray]	1	4				15	15	15	35.8	35.8	35.8	59.537	0	52.127	225030000	30	89	530	59816.2	30	21.6609	21.5616	21.1859	21.9155	21.4004	21.7581	21.6581	21.5539	21.4538	21.6873	21.5315	21.3872
	0.112032	0.0550594	A0A1A8A4Z2;A0A1A8UV96;A0A1A8B7X6;A0A1A8V6B1;A0A1A8AYH3;A0A1A8AF37	A0A1A8A4Z2;A0A1A8UV96;A0A1A8B7X6	723	PAK2B;PAK2	Non-specific serine/threonine protein kinase	Color2 [DarkGray]	1	4				8	8	5	19.3	19.3	13.8	58.469	0	37.995	80409000	27	33	506	55762.7	27	21.2466	20.9451	20.6973	21.8317	21.2265	21.3627	21.4292	21.1898	20.8776	21.0168	21.0056	21.4605
	0.893833	0.276476	A0A1A8A4Z8	A0A1A8A4Z8	724	TWF1A	Twinfilin, actin-binding protein, homolog 1a	Color2 [DarkGray]	1	4				8	8	8	28.8	28.8	28.8	39.763	0	25.885	73544000	20	47	347	39763.3	20	21.2203	20.8062	20.5553	21.4258	21.0379	20.7129	20.4447	20.5808	20.9621	21.0014	20.6353	20.4754
	0.555525	-0.441913	A0A1A8A592;A0A1A8U700	A0A1A8A592	727	XPO1B	Exportin 1 (CRM1 homolog)b	Color2 [DarkGray]	1	4				15	15	4	20.8	20.8	6.3	123.2	0	35.994	68341000	52	36	1071	123198	52	20.2817	20.6658	19.8994	18.9284	NaN	19.8916	21.3366	20.272	19.8788	19.8839	19.9411	20.9395
	0.72003	0.320981	A0A1A8A599;A0A1A8U486	A0A1A8A599;A0A1A8U486	729	ATP1B3A	Sodium/potassium-transporting ATPase subunit beta	Color2 [DarkGray]	1	4				14	14	14	39.6	39.6	39.6	38.646	0	53.635	943050000	17	154	356.5	41185.5	20.5	24.7907	23.9991	24.3177	23.4608	24.5945	24.5541	24.1589	24.1856	23.755	23.5358	23.9342	24.2215
	0.648584	0.280288	A0A1A8A5A2;A0A1A8UVY3	A0A1A8A5A2;A0A1A8UVY3	730	PIP5K1AB	Phosphatidylinositol-4-phosphate 5-kinase, type I, alpha, b	Color2 [DarkGray]	1	4				5	5	5	14.6	14.6	14.6	63.592	0	14.991	48442000	28	17	585.5	64349.5	28.5	20.0236	20.5549	19.9396	20.2043	NaN	NaN	20.0425	19.961	20.1693	20.2973	19.3753	19.5567
	0.0664142	-0.050854	A0A1A8U2W5;A0A1A8A5A8	A0A1A8U2W5;A0A1A8A5A8	731	PVRL2L	Poliovirus receptor-related 2 like	Color2 [DarkGray]	1	4				5	5	5	14.9	14.9	14.9	59.167	0	21.08	45708000	24	22	545	59154	24	19.7722	19.7299	20.9271	20.3709	20.2428	21.1446	19.8142	20.4944	20.3924	20.2969	20.6697	20.825
	0.0446895	-0.0162566	A0A1A8UQP0;A0A1A8A5P2	A0A1A8UQP0;A0A1A8A5P2	738	RBP1A	Retinol binding protein 1a, cellular	Color2 [DarkGray]	1	4				5	5	5	38.4	38.4	38.4	15.81	0	14.521	73382000	7	15	149	17093.1	7.5	21.7176	21.9059	21.3679	21.7891	NaN	NaN	21.5277	21.9347	NaN	21.6698	21.7724	21.6525
	0.289624	-0.082243	A0A1A8A5Q3	A0A1A8A5Q3	739	RPN1	Dolichyl-diphosphooligosaccharide--protein glycosyltransferase subunit 1	Color2 [DarkGray]	1	4				17	17	17	34.3	34.3	34.3	67.854	0	69.883	302900000	37	92	600	67854.4	37	21.8864	21.7325	21.4661	21.8098	22.0029	22.2478	22.0424	21.9198	21.6969	22.0394	21.8846	22.0558
	0.983224	0.431949	A0A1A8U3Z3;A0A1A8A5Q4	A0A1A8U3Z3;A0A1A8A5Q4	740	ARL15A	ADP-ribosylation factor-like 15a	Color2 [DarkGray]	1	4				6	6	6	31.8	31.8	31.8	21.106	0	23.852	73794000	10	29	215.5	23660	11	21.8365	22.0289	21.3515	NaN	22.318	22.0133	21.9647	NaN	NaN	21.2522	21.3278	21.3661
	0.383601	-0.277385	A0A1A8A5Z5	A0A1A8A5Z5	745	EFHD1	EF-hand domain family, member D1	Color2 [DarkGray]	1	4				14	14	14	61.3	61.3	61.3	26.799	0	74.081	411080000	15	110	235	26799.3	15	23.3296	21.906	22.7634	21.6508	23.1422	23.4136	23.1477	23.2886	22.8019	22.6583	23.1796	22.7938
	0.783372	0.319769	A0A1A8A620	A0A1A8A620	748	PLCB1	Phosphoinositide phospholipase C	Color2 [DarkGray]	1	4				10	6	6	28	15.9	15.9	57.869	0	22.014	83432000	26	41	515	57870.1	26	21.3139	20.8983	21.2916	21.0117	20.8988	21.3272	20.0821	21.5769	20.924	20.7473	20.7134	20.7792
	1.10758	0.466486	A0A1A8A673	A0A1A8A673	753	GNB1A	Guanine nucleotide binding protein (G protein), beta polypeptide 1a	Color2 [DarkGray]	1	4				20	20	0	62.9	62.9	0	37.286	0	323.31	3751400000	13	316	340	37285.9	13	26.3151	25.9389	26.4665	25.6446	25.7604	26.8884	25.9894	25.8804	25.2917	25.3201	25.6556	26.0778
	0.847758	0.305186	A0A1A8A681;A0A1A8USU2	A0A1A8A681;A0A1A8USU2	755	CADM4	Cell adhesion molecule 4	Color2 [DarkGray]	1	4				3	3	3	7.5	7.5	7.5	43.573	0	7.3091	24540000	14	16	404.5	44324.1	14.5	20.2049	20.4729	19.4154	20.0141	NaN	19.9744	19.7418	19.6128	19.5189	19.9241	NaN	19.7582
	0.627406	0.248498	A0A1A8A690	A0A1A8A690	757	NSFL1C	NSFL1 (p97) cofactor (p47)	Color2 [DarkGray]	1	4				5	5	5	20.3	20.3	20.3	41.015	0	19.782	69278000	22	26	374	41015.2	22	20.7795	20.6518	20.7839	21.565	21.348	21.3054	20.935	20.5554	21.0716	21.2231	20.6793	20.4781
	1.06	0.250081	A0A1A8U2G3;A0A1A8A6B8	A0A1A8U2G3;A0A1A8A6B8	758	CR936337.1	Uncharacterized protein	Color2 [DarkGray]	1	4				10	10	6	11.8	11.8	8.2	127.2	0	36.454	171740000	49	35	1115	127903	49.5	22.1098	22.0409	21.9069	22.3161	22.5924	22.6541	22.0842	21.8784	22.1576	22.0918	21.9324	21.9753
	1.58357	0.335252	A0A1A8A6I7;A0A1A8TZX3	A0A1A8A6I7;A0A1A8TZX3	762	CAMK2B	Calcium/calmodulin-dependent protein kinase II beta	Color2 [DarkGray]	1	4				18	15	9	48.9	42.1	32.1	62.1	0	323.31	2457300000	28	249	510.5	56987.2	25.5	26.0314	25.8544	25.5043	26.0474	26.1012	26.3171	25.8619	25.6345	25.5754	25.4563	25.5355	25.7806
	1.19493	0.510949	A0A1A8A6V9	A0A1A8A6V9	766	OLA.5251	CYTOSOL_AP domain-containing protein	Color2 [DarkGray]	1	4				12	12	12	38.1	38.1	38.1	55.647	0	51.111	125540000	32	52	517	55647.8	32	21.8158	21.8961	20.8809	21.4813	20.6227	21.362	21.287	20.5477	20.9892	20.4499	21.0371	20.6821
	1.6968	0.371438	A0A1A8UVL9;A0A1A8A6X6	A0A1A8UVL9;A0A1A8A6X6	767	VDAC3	Voltage-dependent anion channel 3	Color2 [DarkGray]	1	4				11	9	9	48.6	42.2	42.2	31.621	0	90.541	371100000	16	73	304.5	32497.6	16.5	22.7449	22.7478	22.4718	23.3615	23.0488	22.9873	22.6773	22.5634	22.633	22.4312	22.4272	22.4013
	0.422912	-0.21561	A0A1A8A6X9	A0A1A8A6X9	768	PSMD13	Proteasome (Prosome, macropain) 26S subunit, non-ATPase, 13	Color2 [DarkGray]	1	4				14	14	14	39.4	39.4	39.4	43.227	0	35.979	184180000	26	47	378	43227.9	26	21.8412	22.0376	22.0685	21.8916	21.9305	20.7859	22.4638	21.9488	21.6407	21.7159	21.907	22.1728
	0.726349	-0.170378	A0A1A8A7B1	A0A1A8A7B1	778	SLC6A1	Transporter	Color2 [DarkGray]	1	4				2	2	2	4.6	4.6	4.6	75.844	0	14.204	88186000	13	27	691	75845.1	13	22.0186	21.6409	21.3937	21.7162	21.8843	21.9131	22.2268	21.9043	21.8986	21.683	22.0582	21.8182
	0.192479	-0.123741	A0A1A8UUI6;A0A1A8A7D9	A0A1A8UUI6;A0A1A8A7D9	780	NPM1B	Nucleophosmin/nucleoplasmin, 1b	Color2 [DarkGray]	1	4				7	7	7	26.3	26.3	26.3	32.312	0	30.747	79180000	15	35	293	32320.1	15	20.793	21.2459	20.879	NaN	NaN	21.3519	21.7613	21.2793	20.5844	NaN	20.9612	21.3699
	0.765151	-0.443814	A0A1A8A7M7	A0A1A8A7M7	785	XPO5	Exportin 5	Color2 [DarkGray]	1	4				5	5	5	6	6	6	137.87	0	10.302	34483000	63	20	1217	137871	63	20.6171	20.4031	20.2008	NaN	NaN	20.4397	21.8588	20.8132	20.5127	20.6443	20.2466	21.0785
	0.939042	1.10373	A0A1A8A7Q6	A0A1A8A7Q6	786	SYNPR	Synaptoporin	Color2 [DarkGray]	1	4				3	3	3	11.3	11.3	11.3	31.433	0	30.94	223290000	11	40	283	31433.6	11	24.0066	21.0184	23.5795	21.7769	24.0147	23.8207	21.7176	22.2087	21.3821	20.6129	22.8223	22.8506
	1.20141	0.449808	A0A1A8A7X8	A0A1A8A7X8	791	GSTA5	Glutathione S-transferase	Color2 [DarkGray]	1	4				13	13	6	57.8	57.8	26.9	25.63	0	154.89	1630600000	13	190	223	25630.2	13	24.9107	25.6878	25.1445	25.2181	24.5443	25.1441	25.1314	24.859	24.4266	24.4473	24.1623	24.9241
	1.17255	0.396071	A0A1A8A855	A0A1A8A855	794	NDUFAF4	NADH dehydrogenase (Ubiquinone) 1 alpha subcomplex, assembly factor 4	Color2 [DarkGray]	1	4				4	4	4	25.6	25.6	25.6	19.561	0	13.097	32913000	12	15	176	19561.5	12	20.8824	20.8545	20.1549	20.2903	20.9587	20.966	NaN	20.3333	20.2098	20.3571	20.2533	NaN
	1.04754	-0.536875	A0A1A8A857;A0A1A8UWJ5;A0A1A8VGE4	A0A1A8A857;A0A1A8UWJ5	795	GPD1A	Glycerol-3-phosphate dehydrogenase [NAD(+)]	Color2 [DarkGray]	1	4				8	8	7	24.9	24.9	19.7	41.765	0	24.691	72857000	22	27	384.5	41642.9	21.5	20.0772	21.6963	21.5339	21.1746	20.4148	20.7378	21.826	21.0055	21.4492	21.5465	21.6802	21.3484
	0.391157	-0.189529	A0A1A8A8B7	A0A1A8A8B7	797	RAN	GTP-binding nuclear protein Ran	Color2 [DarkGray]	1	4				9	9	9	52.1	52.1	52.1	24.77	0	82.903	1101800000	13	74	219	24770.6	13	26.2611	25.8713	26.0337	25.04	26.4264	25.6951	25.7446	26.0611	25.9665	26.2515	26.0936	26.3476
	0.372718	0.121901	A0A1A8A8E2	A0A1A8A8E2	799	TPI1B	Triosephosphate isomerase	Color2 [DarkGray]	1	4				21	21	21	77.3	77.3	77.3	26.556	0	323.31	7697600000	17	579	247	26556.4	17	26.8019	26.7363	26.6494	27.0819	26.8028	27.0799	26.9615	26.5693	26.5034	26.3244	27.0067	27.0556
	0.805286	0.212127	A0A1A8ARI2;A0A1A8A8K0;A0A1A8UP65;A0A1A7ZNX9;A0A1A8V3W9;A0A1A7ZUV0	A0A1A8ARI2;A0A1A8A8K0;A0A1A8UP65	801	UGGT1	UDP-glucose glycoprotein glucosyltransferase 1	Color2 [DarkGray]	1	4				10	10	10	10.5	10.5	10.5	173.31	0	22.639	46323000	75	18	1544	174210	77	20.5111	20.4183	19.9618	20.303	NaN	20.4953	20.5487	19.9617	19.9001	20.1431	20.0933	20.1079
	0.941559	-0.335134	A0A1A8A8R5;A0A1A8VE80	A0A1A8A8R5;A0A1A8VE80	805	SAFB	Scaffold attachment factor B	Color2 [DarkGray]	1	4				7	7	7	11.4	11.4	11.4	91.27	0	27.114	66199000	29	22	832.5	94115.9	30	20.6358	20.3254	20.7319	21.3562	20.3413	NaN	20.9124	20.7378	21.1944	21.1688	21.2005	20.8656
	0.915856	0.390075	A0A1A8A8V3	A0A1A8A8V3	808	CYP19A1B	Cytochrome P450, family 19, subfamily A, polypeptide 1b	Color2 [DarkGray]	1	4				13	13	13	33.1	33.1	33.1	56.834	0	45.797	176410000	28	57	499	56835.1	28	22.1851	22.3855	22.1533	21.7875	21.9472	21.9494	21.8469	21.8599	22.4056	21.0037	21.8196	21.1319
	0.994112	0.292836	A0A1A8A8W1	A0A1A8A8W1	809	ARPC4	Actin related protein 2/3 complex, subunit 4, 20kDa	Color2 [DarkGray]	1	4				4	4	1	39.3	39.3	10.3	12.432	0	18.597	102610000	6	23	107	12431.7	6	22.0859	21.9029	21.4956	22.1693	21.6295	21.4441	21.474	21.5032	21.5505	21.9296	21.3194	21.1936
	0.215051	0.155429	A0A1A8A8X4;A0A1A7ZGT5	A0A1A8A8X4;A0A1A7ZGT5	810	TCP11L1	T-complex 11-like 1	Color2 [DarkGray]	1	4				10	10	10	27.4	27.4	27.4	55.43	0	21.23	73295000	30	26	454	50805.9	26.5	21.3135	20.1763	20.8309	NaN	20.221	21.5276	20.8893	20.9399	20.7716	20.7228	19.9875	20.6395
	0.726448	0.179293	A0A1A8A9A0	A0A1A8A9A0	818	DNAJA2L	DnaJ (Hsp40) homolog, subfamily A, member 2, like	Color2 [DarkGray]	1	4				12	12	8	39.8	39.8	30.6	45.472	0	55.758	189900000	21	77	412	45472.4	21	21.8845	21.564	21.5868	21.8015	22.0959	22.1606	21.8809	21.7849	21.416	21.5916	21.5264	21.8178
	1.15542	0.303018	A0A1A8ARG3;A0A1A8A9B1;A0A1A8UYU8	A0A1A8ARG3;A0A1A8A9B1;A0A1A8UYU8	819	TNR	Tenascin R (Restrictin, janusin)	Color2 [DarkGray]	1	4				18	18	18	19	19	19	150.77	0	75.182	230960000	54	107	1375	150153	54	21.9066	21.7159	21.6383	21.7574	21.3091	22.2528	21.7912	21.5619	21.4635	21.2878	21.3466	21.3111
	0.755723	-0.258818	A0A1A8A9E2	A0A1A8A9E2	821	OLA.26634	Nucleoside diphosphate kinase	Color2 [DarkGray]	1	4				9	9	9	61.9	61.9	61.9	17.416	0	66.355	1102900000	8	143	155	17416.3	8	23.91	24.6759	24.2321	24.7878	24.6098	23.8071	24.4723	24.6024	24.5381	24.6189	24.8267	24.5172
	1.398	0.257652	A0A1A8A9E5	A0A1A8A9E5	823	PC	Pyruvate carboxylase	Color2 [DarkGray]	1	4				36	36	36	36.8	36.8	36.8	129.43	0	138.58	744070000	60	213	1180	129434	60	22.3688	22.4843	22.0367	22.5001	22.188	22.3874	22.163	21.8059	22.0234	22.3798	21.9423	22.105
	0.430532	0.248096	A0A1A8A9H5	A0A1A8A9H5	824	RPL24	Ribosomal protein L24	Color2 [DarkGray]	1	4				4	4	4	15.2	15.2	15.2	25.699	0	14.933	159290000	10	26	224	25699.6	10	23.111	21.8728	22.691	21.8263	23.0943	22.9649	22.0804	22.1715	22.2269	22.2722	22.579	22.7417
	0.612296	-0.143703	A0A1A8A9I2	A0A1A8A9I2	825	RPS19	Ribosomal protein S19	Color2 [DarkGray]	1	4				7	7	7	33.6	33.6	33.6	16	0	28.182	637290000	10	67	146	16000.6	10	23.86	23.6826	23.4529	24.1102	24.0905	23.9352	24.0782	23.9031	23.8317	24.1515	23.9173	24.1117
	0.826645	-0.17826	A0A1A8A9L4	A0A1A8A9L4	826	PSMB6	Proteasome subunit beta	Color2 [DarkGray]	1	4				7	7	7	34.3	34.3	34.3	24.999	0	21.106	143260000	10	37	233	24999.4	10	21.9285	22.2319	22.1246	22.0704	22.2538	21.5279	22.0932	22.1341	22.2005	22.2706	22.252	22.2563
	0.424472	0.134375	A0A1A8A9Q1;A0A1A7ZQH0;A0A1A8V5B5;A0A1A8V3X4;A0A1A8VFS4;A0A1A8A131;A0A1A8V9E1;A0A1A8ALH8;A0A1A8UU01;A0A1A7ZT77;A0A1A8B905;A0A1A8U4I3;A0A1A7ZFH8;A0A1A8U4V5;A0A1A8V422	A0A1A8A9Q1	828	CDK5	Cyclin-dependent protein kinase 5	Color2 [DarkGray]	1	4				7	7	6	28.1	28.1	25.3	33.343	0	20.664	172620000	19	35	292	33343.5	19	22.0157	21.7788	21.9482	22.6453	22.1756	22.047	22.1939	22.0066	22.1822	21.7991	21.7201	21.9023
	0.311596	-0.0865075	A0A1A8A9Q4	A0A1A8A9Q4	829	EEF1G	Eukaryotic translation elongation factor 1 gamma	Color2 [DarkGray]	1	4				22	22	22	49.7	49.7	49.7	49.882	0	221.64	1119500000	26	169	437	49882.9	26	23.8306	23.362	23.3593	23.1911	23.6656	23.7366	23.5121	23.4328	23.6146	23.6337	23.6004	23.8706
	0.263192	-0.069815	A0A1A8AA36;A0A1A7ZC15;A0A1A8AQD1	A0A1A8AA36	839	RAB5C	RAB5C, member RAS oncogene family	Color2 [DarkGray]	1	4				10	10	5	55	55	32.3	23.545	0	96.523	414760000	12	83	220	23545.6	12	23.2233	23.1945	22.8033	22.9708	23.0332	23.1743	23.4368	23.2045	23.1611	22.9899	22.7963	23.2296
	0.640842	-0.328639	A0A1A8AAA1	A0A1A8AAA1	842	PPP3CCB	Serine/threonine-protein phosphatase	Color2 [DarkGray]	1	4				18	18	13	47.8	47.8	32.1	39.452	0	104.32	556790000	17	112	343	39452.3	17	22.7736	23.7811	23.2038	22.6861	22.7294	22.4543	23.6048	23.3999	23.2717	23.7459	22.753	22.8248
	0.164852	0.100477	A0A1A8AAJ1;A0A1A8V582	A0A1A8AAJ1;A0A1A8V582	848	CSE1L	Chromosome segregation 1-like	Color2 [DarkGray]	1	4				6	6	6	9.9	9.9	9.9	93.166	0	20.94	31973000	41	24	893.5	101625	45.5	NaN	19.5377	19.7938	NaN	20.6506	20.6518	20.1202	19.8609	20.1326	19.9753	20.0312	20.2278
	0.339139	0.0735404	A0A1A8AAK5	A0A1A8AAK5	850	CCT3	T-complex protein 1 subunit gamma	Color2 [DarkGray]	1	4				27	27	27	61.9	61.9	61.9	59.984	0	203.65	996070000	31	236	540	59984.4	31	23.2994	23.2251	22.9276	23.4689	23.3073	23.4505	23.2784	23.1411	23.083	23.4265	23.1361	23.1722
	0.195942	-0.111104	A0A1A8AAQ8;A0A1A8B0T7	A0A1A8AAQ8	852	MYH10	Myosin, heavy chain 10, non-muscle	Color2 [DarkGray]	1	4				11	11	10	7.8	7.8	7.4	220.31	0	22.484	73280000	105	36	1904	220315	105	21.2385	20.6681	20.3301	21.1609	NaN	21.1916	20.9131	20.8249	20.8464	21.6898	20.7407	21.1589
	0.667449	-0.143631	A0A1A8AB22	A0A1A8AB22	854	PSMC1	Proteasome (Prosome, macropain) 26S subunit, ATPase, 1	Color2 [DarkGray]	1	4				14	14	14	47.3	47.3	47.3	49.237	0	83.229	210630000	25	90	440	49237.5	25	21.5989	21.6368	21.4436	21.6791	21.473	22.1063	21.8163	21.7053	21.7837	21.9226	21.6397	21.9321
	0.00662297	0.00377242	A0A1A8ABD9	A0A1A8ABD9	859	RPL7	Ribosomal protein L7	Color2 [DarkGray]	1	4				10	10	10	40.4	40.4	40.4	28.583	0	51.314	258050000	10	72	245	28583.2	10	22.7648	22.3496	22.0065	22.7448	22.287	22.9321	22.7939	22.364	21.9401	22.5863	22.6392	22.7386
	0.674606	0.18158	A0A1A8ABG1	A0A1A8ABG1	861	HSD17B10	Hydroxysteroid (17-beta) dehydrogenase 10	Color2 [DarkGray]	1	4				11	11	11	64.6	64.6	64.6	27.208	0	40.33	258880000	15	78	260	27208.5	15	22.0773	21.9126	21.4991	22.0914	21.8086	22.2313	22.0817	21.5317	21.5594	21.8826	21.6905	21.7848
	1.4023	0.44437	A0A1A8ABI5	A0A1A8ABI5	862	CLYBL	Citrate lyase beta-like	Color2 [DarkGray]	1	4				6	6	6	26.5	26.5	26.5	38.83	0	36.203	88274000	20	20	347	38830.5	20	20.9699	21.0497	20.4073	21.6919	20.9934	21.1002	20.9217	20.6147	20.6624	20.6158	20.3114	20.4201
	0.355222	-0.207929	A0A1A8ABI7;A0A1A8UAV3;A0A1A7ZWF8	A0A1A8ABI7;A0A1A8UAV3;A0A1A7ZWF8	863	CASKIN1	CASK interacting protein 1	Color2 [DarkGray]	1	4				8	8	7	9.8	9.8	8.9	121.67	0	24.758	75153000	46	30	1087	115282	43	21.8613	21.2434	21.4664	21.968	21.9276	20.5639	21.8425	21.3797	22.2523	21.5389	21.8329	21.4319
	0.0865009	0.0372661	A0A1A8ABL4	A0A1A8ABL4	865	DPP3	Dipeptidyl peptidase 3	Color2 [DarkGray]	1	4				15	15	15	32.6	32.6	32.6	81.858	0	63.64	205910000	39	62	726	81858.7	39	21.2186	21.9188	21.3591	21.7681	21.1259	21.8437	21.5952	21.2386	21.6294	21.3062	21.655	21.5861
	0.374254	-0.135045	A0A1A8ABL5	A0A1A8ABL5	866	SART3	Squamous cell carcinoma antigen recognised by T cells 3	Color2 [DarkGray]	1	4				6	6	6	7.1	7.1	7.1	107.96	0	15.771	45678000	50	28	942	107956	50	20.5345	20.4784	20.1719	20.1299	20.6053	21.0988	20.5319	20.8211	20.9043	20.4889	20.4725	20.6105
	0.338535	-0.350626	A0A1A8UMB4;A0A1A8ABQ5	A0A1A8UMB4;A0A1A8ABQ5	870	RPL38	Ribosomal protein L38	Color2 [DarkGray]	1	4				3	3	3	39.7	39.7	39.7	7.9895	0	7.788	151770000	3	28	69	8103.73	3	21.9082	22.1772	21.9118	23.4475	22.5462	20.0942	22.1701	22.4104	22.2064	22.308	22.5618	22.532
	1.41478	-0.395067	A0A1A8ABV6	A0A1A8ABV6	873	SRSF1	Serine/arginine-rich splicing factor 1	Color2 [DarkGray]	1	4				7	7	7	36.8	36.8	36.8	27.736	0	35.967	158250000	12	48	247	27736.6	12	22.3225	22.1347	21.7581	21.7414	21.4482	22.278	22.134	22.1547	22.4779	22.6214	22.4698	22.1956
	0.0783329	0.0273743	A0A1A8AC16;A0A1A8UC02	A0A1A8AC16;A0A1A8UC02	875	NCAM2	Neural cell adhesion molecule 2	Color2 [DarkGray]	1	4				11	11	11	21.8	21.8	21.8	88.335	0	31.587	102940000	42	32	795	88628.9	41.5	20.5778	21	20.6874	20.8259	20.9737	21.3383	21.0558	20.6488	20.8302	20.8486	21.0645	20.7911
	0.0870829	0.0269747	A0A1A8AC38;A0A1A7ZAA3	A0A1A8AC38	877	PSMC5	Proteasome (Prosome, macropain) 26S subunit, ATPase, 5	Color2 [DarkGray]	1	4				15	15	15	46.8	46.8	46.8	45.72	0	80.838	317070000	24	107	406	45720.1	24	21.9528	21.8229	21.3507	22.0208	21.7016	21.9846	21.9713	21.7353	21.632	21.8456	21.6848	21.8024
	0.300601	0.145108	A0A1A8AC97	A0A1A8AC97	882	Nfu_g_1_001572	Peptidylprolyl isomerase	Color2 [DarkGray]	1	4				8	8	6	63.3	63.3	47.7	11.814	0	104.25	533010000	6	82	109	11814.5	6	23.1062	23.3838	23.3615	24.345	23.1565	22.9338	23.3133	23.0963	23.3316	23.2108	23.1999	23.2641
	0.191611	0.127844	A0A1A8ACA3	A0A1A8ACA3	883	ADD3A	Adducin 3 (Gamma) a	Color2 [DarkGray]	1	4				8	5	5	19.3	15.3	15.3	75.844	0	11.56	33412000	29	16	679	75844.6	29	20.9267	20.3815	20.0173	21.3122	20.8954	NaN	20.5298	20.658	NaN	20.714	NaN	20.4133
	1.194	-0.344051	A0A1A8ACE8;A0A1A8VEW9;A0A1A8AHW5;A0A1A8VBC4	A0A1A8ACE8;A0A1A8VEW9;A0A1A8AHW5;A0A1A8VBC4	884	ELAVL2;ELAVL4	ELAV-like protein	Color2 [DarkGray]	1	4				7	4	4	23.7	15	15	39.362	0	16.082	39554000	16	18	337	37184.8	16	20.5617	NaN	20.6773	NaN	20.8575	20.3939	21.1433	20.9502	20.9234	21.355	20.8964	20.5316
	0.714979	-0.206848	A0A1A8ACH8	A0A1A8ACH8	886	RPN2	Dolichyl-diphosphooligosaccharide--protein glycosyltransferase subunit 2	Color2 [DarkGray]	1	4				15	15	15	31.4	31.4	31.4	69.94	0	77.598	234170000	19	98	643	69940.9	19	22.285	22.4465	21.8153	22.2006	21.8436	22.3734	22.7123	22.114	22.2744	22.5209	22.1082	22.4756
	1.16838	0.395497	A0A1A8ACP3;A0A1A8B2A9	A0A1A8ACP3	888	PITPNAB	Phosphatidylinositol transfer protein, alpha b	Color2 [DarkGray]	1	4				13	13	12	44.8	44.8	41.5	31.887	0	55.259	288460000	17	80	270	31887.6	17	22.6362	23.0076	22.2985	22.6323	21.8361	22.9493	22.4317	21.9964	22.2056	22.2058	21.9234	22.2242
	0.324107	0.270115	A0A1A8ACQ1;A0A1A8UVC6	A0A1A8ACQ1	890	NCANA	Neurocan a	Color2 [DarkGray]	1	4				20	20	20	26.5	26.5	26.5	133.07	0	107.21	605830000	40	160	1220	133068	40	23.731	22.4135	23.6373	22.4275	23.5429	24.0728	22.1316	23.0779	22.7745	23.1168	23.6691	23.4342
	0.432221	0.105386	A0A1A8ACS6	A0A1A8ACS6	892	YWHAB	Tyrosine 3-monooxygenase/tryptophan 5-monooxygenase activation protein, beta polypeptide	Color2 [DarkGray]	1	4				22	22	17	79.9	79.9	70.5	27.701	0	323.31	11924000000	13	812	244	27701.8	13	28.3822	28.1755	27.9507	28.2187	28.3245	28.6476	28.3327	28.0064	28.2774	28.117	28.026	28.3074
	0.301753	-0.226679	A0A1A8ACW0	A0A1A8ACW0	894	MRI1	Methylthioribose-1-phosphate isomerase	Color2 [DarkGray]	1	4				6	6	6	22.1	22.1	22.1	38.051	0	14.961	85892000	20	19	353	38051.5	20	21.4324	21.8473	21.0634	21.4024	20.096	21.7015	21.7578	21.5938	21.6938	21.7991	20.5254	21.5331
	0.0604007	0.0280898	A0A1A8ACW4	A0A1A8ACW4	895	DDOST	Dolichyl-diphosphooligosaccharide--protein glycosyltransferase 48 kDa subunit	Color2 [DarkGray]	1	4				8	8	8	30.3	30.3	30.3	52.008	0	21.65	110210000	20	41	466	52009	20	21.3936	21.1999	20.9687	NaN	21.7878	21.6958	21.2217	21.279	21.2438	21.7495	21.5194	21.2732
	0.635073	0.186554	A0A1A8VIX8;A0A1A8AD89	A0A1A8VIX8;A0A1A8AD89	897	SYN3	Synapsin III	Color2 [DarkGray]	1	4				17	15	15	55.3	51.2	51.2	57.605	0	137.3	547410000	27	161	576	62356.2	29	23.1894	23.0845	22.9102	23.5844	23.1084	23.6501	23.4165	23.073	23.0285	22.9411	22.8179	23.1307
	1.24668	0.170401	A0A1A8AD99;A0A1A8ASA6;A0A1A7ZNS2	A0A1A8AD99	899	PDHA1A	Pyruvate dehydrogenase E1 component subunit alpha	Color2 [DarkGray]	1	4				16	16	16	44.6	44.6	44.6	43.38	0	100.12	395560000	22	99	390	43380.5	22	23.1577	22.9394	22.6879	22.8858	22.7484	23.0312	22.8299	22.762	22.7401	22.8127	22.6132	22.6701
	0.873492	0.31413	A0A1A8B3T0;A0A1A8ADA5;A0A1A7ZAQ1;A0A1A8V9R8	A0A1A8B3T0;A0A1A8ADA5	900	ANXA11B	Annexin	Color2 [DarkGray]	1	4				10	10	10	19.6	19.6	19.6	51.538	0	41.474	108890000	17	44	497.5	51845.9	17	21.8022	21.7882	21.3051	22.2017	21.4899	21.0995	21.4253	21.0468	21.2329	21.6275	21.4848	20.9845
	0.668498	-0.262784	A0A1A8ADA8;A0A1A7ZFV1	A0A1A8ADA8;A0A1A7ZFV1	901	KPNB1	Karyopherin (Importin) beta 1	Color2 [DarkGray]	1	4				17	17	17	24.5	24.5	24.5	97.401	0	85.296	249400000	38	89	834	92785.4	37	21.3245	21.7722	21.1841	21.4754	20.9054	21.5534	22.2308	21.4528	21.5147	21.4606	21.1935	21.9391
	0.818003	-0.320012	A0A1A8ADV0	A0A1A8ADV0	911	NECAB2	N-terminal EF-hand calcium binding protein 2	Color2 [DarkGray]	1	4				16	16	16	46.4	46.4	46.4	48.207	0	142.36	345250000	20	94	431	48207.9	20	21.8676	22.4043	22.6871	22.5621	22.5092	21.5911	22.3704	22.5223	22.7027	22.8673	22.8335	22.2452
	1.92317	0.228163	A0A1A8ADW4	A0A1A8ADW4	912	PSMD11A	Proteasome (Prosome, macropain) 216S subunit, non-ATPase, 11a	Color2 [DarkGray]	1	4				11	6	6	30.8	16.8	16.8	47.314	0	16.264	65797000	27	24	422	47314.9	27	21.4351	21.2935	21.3185	NaN	21.1974	21.5297	21.0151	21.1236	21.0011	21.2214	21.1132	21.2859
	0.630418	0.126255	A0A1A8AEF7;A0A1A8ULT0	A0A1A8AEF7;A0A1A8ULT0	919	Nfu_g_1_015790	Uncharacterized protein	Color2 [DarkGray]	1	4				10	10	3	58.9	58.9	16.8	22.386	0	83.296	572530000	14	102	169.5	18690.7	11.5	24.2232	24.158	23.6625	24.1267	24.0539	24.2535	24.0719	23.9745	23.9291	24.0277	23.7447	23.9723
	0.0668309	0.039825	A0A1A8AEG7	A0A1A8AEG7	921	GABBR1B	Gamma-aminobutyric acid (GABA) B receptor, 1b	Color2 [DarkGray]	1	4				4	4	4	7.7	7.7	7.7	98.172	0	16.091	24251000	33	20	871	98173.4	33	20.3744	20.0286	20.02	19.6563	20.3845	20.8333	20.3026	20.1099	19.8492	NaN	20.0328	20.5872
	0.558356	0.137735	A0A1A8AEI9;A0A1A8VEV7;A0A1A8A6T8;A0A1A8U2P4	A0A1A8AEI9;A0A1A8VEV7;A0A1A8A6T8	923	ALDH1L2	10-formyltetrahydrofolate dehydrogenase;Aldehyde dehydrogenase 1 family, member L2	Color2 [DarkGray]	1	4				15	11	11	19.5	14.6	14.6	101.53	0	25.412	66554000	56	36	674	74311	40	21.0385	20.4139	20.6686	21.1398	20.8953	20.6614	20.8464	20.658	20.6654	20.5139	20.7109	20.5964
	1.65128	0.380629	A0A1A8AEP3;A0A1A8VG83;A0A1A8AVX3;A0A1A8UWV5	A0A1A8AEP3;A0A1A8VG83;A0A1A8AVX3	926	TUBA8L3;TUBA8L4	Tubulin alpha chain	Color2 [DarkGray]	1	4				21	9	9	57.8	30.2	30.2	38.133	0	283.34	3089100000	14	276	344	38133.3	14	26.3152	26.5932	25.8372	26.6181	26.2588	26.5331	26.0784	25.7332	26.1891	25.8472	25.8985	26.1254
	1.01687	0.592175	A0A1A8AEQ6	A0A1A8AEQ6	927	Nfu_g_1_006794	Uncharacterized protein	Color2 [DarkGray]	1	4				6	6	6	41.2	41.2	41.2	16.325	0	15.924	90945000	8	26	148	16325.4	8	21.9853	22.0906	21.9246	23.353	21.7658	21.4718	21.424	22.0334	21.4121	20.9485	22.0422	21.1777
	1.15178	0.295842	A0A1A8AES3	A0A1A8AES3	928	RAB14L	RAB14, member RAS oncogene family, like	Color2 [DarkGray]	1	4				9	9	3	58.1	58.1	17.2	23.897	0	77.73	291990000	16	91	215	23896.9	16	22.614	22.2184	21.9759	22.5711	22.7105	22.8229	22.352	22.0471	22.0854	22.0531	22.1974	22.4027
	0.391704	0.149725	A0A1A8AET6	A0A1A8AET6	929	GARS	Glycyl-tRNA synthetase	Color2 [DarkGray]	1	4				15	15	15	27.6	27.6	27.6	84.661	0	47.671	180780000	36	69	749	84662.1	36	21.903	21.869	21.1355	22.0644	21.9166	22.011	21.9263	21.3594	21.68	21.9432	21.4013	21.6909
	0.344474	-0.206422	A0A1A8AEU2;A0A1A8VGJ5	A0A1A8AEU2;A0A1A8VGJ5	930	CLGN	Calmegin	Color2 [DarkGray]	1	4				8	8	8	18.6	18.6	18.6	73.793	0	41.297	117960000	30	35	553	63425.8	26	20.2203	21.3032	21.5516	21.3844	21.4309	21.7849	21.5961	20.9247	21.2081	21.6061	21.7557	21.8232
	0.414123	-0.333174	A0A1A8AEY7	A0A1A8AEY7	932	RPL8	Ribosomal protein L8	Color2 [DarkGray]	1	4				6	6	6	34.6	34.6	34.6	28.062	0	22.048	99420000	10	37	257	28062.7	10	20.3966	21.5159	21.7742	22.0523	22.0899	20.6693	21.7679	21.2391	NaN	21.6324	22.385	21.7232
	0.61631	0.118061	A0A1A8AEZ7;A0A1A8V2Y1	A0A1A8AEZ7;A0A1A8V2Y1	933	OGT	O-linked N-acetylglucosamine (GlcNAc) transferase	Color2 [DarkGray]	1	4				29	29	29	37.4	37.4	37.4	115.7	0	138.29	429490000	50	154	962	107267	46.5	22.0369	21.8812	21.8073	22.0775	22.0305	22.2936	22.0788	21.8628	22.0509	21.7932	21.6652	21.9677
	0.252291	0.0979989	A0A1A8AF07;A0A1A8UL20	A0A1A8AF07;A0A1A8UL20	934	CCBL2	Cysteine conjugate-beta lyase 2	Color2 [DarkGray]	1	4				7	7	7	19.9	19.9	19.9	46.74	0	16.633	48306000	13	20	431.5	48507.6	14.5	21.0479	20.8568	20.3562	20.6135	20.4453	21.1865	20.9781	20.3954	20.4656	20.675	20.8032	20.6009
	0.749109	0.161056	A0A1A8AF25	A0A1A8AF25	935	PPP2R1B	Protein phosphatase 2, regulatory subunit A, beta	Color2 [DarkGray]	1	4				31	31	31	63.3	63.3	63.3	65.466	0	229.89	2593600000	32	417	589	65466.7	32	24.9504	24.7897	24.4693	24.8391	24.6768	25.1192	24.8629	24.5281	24.7108	24.6177	24.428	24.7308
	0.556348	1.03432	A0A1A8AF83	A0A1A8AF83	939	OL-VIT1	Vitellogenin 1	Color2 [DarkGray]	1	4				5	5	5	52.2	52.2	52.2	5.5575	0	64.948	661280000	3	191	46	5557.53	3	25.5815	24.4697	24.7731	24.4153	22.9686	24.347	24.7363	24.1193	24.1432	24.1645	23.917	19.2691
	0.569106	-0.52898	A0A1A8AFA7	A0A1A8AFA7	940	GPX4B	Glutathione peroxidase	Color2 [DarkGray]	1	4				5	5	4	50	50	40.2	12.663	0	17.946	91703000	6	34	112	12663.4	6	21.6747	21.9697	21.5069	21.5798	20.205	19.4559	21.9978	21.1839	21.534	21.4333	21.083	22.3338
	1.13334	0.574695	A0A1A8VC91;A0A1A8AFB0	A0A1A8VC91;A0A1A8AFB0	941	OLA.6666	Sb:cb252	Color2 [DarkGray]	1	4				7	7	7	41.5	41.5	41.5	24.269	0	22.075	80218000	14	36	252.5	27217.1	15.5	21.8902	21.0886	21.6728	21.396	20.9401	20.9265	20.386	21.1195	NaN	20.3823	21.5126	20.3214
	0.619101	-0.124808	A0A1A8UME6;A0A1A8AFD1;A0A1A8AE85;A0A1A8VE46;A0A1A8U0H7	A0A1A8UME6;A0A1A8AFD1	943	LMNB1	Lamin B1	Color2 [DarkGray]	1	4				21	21	20	48.6	48.6	46.6	66.002	0	138.98	475790000	32	117	584	66011	32	22.5877	22.6094	22.0793	22.6937	22.6021	22.7316	22.7596	22.6872	22.5967	22.6755	22.6252	22.7084
	1.3847	0.397482	A0A1A8AFQ5	A0A1A8AFQ5	952	ATP5F1	ATP synthase, H+ transporting, mitochondrial F0 complex, subunit b, isoform 1	Color2 [DarkGray]	1	4				11	11	11	34.5	34.5	34.5	28.213	0	190.26	745810000	14	157	252	28213.8	14	24.31	24.5271	23.7989	24.27	23.782	24.1331	24.2464	23.8533	23.7466	23.6217	23.4133	23.555
	0.61579	0.405082	A0A1A8AFR9	A0A1A8AFR9	954	GFAP	Glial fibrillary acidic protein	Color2 [DarkGray]	1	4				28	5	0	56.2	9.6	0	52.393	0	34.992	191830000	35	39	457	52393.8	35	22.9242	23.0873	23.2237	23.1155	21.6092	23.1877	23.2684	22.3532	21.76	22.4226	22.6854	22.2276
	0.247263	0.0785659	A0A1A8AFV4	A0A1A8AFV4	958	SNAP25	Synaptosomal-associated protein	Color2 [DarkGray]	1	4				13	13	13	69.1	69.1	69.1	22.857	0	226.25	819560000	13	159	204	22857.5	13	24.6502	24.63	24.3307	24.6417	24.0748	24.8838	24.6709	24.3292	24.4501	24.5506	24.4925	24.2464
	0.116945	-0.0801641	A0A1A8AG13	A0A1A8AG13	962	COX7A2	Cytochrome c oxidase subunit VIIa polypeptide 2 (Liver)	Color2 [DarkGray]	1	4				2	2	2	27.7	27.7	27.7	9.467	0	9.2024	208270000	5	34	83	9467.14	5	23.4507	22.9333	22.4006	23.9549	NaN	23.409	23.434	23.3902	23.2234	22.9205	23.2942	23.597
	0.921096	-0.601926	A0A1A8AG52	A0A1A8AG52	967	MAP1LC3B	Microtubule-associated protein 1 light chain 3 beta	Color2 [DarkGray]	1	4				6	6	3	35	35	25.2	14.451	0	9.5947	137270000	4	14	123	14451.7	4	20.9182	22.6657	22.6221	22.2506	22.6085	20.8989	22.6682	22.5798	22.6569	22.813	22.4605	22.397
	1.21506	-0.455484	A0A1A8AG79	A0A1A8AG79	969	SNRNP200	Small nuclear ribonucleoprotein 200kDa (U5)	Color2 [DarkGray]	1	4				15	15	15	9.4	9.4	9.4	244.38	0	29.587	139580000	118	29	2136	244386	118	22.4832	22.2997	21.7105	21.9072	NaN	22.2323	22.6386	22.3784	22.2156	23.2876	22.6013	22.371
	0.018344	0.00849152	A0A1A8AGB9;A0A1A8VH80	A0A1A8AGB9;A0A1A8VH80	973	HSPA4A	Heat shock protein 4a	Color2 [DarkGray]	1	4				20	14	14	31.5	25	25	94.006	0	49.644	172700000	53	88	840	93943.3	53	21.6203	21.4933	20.8666	21.3899	21.4226	21.7138	21.8052	21.2344	21.1982	21.6187	21.185	21.4141
	1.15326	0.186479	A0A1A8AGE3;A0A1A8VFB3;A0A1A8AZJ5	A0A1A8AGE3;A0A1A8VFB3	976	HSPA4L	Heat shock 70kDa protein 4-like	Color2 [DarkGray]	1	4				12	11	11	21.4	19.7	19.7	92.85	0	49.71	104740000	48	52	813	91431	47	20.9697	21.0317	20.879	20.964	20.8273	21.2821	21.0821	20.6233	20.7486	20.6975	20.8379	20.8454
	1.24498	0.312169	A0A1A8AGN0	A0A1A8AGN0	980	EHD1	EH-domain containing 1	Color2 [DarkGray]	1	4				16	16	15	45.2	45.2	43.5	60.029	0	40.724	169810000	28	83	533	60030.1	28	21.6865	21.2093	21.2297	21.641	21.7479	22.006	21.5443	21.3071	21.3388	21.0257	21.2165	21.2151
	0.406193	0.0952632	A0A1A8AGP2	A0A1A8AGP2	981	PSMD3	Proteasome (Prosome, macropain) 26S subunit, non-ATPase, 3	Color2 [DarkGray]	1	4				14	14	14	36.2	36.2	36.2	60.215	0	50.304	188010000	32	70	525	60215.8	32	21.7927	21.6428	21.171	21.6546	21.4846	21.8577	21.5372	21.457	21.5075	21.524	21.3778	21.6285
	0.129526	-0.0390676	A0A1A8AGP3;A0A1A8B287	A0A1A8AGP3;A0A1A8B287	982	MYEF2	Myelin expression factor 2	Color2 [DarkGray]	1	4				12	12	12	27.5	27.5	27.5	60.411	0	38.597	189190000	25	68	513	54499.6	22.5	22.4156	22.1028	21.7178	22.1576	22.1126	22.0881	22.2695	22.0908	21.989	21.9866	22.4233	22.0697
	0.8519	0.294364	A0A1A8VC03;A0A1A8AGS1	A0A1A8VC03;A0A1A8AGS1	983	ATP6V0D1	ATPase, H+ transporting, V0 subunit D isoform 1	Color2 [DarkGray]	1	4				12	12	12	45	45	45	43.046	0	128.16	990580000	18	176	381.5	43417.7	18.5	24.2951	23.9959	24.0949	24.1463	23.3534	24.5292	24.0512	23.6587	23.8479	23.4456	23.7227	23.9227
	0.654822	-0.144325	A0A1A8AGY2	A0A1A8AGY2	986	NACA	Nascent polypeptide-associated complex alpha polypeptide	Color2 [DarkGray]	1	4				7	7	7	37.7	37.7	37.7	23.545	0	127.68	327670000	6	61	215	23545.1	6	22.8391	22.6643	22.2749	22.891	22.5606	22.867	22.8255	22.6259	22.9266	23.0031	22.7907	22.7911
	0.744301	0.238249	A0A1A8AGY8;A0A1A8U264	A0A1A8AGY8	987	MDH1	Malate dehydrogenase	Color2 [DarkGray]	1	4				23	23	23	55.6	55.6	55.6	36.337	0	305.79	3311000000	19	366	333	36337	19	25.7032	25.6203	25.0176	25.9315	25.3467	25.6809	25.7074	25.3268	25.3975	25.0639	25.0328	25.3421
	0.229309	0.137215	A0A1A8AH45	A0A1A8AH45	989	PSMD7	Proteasome (Prosome, macropain) 26S subunit, non-ATPase, 7 (Mov34 homolog)	Color2 [DarkGray]	1	4				8	8	8	32.6	32.6	32.6	37.388	0	37.453	78703000	14	35	328	37388.7	14	21.7142	21.7021	20.8238	20.664	20.8579	21.1746	21.3817	20.9389	21.1441	20.4815	20.6846	21.4825
	0.040963	0.0862213	A0A1A8AH50	A0A1A8AH50	990	OLA.23000	Guanine nucleotide-binding protein beta subunit	Color2 [DarkGray]	1	4				19	3	1	62.9	16.8	10.6	37.316	0	32.625	131130000	13	46	340	37316	13	22.7971	22.2052	22.9505	NaN	19.7086	23.3572	22.3432	22.734	20.7819	NaN	22.1203	22.6081
	0.0580276	-0.0596682	A0A1A8AH88	A0A1A8AH88	994	GNG2	Guanine nucleotide-binding protein subunit gamma	Color2 [DarkGray]	1	4				7	7	7	76.1	76.1	76.1	7.868	0	43.511	201420000	4	63	71	7868.11	4	23.1015	22.3885	23.1199	20.923	22.9058	21.8948	22.3909	22.94	22.2642	22.2452	22.6158	22.2353
	0.294514	0.0794945	A0A1A8AHF4	A0A1A8AHF4	997	CABZ01073085.1	Chaperonin containing TCP1, subunit 2 (Beta)	Color2 [DarkGray]	1	4				29	29	29	63.9	63.9	63.9	57.772	0	164.84	952470000	32	224	535	57772.6	32	23.0243	22.9705	22.6675	23.3761	23.0477	23.2926	23.0763	22.8983	22.8516	23.1308	22.8526	23.0923
	0.00857645	0.00979853	A0A1A8AHF9	A0A1A8AHF9	998	RPS28	Ribosomal protein S28	Color2 [DarkGray]	1	4				3	3	3	40.6	40.6	40.6	7.8239	0	9.6481	46276000	3	22	69	7824	3	NaN	20.9488	20.823	22.6254	NaN	21.1287	21.4241	21.0858	21.4683	21.853	21.6398	20.759
	0.447372	-0.274144	A0A1A8AHI8	A0A1A8AHI8	999	PFN2L	Profilin	Color2 [DarkGray]	1	4				8	6	6	81.3	70.5	70.5	15.186	0	77.433	347580000	7	48	139	15186.1	7	23.8636	24.0111	23.6967	23.927	23.9162	22.4318	24.0902	23.7833	23.9022	23.4576	23.7689	24.489
	0.361653	0.0933539	A0A1A8AHN9;A0A1A8UJP1	A0A1A8AHN9	1001	Nfu_g_1_015131	Serine/threonine protein phosphatase 2A regulatory subunit	Color2 [DarkGray]	1	4				8	8	4	23.5	23.5	10.9	57.137	0	23.272	64455000	23	36	486	57138.1	23	20.8351	20.2466	20.6428	20.5409	20.8889	20.6781	20.7053	20.5486	20.4448	20.6255	20.2783	20.6699
	0.110214	0.0493854	A0A1A8UHR0;A0A1A8AHP6	A0A1A8UHR0;A0A1A8AHP6	1002	PSMD8	Proteasome (Prosome, macropain) 26S subunit, non-ATPase, 8	Color2 [DarkGray]	1	4				8	8	8	36.9	36.9	36.9	31.776	0	31.545	160540000	17	66	280.5	32440.4	18	21.0661	21.7674	21.457	22.0461	22.0126	21.881	21.5602	21.4334	21.7431	21.9238	21.6563	21.6171
	0.581902	0.318051	A0A1A8AHP7	A0A1A8AHP7	1003	COX6A1	Cytochrome c oxidase subunit	Color2 [DarkGray]	1	4				3	3	3	43.8	43.8	43.8	12.524	0	10.727	363650000	7	46	112	12524.3	7	23.7505	23.321	23.2535	24.2095	23.1852	23.6099	23.5321	22.6534	23.7021	22.4785	23.4726	23.5826
	0.42307	0.624072	A0A1A8AHT1;A0A1A8VFW2	A0A1A8AHT1;A0A1A8VFW2	1007	PVALB3	Parvalbumin 3	Color2 [DarkGray]	1	4				5	5	5	47.7	47.7	47.7	11.585	0	35.883	231660000	9	40	111	11818.8	9	24.4653	21.657	22.2025	23.2001	NaN	21.674	22.2964	23.1751	23.1728	20.8601	21.6289	20.9612
	1.49878	0.29173	A0A1A8U7Y7;A0A1A8AHT2	A0A1A8U7Y7;A0A1A8AHT2	1008	CU639413.3	ARP3 actin-related protein 3 homolog	Color2 [DarkGray]	1	4				16	16	6	42.4	42.4	15.1	56.352	0	93.182	399160000	26	123	498	56352.4	26	22.5125	22.1377	22.0717	22.3882	22.1912	22.5311	21.8777	22.1519	21.7128	22.0779	21.9668	22.2951
	1.28368	0.20843	A0A1A8AHT4	A0A1A8AHT4	1009	REEP5	Receptor expression-enhancing protein	Color2 [DarkGray]	1	4				5	5	5	16.9	16.9	16.9	21.509	0	26.265	412230000	5	74	189	21509.1	5	23.624	23.5063	23.3268	23.4543	23.6819	23.3911	23.4283	23.1132	23.3635	23.072	23.547	23.2097
	1.04272	0.372616	A0A1A8AHU4	A0A1A8AHU4	1010	TMEM163A	Transmembrane protein 163a	Color2 [DarkGray]	1	4				3	3	3	19.2	19.2	19.2	31.925	0	37.73	47632000	13	22	291	31925.1	13	21.8578	21.2884	21.4659	20.9378	NaN	NaN	NaN	21.3222	20.9665	20.9695	20.9206	20.8956
	0.0245964	-0.00898361	A0A1A8AHV2;A0A1A8UP73	A0A1A8AHV2;A0A1A8UP73	1011	AP1G1	AP-1 complex subunit gamma	Color2 [DarkGray]	1	4				5	5	5	11.2	11.2	11.2	91.161	0	12.519	22765000	34	19	821.5	91347.8	34	19.5175	19.8392	19.2798	NaN	NaN	19.3577	NaN	19.4313	19.3802	19.6303	19.4466	19.6492
	0.187534	0.0543302	A0A1A8ULN9;A0A1A8AI17	A0A1A8ULN9;A0A1A8AI17	1015	RUFY3	RUN and FYVE domain containing 3	Color2 [DarkGray]	1	4				17	17	16	41.9	41.9	41.9	52.205	0	83.477	505210000	29	101	559	62869.1	34	23.0863	23.1675	22.7873	23.5048	22.7962	23.1806	23.165	23.0683	23.045	23.048	22.9158	22.9546
	0.228283	0.0952862	A0A1A8AI23	A0A1A8AI23	1016	Nfu_g_1_018026	Uncharacterized protein	Color2 [DarkGray]	1	4				3	2	2	83.6	71.6	71.6	7.4188	0	8.6767	63207000	7	22	67	7418.9	7	21.8881	21.597	21.5566	NaN	22.3792	22.1501	21.7532	21.6344	22.2043	21.7453	21.68	21.8962
	0.571099	0.155363	A0A1A8AI25	A0A1A8AI25	1017	PPM1E	Protein phosphatase 1E (PP2C domain containing)	Color2 [DarkGray]	1	4				8	8	8	21.3	21.3	21.3	69.241	0	27.36	101840000	28	45	615	69241.7	28	21.5615	21.2551	21.246	21.414	21.2517	21.836	21.573	21.3202	21.4252	21.2839	21.0244	21.0054
	0.155955	-0.0347557	A0A1A8AI45	A0A1A8AI45	1019	FAM120C	Family with sequence similarity 120C	Color2 [DarkGray]	1	4				11	11	11	16.2	16.2	16.2	113.49	0	27.721	125880000	36	48	1037	113491	36	21.4884	21.4631	21.2285	21.2717	21.2953	21.4744	21.5756	21.1953	21.4985	21.1989	21.5882	21.3735
	2.14408	0.296934	A0A1A8AI67	A0A1A8AI67	1021	AARS	Alanyl-tRNA synthetase	Color2 [DarkGray]	1	4				25	25	25	37.8	37.8	37.8	107.17	0	131.49	438200000	49	175	966	107168	49	22.4724	22.2918	22.1542	22.292	22.3149	22.5237	22.287	21.8077	22.0299	22.0538	21.9275	22.1615
	0.234505	0.0803471	A0A1A8AIA5	A0A1A8AIA5	1026	HSP90AA1.2	Heat shock protein 90, alpha (Cytosolic), class A member 1, tandem duplicate 2	Color2 [DarkGray]	1	4				45	45	26	52.6	52.6	34.2	84.053	0	323.31	5349100000	34	690	728	84054.1	34	26.0333	25.7325	25.6597	25.9806	25.0893	25.8226	25.6969	25.5179	25.704	25.6241	25.6371	25.656
	0.508326	-0.142668	A0A1A8AIG7	A0A1A8AIG7	1030	DDX39AA	DEAD (Asp-Glu-Ala-Asp) box polypeptide 39Aa	Color2 [DarkGray]	1	4				18	18	11	51.1	51.1	32.3	48.874	0	81.996	783770000	20	127	427	48874.1	20	23.611	23.3856	23.1174	23.2707	23.2364	23.9641	23.6574	23.5902	23.4285	23.6552	23.4596	23.6502
	0.739121	-0.224522	A0A1A8AIL2	A0A1A8AIL2	1032	CAB39	Calcium binding protein 39	Color2 [DarkGray]	1	4				6	6	5	17.6	17.6	15	39.684	0	13.707	47929000	21	12	341	39684.7	21	20.6572	21.0473	20.6779	NaN	NaN	20.5004	21.2454	21.2408	20.9345	20.7774	20.7376	20.7355
	0.250786	-0.0709085	A0A1A8AIN9;A0A1A8UKC0	A0A1A8AIN9;A0A1A8UKC0	1034	Nfu_g_1_010036	Uncharacterized protein	Color2 [DarkGray]	1	4				17	17	4	27.6	27.6	9.1	83.83	0	88.478	285000000	42	94	771.5	84080.5	42	22.167	22.1279	21.8897	22.0966	22.3178	22.4709	22.6037	22.0865	22.2161	22.3298	22.0033	22.256
	0.797128	0.29998	A0A1A8AIP8;A0A1A8UH26	A0A1A8AIP8	1036	LASP1	LIM and SH3 protein 1	Color2 [DarkGray]	1	4				8	8	8	44.4	44.4	44.4	26.611	0	40.106	286120000	11	69	234	26610.9	11	23.2792	22.7089	22.9065	22.6001	23.5577	23.7307	22.7025	22.6919	22.8623	22.7459	22.995	22.9855
	0.315326	0.0800165	A0A1A8AIY6	A0A1A8AIY6	1039	YWHAB	Tyrosine 3-monooxygenase/tryptophan 5-monooxygenase activation protein, beta polypeptide	Color2 [DarkGray]	1	4				20	17	16	70.5	66.4	59.8	27.869	0	323.31	4706900000	14	360	244	27869	14	27.047	26.6415	26.48	27.0027	26.7807	27.0162	26.8641	26.7275	26.7655	26.6737	26.5404	26.9167
	0.335401	-0.295088	A0A1A8AJ22;A0A1A8V832	A0A1A8AJ22;A0A1A8V832	1040	SLC6A17	Solute carrier family 6, member 17	Color2 [DarkGray]	1	4				4	4	4	18.3	18.3	18.3	31.278	0	35.628	54276000	9	23	283	31689	9	19.4855	21.206	21.3796	21.6949	NaN	20.4214	21.2249	21.1995	21.3831	20.8223	21.4553	20.7104
	0.0490497	0.0208493	A0A1A8AJ28;A0A1A8ATJ3;A0A1A8AQT7	A0A1A8AJ28;A0A1A8ATJ3;A0A1A8AQT7	1042	EIF5B	Eukaryotic translation initiation factor 5B	Color2 [DarkGray]	1	4				3	3	3	3.8	3.8	3.8	118.84	0	7.5741	19930000	43	9	1193	134018	53	20.025	19.8545	19.3381	20.0133	19.7909	NaN	19.8066	19.4488	19.9114	20.1097	19.684	19.7406
	0.896171	0.271865	A0A1A8AJ52;A0A1A8UIK1;A0A1A7ZHZ8	A0A1A8AJ52;A0A1A8UIK1	1044	GPHNB	Gephyrin b	Color2 [DarkGray]	1	4				15	15	9	25.3	25.3	17.5	86.403	0	38.364	123660000	42	54	794	86400.3	42	21.6012	21.1358	20.8514	21.6087	21.2399	21.7246	21.3786	21.2656	21.0033	21.1116	20.7895	20.982
	0.185644	0.111666	A0A1A8AJ56;A0A1A8VA77	A0A1A8AJ56;A0A1A8VA77	1045	NDUFA2	NADH dehydrogenase (Ubiquinone) 1 alpha subcomplex, 2	Color2 [DarkGray]	1	4				5	5	5	44.6	44.6	44.6	12.393	0	20.154	64758000	9	13	112.5	12486.3	9	NaN	20.5682	20.7282	21.3003	NaN	21.3805	20.9628	20.4417	20.9441	20.7766	NaN	21.2881
	0.0342846	-0.01367	A0A1A8AJ81	A0A1A8AJ81	1046	SLC3A2	Solute carrier family 3 (Activators of dibasic and neutral amino acid transport), member 2	Color2 [DarkGray]	1	4				18	18	18	40.7	40.7	40.7	55.912	0	95.122	450560000	24	120	509	55912.7	24	22.5326	22.4264	22.1885	22.8546	21.9558	22.6309	22.6141	22.5596	22.3366	22.4315	22.3087	22.4204
	0.839862	-0.276353	A0A1A8AJ97;A0A1A8V9P1	A0A1A8AJ97	1047	RBM4.1	RNA binding motif protein 4.1	Color2 [DarkGray]	1	4				12	11	11	35.7	33.6	33.6	46.131	0	56.788	147000000	28	66	417	46131.1	28	21.1526	21.3374	20.9005	21.501	21.4189	21.5554	21.0741	21.311	21.534	21.9871	21.8876	21.7301
	0.729306	0.156237	A0A1A8U3E1;A0A1A8AJC5;A0A1A8A357;A0A1A8UX39;A0A1A7ZUK9	A0A1A8U3E1;A0A1A8AJC5	1048	SNX2	Sorting nexin 2	Color2 [DarkGray]	1	4				10	10	9	23.8	23.8	21.4	57.504	0	29.814	80032000	22	32	511	57755.2	22.5	20.8567	20.414	20.4237	20.9025	20.7833	20.7014	20.4226	20.6366	20.5088	20.7864	20.3229	20.4669
	0.774598	-0.285745	A0A1A8AJE4;A0A1A8B6H2	A0A1A8AJE4;A0A1A8B6H2	1050	UBE2KB;UBE2KA	Ubiquitin-conjugating enzyme E2Kb (UBC1 homolog);Ubiquitin-conjugating enzyme E2Ka (UBC1 homolog)	Color2 [DarkGray]	1	4				4	4	4	22.5	22.5	22.5	22.408	0	11.195	54045000	12	13	200	22374.6	12	21.1976	20.397	20.3429	20.6642	20.8878	NaN	21.2228	20.6104	21.1843	20.7241	20.8994	21.2608
	0.183468	-0.202494	A0A1A8AJH4	A0A1A8AJH4	1052	MB	Myoglobin	Color2 [DarkGray]	1	4				11	11	11	72.1	72.1	72.1	15.832	0	104.04	1366400000	10	186	147	15832.4	10	25.6295	24.8797	25.8481	23.6932	23.2338	25.2828	25.1652	24.9551	24.9443	25.0984	24.8954	24.7236
	0.601253	-0.112813	A0A1A8V7F4;A0A1A8AJK7	A0A1A8V7F4;A0A1A8AJK7	1053	HSP90B1	Heat shock protein 90, beta (Grp94), member 1	Color2 [DarkGray]	1	4				28	25	25	41.3	39.1	39.1	91.079	0	169.04	930060000	41	197	793.5	91309.6	41	23.0782	23.1228	22.7719	23.3629	22.9915	23.1224	23.2222	22.9661	23.2555	23.3034	23.1586	23.2208
	1.36404	0.317842	A0A1A8AJM2;A0A1A8V8I4	A0A1A8AJM2;A0A1A8V8I4	1054	RPS8	40S ribosomal protein S8	Color2 [DarkGray]	1	4				10	10	10	52.7	52.7	52.7	23.474	0	90.855	435360000	9	91	205.5	23746.7	9	23.3923	23.4833	22.9792	23.8945	23.3038	23.6482	23.1518	23.0618	23.156	23.3255	22.9379	23.1613
	0.460983	0.140775	A0A1A8AJN1	A0A1A8AJN1	1056	CANX	Calnexin	Color2 [DarkGray]	1	4				10	10	10	16.9	16.9	16.9	68.471	0	85.006	295250000	28	82	610	68472	28	22.9973	22.4281	22.3564	22.8811	22.612	22.9536	22.7844	22.5469	22.281	22.7839	22.3607	22.6268
	0.868687	-0.333643	A0A1A8AJP0;A0A1A8A2G1;A0A1A8V784;A0A1A7ZNA6;A0A1A8VG57	A0A1A8AJP0;A0A1A8A2G1;A0A1A8V784	1057	GRIA2A;GRIA3B;GRIA3A	Glutamate receptor, ionotropic, AMPA 2a;Glutamate receptor, ionotrophic, AMPA 3b;Glutamate receptor, ionotropic, AMPA 3a	Color2 [DarkGray]	1	4				6	6	3	11.7	11.7	6.1	73.573	0	16.728	87076000	32	21	660	73574	32	21.6735	NaN	21.662	20.9858	NaN	21.1402	21.4847	21.7002	21.961	22.1152	21.4895	21.4434
	0.369037	-0.130366	A0A1A8AJP5;A0A1A8UHH0	A0A1A8AJP5;A0A1A8UHH0	1058	SF3A3	Splicing factor 3a, subunit 3	Color2 [DarkGray]	1	4				5	5	5	15.6	15.6	15.6	58.586	0	11.617	36895000	23	13	501	58571.7	23	20.0259	20.5853	20.0738	NaN	NaN	19.8198	20.2701	20.4437	20.2446	NaN	20.1951	20.1293
	0.484255	0.33091	A0A1A8VBD7;A0A1A8AJP9	A0A1A8VBD7;A0A1A8AJP9	1059	NDRG3A	N-myc downstream regulated family member 3a	Color2 [DarkGray]	1	4				3	3	3	13.9	13.9	13.9	39.943	0	32.66	64582000	8	20	389.5	42649.3	10	22.4133	NaN	22.2254	NaN	NaN	21.8307	21.3645	22.1381	21.9083	21.0893	22.1071	22.3461
	0.171889	-0.0536121	A0A1A8AK36	A0A1A8AK36	1066	SRSF5B	Serine/arginine-rich splicing factor 5b	Color2 [DarkGray]	1	4				6	4	4	25.9	20.4	20.4	32.806	0	25.934	268140000	11	49	294	32806.5	11	22.9869	23.2198	22.5876	23.3554	23.155	23.2717	23.2912	23.1636	23.1794	23.0512	22.9743	23.2384
	0.141965	-0.0588201	A0A1A8AKB1	A0A1A8AKB1	1069	PSMD2	26S proteasome non-ATPase regulatory subunit 2	Color2 [DarkGray]	1	4				19	19	19	26.2	26.2	26.2	100.68	0	78.083	295860000	50	127	906	100678	50	22.131	21.8749	21.3553	21.7304	21.9203	22.4043	21.9285	21.8672	21.8412	22.2732	21.8516	22.0074
	0.232442	-0.100595	A0A1A8AKF4	A0A1A8AKF4	1072	Nfu_g_1_009407	Secretory carrier-associated membrane protein	Color2 [DarkGray]	1	4				6	6	5	25.1	25.1	21.3	37.828	0	39.055	76046000	15	27	343	37828.3	15	20.4342	20.9109	21.1187	21.4239	21.6359	20.9206	21.0964	21.0664	21.0835	21.2487	21.3227	21.2301
	1.64745	0.307565	A0A1A8AKT2;A0A1A8V6M3;A0A1A8V808;A0A1A8AJT9	A0A1A8AKT2;A0A1A8V6M3	1077	HIBADHB	3-hydroxyisobutyrate dehydrogenase	Color2 [DarkGray]	1	4				13	13	13	56.5	56.5	56.5	34.688	0	159.16	327690000	15	126	359	38031	16.5	22.3668	22.3616	21.9222	22.5726	22.5166	22.5495	22.2379	22.1641	21.9308	22.187	21.9241	21.9998
	0.0957788	-0.0492643	A0A1A8AKT8	A0A1A8AKT8	1079	Nfu_g_1_007837	Uncharacterized protein	Color2 [DarkGray]	1	4				8	8	8	55.7	55.7	55.7	16.837	0	323.31	9077100000	9	304	149	16837.6	9	28.3167	28.0638	27.6035	27.5476	27.9379	28.3843	28.3475	27.8177	28.4347	28.0731	27.7771	27.6994
	0.452562	-0.220183	A0A1A8AKW5	A0A1A8AKW5	1082	CBX3A	Chromobox homolog 3a (HP1 gamma homolog)	Color2 [DarkGray]	1	4				9	9	8	62.4	62.4	62.4	20.003	0	59.479	119060000	7	48	173	20003.4	7	21.1357	21.3174	22.0989	22.3474	21.2729	22.0966	22.0062	21.8143	21.6383	21.9961	22.0304	22.1046
	0.489294	-0.0924911	A0A1A8AL97;A0A1A8AGV3;A0A1A7ZGX9	A0A1A8AL97;A0A1A8AGV3	1087	PABPC1B;PABPC1A	Polyadenylate-binding protein	Color2 [DarkGray]	1	4				17	17	17	28	28	28	70.961	0	63.628	420770000	36	121	633.5	70755.7	36	22.5108	22.2063	22.1842	22.4851	22.3199	22.6121	22.5923	22.2434	22.4314	22.4959	22.522	22.5884
	0.327119	0.127835	A0A1A8ALG7	A0A1A8ALG7	1091	TSG101	Tumor susceptibility gene 101	Color2 [DarkGray]	1	4				4	4	4	11.4	11.4	11.4	43.702	0	10.888	38993000	19	13	387	43702.9	19	20.5904	20.4606	20.2488	20.7343	20.0685	NaN	NaN	20.457	20.1865	20.6799	20.0483	20.0917
	1.56911	0.280618	A0A1A8ALL9	A0A1A8ALL9	1093	Nfu_g_1_023491	Tubulin beta chain	Color2 [DarkGray]	1	4				39	39	3	78.4	78.4	10.3	49.774	0	323.31	60253000000	20	4347	445	49774.9	20	29.4772	29.3532	29.0475	29.4018	29.231	29.6481	29.3504	28.9449	29.0135	28.8966	29.0898	29.1799
	0.121936	-0.0547307	A0A1A8ALM2	A0A1A8ALM2	1094	SCP2B	Sterol carrier protein 2b	Color2 [DarkGray]	1	4				6	6	6	50.4	50.4	50.4	15.059	0	27.071	146450000	11	42	139	15059.5	11	21.8579	21.9177	21.8289	21.2531	21.1466	21.6987	21.3013	21.4626	21.746	22.0192	21.7772	21.725
	0.458414	0.0967777	A0A1A8V666;A0A1A8ALN0	A0A1A8V666;A0A1A8ALN0	1095	ATAD3B	ATPase family, AAA domain containing 3B	Color2 [DarkGray]	1	4				8	8	8	16.8	16.8	16.8	74.752	0	19.327	50741000	39	26	673	74783.6	39	20.0842	20.2718	20.1464	20.491	20.5088	NaN	20.1819	20.0776	20.4135	20.1246	20.3036	20.1209
	0.373406	0.124606	A0A1A8ALQ1	A0A1A8ALQ1	1096	ADRBK2	G protein-coupled receptor kinase	Color2 [DarkGray]	1	4				7	7	7	11.5	11.5	11.5	79.532	0	16.572	94108000	36	30	688	79532.8	36	20.9474	21.1343	20.9994	20.956	21.0523	21.7698	21.0476	21.192	21.2797	20.8365	20.9032	20.8525
	0.117469	0.077879	A0A1A8ALW4	A0A1A8ALW4	1099	FETUB	Fetuin B	Color2 [DarkGray]	1	4				7	7	7	32.3	32.3	32.3	28.024	0	58.292	1227000000	7	131	248	28023.9	7	25.9965	24.8216	25.1056	25.2819	25.5681	25.5779	25.12	25.0114	25.0043	25.291	25.2418	26.2159
	0.220521	-0.0805438	A0A1A8ALY0	A0A1A8ALY0	1101	ARHGDIA	Rho GDP dissociation inhibitor (GDI) alpha	Color2 [DarkGray]	1	4				12	12	12	66	66	66	23.081	0	119.1	540230000	10	104	203	23081.2	10	23.097	23.3483	23.3276	22.906	22.7023	23.4153	23.6169	23.0942	23.2162	23.0777	22.9624	23.3122
	0.191269	0.105992	A0A1A8ALY5;A0A1A8UE71	A0A1A8ALY5;A0A1A8UE71	1103	RAB10	RAB10, member RAS oncogene family	Color2 [DarkGray]	1	4				5	4	4	22.4	16.9	16.9	22.718	0	14.781	193080000	13	32	170.5	19297.1	11	23.4669	23.3661	22.6708	23.5387	22.6223	NaN	23.3181	22.8995	23.2551	23.2551	22.6791	22.7551
	0.0528909	0.0231253	A0A1A8AM26;A0A1A8VAK1;A0A1A8UVN4;A0A1A8AV85	A0A1A8AM26;A0A1A8VAK1;A0A1A8UVN4	1105	KLC4;KLC2	Kinesin light chain 4;Kinesin light chain 2	Color2 [DarkGray]	1	4				6	6	3	13.1	13.1	5.5	61.753	0	17.247	82981000	34	33	541	61753.6	34	21.3479	21.1325	20.7307	20.9834	20.9928	21.5503	21.1724	21.1833	21.2722	21.2231	20.5998	21.148
	0.0894458	-0.0398289	A0A1A8AML3	A0A1A8AML3	1112	ARHGAP4	Rho GTPase activating protein 4	Color2 [DarkGray]	1	4				6	6	6	9	9	9	103	0	16.276	41213000	49	18	916	103004	49	19.9297	20.3143	19.787	20.2175	20.138	19.3803	20.1535	19.9124	20.0562	20.0654	19.8173	NaN
	0.362272	0.104574	A0A1A8AMS6	A0A1A8AMS6	1116	COPA	Coatomer subunit alpha	Color2 [DarkGray]	1	4				19	19	19	21.1	21.1	21.1	137.89	0	53.193	167790000	68	55	1222	137894	68	21.1969	20.7563	20.6317	21.1678	20.9718	21.3724	20.8947	20.8298	20.7269	21.1275	20.9928	20.8977
	0.502741	0.183977	A0A1A8AMU4;A0A1A7Z9E1	A0A1A8AMU4;A0A1A7Z9E1	1119	MAT2AA;MAT2AB	S-adenosylmethionine synthase	Color2 [DarkGray]	1	4				3	3	3	16.9	16.9	16.9	33.961	0	11.624	40355000	14	10	351.5	38981	16.5	20.9575	20.9201	20.6083	20.709	20.2847	NaN	20.6042	20.3978	NaN	20.879	20.5336	20.1449
	0.203041	-0.0834415	A0A1A8AMV1;A0A1A8UFK7	A0A1A8AMV1;A0A1A8UFK7	1120	PMPCA	Peptidase (Mitochondrial processing) alpha	Color2 [DarkGray]	1	4				5	5	5	19.8	19.8	19.8	58.298	0	11.908	27219000	29	21	526	58543.9	29	20.0331	20.08	19.5563	20.2969	NaN	20.4874	20.3273	20.2454	NaN	20.0235	20.1129	20.1619
	0.2221	-0.257037	A0A1A8AMV8	A0A1A8AMV8	1121	RAD23AA	RAD23 homolog Aa	Color2 [DarkGray]	1	4				5	5	5	17.6	17.6	17.6	38.836	0	16.845	47768000	10	20	363	38836.8	10	20.2278	20.6369	NaN	21.5444	NaN	20.1191	20.1761	20.6106	22.3763	20.9187	20.7876	20.465
	0.145682	-0.0403385	A0A1A8AN05;A0A1A8UVL8;A0A1A8A1R3	A0A1A8AN05;A0A1A8UVL8	1123	RPS17	Ribosomal protein S17	Color2 [DarkGray]	1	4				6	6	6	53.7	53.7	53.7	15.48	0	73.706	265750000	5	99	134	15478.5	5	22.6102	22.578	22.3063	22.635	22.5127	22.7255	22.9313	22.4347	22.3321	22.617	22.5251	22.7695
	0.0900918	-0.0530081	A0A1A8ANA3	A0A1A8ANA3	1128	ACADSB	Acyl-CoA dehydrogenase, short/branched chain	Color2 [DarkGray]	1	4				7	7	7	27.3	27.3	27.3	48.067	0	20.737	51712000	20	16	432	48067	20	20.9377	NaN	20.3231	NaN	21.0281	21.0365	21.0828	NaN	20.7268	20.5771	20.72	21.3151
	0.728607	0.310215	A0A1A8ANC5;A0A1A8V7P7	A0A1A8ANC5;A0A1A8V7P7	1129	DIRAS1A	DIRAS family, GTP-binding RAS-like 1a	Color2 [DarkGray]	1	4				4	4	2	24.1	24.1	12.6	22.054	0	13.52	71411000	14	18	151.5	16780.4	10.5	21.1312	21.1756	20.3187	21.3851	20.5106	21.3292	20.4256	20.8885	20.6244	21.1471	20.4392	20.4642
	0.51736	-0.122745	A0A1A8AND9;A0A1A8VCG2	A0A1A8AND9;A0A1A8VCG2	1130	HNRNPL	Heterogeneous nuclear ribonucleoprotein L	Color2 [DarkGray]	1	4				13	13	11	42.2	42.2	36.7	57.99	0	55.657	449060000	18	72	529.5	58055.5	18	22.6006	23.1036	22.5111	22.6562	22.6834	22.8673	22.7673	22.7582	22.779	22.6967	23.1353	23.0222
	0.535535	-0.232862	A0A1A8U3B9;A0A1A8ANE8;A0A1A8VA97;A0A1A8ARV6	A0A1A8U3B9;A0A1A8ANE8	1131	SLC8A4A	Solute carrier family 8 (Sodium/calcium exchanger), member 4a	Color2 [DarkGray]	1	4				7	6	6	17.4	16.1	16.1	79.837	0	20.047	43260000	25	13	831.5	91916.5	28	20.6259	21.0028	NaN	20.1489	NaN	20.6925	21.0817	20.5924	20.8388	21.1463	NaN	20.5927
	0.963759	0.267147	A0A1A8ANJ0	A0A1A8ANJ0	1132	PSAT1	Phosphoserine aminotransferase	Color2 [DarkGray]	1	4				15	15	15	41.9	41.9	41.9	40.839	0	78.858	491620000	18	115	370	40839	18	23.6622	23.4061	23.0361	23.0049	23.3893	23.5066	23.3108	23.1786	22.903	22.6926	22.9445	23.3729
	0.76344	0.492363	A0A1A8ANK0	A0A1A8ANK0	1134	PNP5B	Purine nucleoside phosphorylase	Color2 [DarkGray]	1	4				7	7	7	40.2	40.2	40.2	32.169	0	19.878	74531000	16	24	291	32168.8	16	21.6971	21.1602	21.0193	20.4577	NaN	22.226	20.4777	21.1247	20.5498	21.0338	NaN	20.9125
	0.54801	-0.212198	A0A1A8ANK7	A0A1A8ANK7	1135	PSMB3	Proteasome subunit beta	Color2 [DarkGray]	1	4				7	7	7	34.6	34.6	34.6	23.028	0	44.716	103690000	9	40	205	23027.9	9	21.6139	21.5076	20.8412	20.78	20.8592	20.9516	21.7582	21.2014	20.9866	21.4749	21.2441	21.1614
	1.0172	0.45638	A0A1A8ANW9;A0A1A8V6P4	A0A1A8ANW9;A0A1A8V6P4	1145	MAP6	Microtubule-associated protein 6	Color2 [DarkGray]	1	4				3	3	3	16.8	16.8	16.8	35.377	0	10.606	51224000	18	19	344	38357.6	19.5	21.6804	20.8682	21.3712	20.452	21.4501	21.9994	21.0717	20.9331	20.5353	20.599	20.8353	21.1087
	0.767543	0.181039	A0A1A8ANX5	A0A1A8ANX5	1146	COPS4	COP9 constitutive photomorphogenic homolog subunit 4 (Arabidopsis)	Color2 [DarkGray]	1	4				7	7	7	26.1	26.1	26.1	46.331	0	20.094	50782000	26	25	406	46331.9	26	20.4849	20.4296	19.962	20.3442	20.5107	20.7383	20.1663	19.9501	20.2594	20.3928	20.3259	20.2892
	1.50501	0.171173	A0A1A8UDQ4;A0A1A8ANZ8	A0A1A8UDQ4;A0A1A8ANZ8	1148	STIP1	Stress-induced-phosphoprotein 1 (Hsp70/Hsp90-organizing protein)	Color2 [DarkGray]	1	4				18	18	18	33	33	33	62.169	0	64.925	419870000	38	90	546	62182.9	38	23.0033	23.0918	22.8727	22.9805	23.1406	23.1576	23.0134	22.8182	23.0035	22.911	22.7716	22.7017
	0.932343	-0.173062	A0A1A8AP05	A0A1A8AP05	1150	HNRNPR	Heterogeneous nuclear ribonucleoprotein R	Color2 [DarkGray]	1	4				22	22	17	37.9	37.9	33.1	70.703	0	144.36	979890000	31	205	631	70703.9	31	23.4902	23.3159	22.9116	23.3268	23.4663	23.5563	23.6381	23.376	23.5221	23.5187	23.5458	23.5047
	0.106177	-0.103352	A0A1A8AP14	A0A1A8AP14	1152	NDUFAB1	Acyl carrier protein	Color2 [DarkGray]	1	4				3	3	3	18.6	18.6	18.6	17.686	0	15.075	302870000	8	60	156	17686.6	8	24.3632	23.3052	23.5927	22.8263	22.1835	24.1213	23.8202	23.4878	23.4511	22.8392	23.5111	23.903
	1.07615	0.357304	A0A1A8APD2	A0A1A8APD2	1154	MCTS1	Malignant T-cell-amplified sequence	Color2 [DarkGray]	1	4				6	6	6	52.5	52.5	52.5	20.554	0	18.6	103610000	10	31	181	20554.2	10	22.0207	21.7799	21.2503	21.7122	21.578	21.9207	21.4415	21.6084	21.3636	21.2573	20.6995	21.7477
	0.0123656	0.0127445	A0A1A8APE7	A0A1A8APE7	1155	AASS	Aminoadipate-semialdehyde synthase	Color2 [DarkGray]	1	4				7	7	7	12.3	12.3	12.3	104.01	0	15.381	40396000	49	23	930	104013	49	20.1415	20.9125	19.888	20.1779	NaN	NaN	21.2291	19.9866	20.1605	NaN	20.2411	19.7188
	0.743636	0.414663	A0A1A8APG6	A0A1A8APG6	1157	Nfu_g_1_010632	Uncharacterized protein	Color2 [DarkGray]	1	4				12	12	12	61.6	61.6	61.6	25.712	0	77.931	417820000	16	85	224	25712.6	16	23.0821	23.0184	23.1114	22.8834	22.2827	22.2846	22.6927	23.0413	21.5713	22.1933	22.8386	21.8375
	0.455968	0.143121	A0A1A8APH7	A0A1A8APH7	1158	ATP1B1	Sodium/potassium-transporting ATPase subunit beta	Color2 [DarkGray]	1	4				10	10	9	39	39	35.3	34.383	0	57.622	433000000	17	97	300	34383	17	23.6407	23.3332	23.6517	23.3242	23.0248	23.5341	23.261	23.3645	23.5531	22.773	23.3834	23.3151
	0.133541	0.0857433	A0A1A8APJ6	A0A1A8APJ6	1159	CCDC136B	Coiled-coil domain containing 136b	Color2 [DarkGray]	1	4				11	11	11	41.8	41.8	41.8	48.781	0	32.727	98804000	29	28	423	48781.6	29	21.3796	20.7826	21.3874	19.904	20.7917	21.1932	21.0463	20.591	21.0965	20.7344	20.885	20.5709
	0.29625	-0.0715515	A0A1A8APY3	A0A1A8APY3	1164	EFTUD2	Elongation factor Tu GTP binding domain containing 2	Color2 [DarkGray]	1	4				9	9	9	13.4	13.4	13.4	103.39	0	24.105	43093000	51	28	918	103387	51	20.4687	20.5658	20.3723	NaN	NaN	20.5217	20.546	20.3127	20.4896	20.8047	20.4196	20.7494
	0.744882	-0.173559	A0A1A8AQ03	A0A1A8AQ03	1166	NCL	Nucleolin	Color2 [DarkGray]	1	4				18	18	18	30.5	30.5	30.5	76.101	0	116.65	395420000	35	109	717	76101.6	35	22.0797	22.1402	21.9976	22.6439	22.4525	22.5222	22.5121	22.3863	22.291	22.477	22.5784	22.6327
	0.0041568	0.00130526	A0A1A8AQ07;A0A1A8VAI1	A0A1A8AQ07;A0A1A8VAI1	1167	LPPR4B	Lipid phosphate phosphatase-related protein type 4b	Color2 [DarkGray]	1	4				30	30	30	49.3	49.3	49.3	109.04	0	137.95	844490000	49	185	900.5	102958	46	23.1156	23.0441	23.0715	23.422	23.4701	23.4227	23.2275	23.2355	23.3915	23.5076	23.119	23.0569
	0.0420673	-0.0310113	A0A1A8AQ14;A0A1A8V807	A0A1A8AQ14;A0A1A8V807	1168	TMEM11	Transmembrane protein 11	Color2 [DarkGray]	1	4				3	3	3	24.6	24.6	24.6	20.915	0	12.279	46757000	9	21	192	21454.2	9.5	21.7783	21.1642	20.273	20.6018	20.9627	21.5869	21.3082	21.0871	21.1977	21.3146	20.5547	21.0907
	0.546292	0.434576	A0A1A8AQ40	A0A1A8AQ40	1170	TFA	Serotransferrin	Color2 [DarkGray]	1	4				40	40	40	71.8	71.8	71.8	73.053	0	323.31	7277100000	34	801	677	73053.8	34	26.062	25.8348	26.2952	25.6296	26.7381	26.5178	26.1348	26.3537	24.6049	24.7589	26.0642	26.5536
	0.240159	-0.126762	A0A1A8AQB5;A0A1A8VCG0	A0A1A8AQB5;A0A1A8VCG0	1172	SNRNP70	Small nuclear ribonucleoprotein 70 (U1)	Color2 [DarkGray]	1	4				3	3	3	10.1	10.1	10.1	55.051	0	7.4361	24603000	19	14	389	45982.3	14	19.8132	20.0236	19.6299	NaN	20.1851	19.9298	19.9406	20.1894	20.3134	20.6901	19.6101	19.5149
	0.127847	-0.0843887	A0A1A8AQE1	A0A1A8AQE1	1174	DNAJC5AA	DnaJ (Hsp40) homolog, subfamily C, member 5aa	Color2 [DarkGray]	1	4				5	5	5	40.7	40.7	40.7	22.453	0	122.94	204110000	7	32	199	22453	7	21.9069	23.0397	22.9367	22.8661	23.268	22.5418	22.4301	22.4467	22.7694	22.9399	23.4628	23.0168
	0.526295	0.128031	A0A1A8AQE3	A0A1A8AQE3	1175	MUT	Methylmalonyl Coenzyme A mutase	Color2 [DarkGray]	1	4				10	10	10	18.8	18.8	18.8	83.109	0	35.237	112960000	34	57	752	83110.3	34	20.7287	20.5795	20.3453	20.9225	21.0513	20.9202	20.7494	20.4722	20.7049	20.5704	20.7316	20.5508
	0.67565	0.209639	A0A1A8AQG7;A0A1A8ADI9	A0A1A8AQG7	1177	PSMA6A	Proteasome subunit alpha type	Color2 [DarkGray]	1	4				9	9	5	41.9	41.9	25.2	27.388	0	37.982	370930000	17	62	246	27388.5	17	22.7294	22.7532	22.2352	23.1787	22.5788	23.179	22.717	22.6267	22.5653	22.3711	22.4716	22.6447
	0.0883408	-0.20192	A0A1A8AQI3;A0A1A8VAY7	A0A1A8AQI3	1179	NME2B.2	Non-metastatic cells 2b.2, protein (NM23B) expressed in	Color2 [DarkGray]	1	4				5	5	5	45.6	45.6	45.6	16.874	0	18.859	129220000	9	33	149	16874.6	9	23.7286	20.2479	21.5459	19.5522	19.9438	21.3448	20.114	22.9884	22.2868	20.4586	22.1837	19.5431
	0.890992	-0.208974	A0A1A8ULQ1;A0A1A8AQI5	A0A1A8ULQ1;A0A1A8AQI5	1180	C11H12ORF10	Chromosome 12 open reading frame 10	Color2 [DarkGray]	1	4				9	9	9	24.9	24.9	24.9	45.646	0	18.245	75017000	25	29	401	45682.1	26	20.407	20.6531	19.9998	20.5869	20.3402	20.5903	20.9857	20.4164	20.5338	20.5918	20.6483	20.6551
	0.167844	0.0484155	A0A1A8VAV2;A0A1A8AQK6	A0A1A8VAV2;A0A1A8AQK6	1183	ECI1	Enoyl-CoA delta isomerase 1	Color2 [DarkGray]	1	4				11	11	11	56.8	56.8	56.8	27.127	0	50.267	236480000	12	85	292.5	32423.7	14	21.8443	21.7058	21.4509	22.0317	21.7948	21.8153	21.9234	21.7322	21.7317	21.9142	21.366	21.6849
	1.40107	0.457961	A0A1A8AQQ8;A0A1A8UFI5;A0A1A8UAN6;A0A1A8AT17	A0A1A8AQQ8;A0A1A8UFI5;A0A1A8UAN6	1184	PPP6C	Protein phosphatase 6, catalytic subunit;Serine/threonine-protein phosphatase	Color2 [DarkGray]	1	4				3	3	3	24.2	24.2	24.2	20.375	0	5.4923	29571000	11	17	305	35094.2	16	20.2575	NaN	20.0502	20.7573	20.7919	20.8029	20.2611	19.9569	20.3635	20.1586	19.5743	20.1297
	0.86533	0.409796	A0A1A8AQY2	A0A1A8AQY2	1187	TUBB2B	Tubulin domain-containing protein	Color2 [DarkGray]	1	4				4	4	1	67.5	67.5	21.1	13.395	0	274.45	1550500000	7	134	123	13394.8	7	26.6838	27.5544	26.8592	26.8861	26.9629	26.0323	27.1057	26.5552	26.0378	26.2006	26.3788	26.2419
	0.789702	0.509622	A0A1A8AR11;A0A1A8ASR0	A0A1A8AR11	1190	GLUL	Glutamine synthetase	Color2 [DarkGray]	1	4				19	19	19	52.6	52.6	52.6	41.456	0	169.73	2641800000	13	228	371	41456.5	13	26.9747	26.1115	27.073	25.4994	26.8997	27.1588	26.1614	26.4879	25.6834	25.3495	26.58	26.3969
	1.20419	-0.466072	A0A1A8V2M0;A0A1A8AR35	A0A1A8V2M0;A0A1A8AR35	1192	GCN1L1	GCN1 general control of amino-acid synthesis 1-like 1	Color2 [DarkGray]	1	4				9	9	9	4.7	4.7	4.7	291.54	0	17.26	40571000	153	17	2669	291532	153	20.3328	20.3155	19.7646	20.7235	NaN	20.7927	21.3878	20.5832	20.6235	20.6841	20.7446	21.0882
	0.104793	-0.0663646	A0A1A8AR50	A0A1A8AR50	1193	RPS20	Ribosomal protein S20	Color2 [DarkGray]	1	4				6	6	6	35.3	35.3	35.3	13.347	0	22.643	254890000	5	44	119	13346.7	5	22.7737	22.5231	22.6173	23.218	NaN	22.3493	22.1498	22.728	22.4475	22.867	23.3994	22.9841
	0.522781	0.105278	A0A1A8AR90;A0A1A8USW1;A0A1A8UNM5;A0A1A8AKF9	A0A1A8AR90;A0A1A8USW1	1195	EPRS	Glutamyl-prolyl-tRNA synthetase	Color2 [DarkGray]	1	4				38	38	38	33	33	33	192.06	0	120.41	483070000	97	161	1137	126035	64.5	22.6533	22.6385	22.4199	22.6387	22.67	22.9988	22.8361	22.4784	22.4342	22.5318	22.4988	22.6082
	0.673761	0.202097	A0A1A8ARA8	A0A1A8ARA8	1198	PSMD12	Proteasome (Prosome, macropain) 26S subunit, non-ATPase, 12	Color2 [DarkGray]	1	4				9	9	9	24.6	24.6	24.6	52.999	0	37.844	122000000	25	42	456	53000	25	21.5918	20.9104	21.1696	21.7231	21.5526	21.8027	21.1446	21.3375	21.0401	21.3767	21.3492	21.2895
	1.10924	0.28721	A0A1A8ARA9;A0A1A7ZC59;A0A1A8B1D5	A0A1A8ARA9	1199	ARL3	ADP-ribosylation factor-like 3	Color2 [DarkGray]	1	4				11	11	11	70.9	70.9	70.9	20.474	0	55.527	242200000	11	59	182	20474.5	11	22.6749	22.531	22.0374	22.8413	22.5308	22.7954	22.4389	22.238	22.3567	22.2119	21.9259	22.5162
	0.610442	0.302421	A0A1A8ARI0;A0A1A8V540;A0A1A8AM42	A0A1A8ARI0;A0A1A8V540;A0A1A8AM42	1203	CSPG5B	Chondroitin sulfate proteoglycan 5b	Color2 [DarkGray]	1	4				8	8	8	20.9	20.9	20.9	65.508	0	38.064	120010000	19	39	576	62316.9	18	21.958	22.5128	21.5207	22.3258	21.6465	21.8226	21.5642	21.7629	21.8166	22.0479	21.9862	20.7942
	0.366378	-0.148729	A0A1A8ARV1;A0A1A8V3Q0	A0A1A8ARV1;A0A1A8V3Q0	1211	SNRPD1	Small nuclear ribonucleoprotein Sm D1	Color2 [DarkGray]	1	4				3	3	3	37	37	37	13.297	0	7.2803	59730000	4	17	120.5	13454.7	4	NaN	21.8143	21.0502	21.6182	21.2816	NaN	21.815	21.1865	21.5096	21.578	21.6543	21.7953
	0.11088	-0.0513808	A0A1A8V0C6;A0A1A8AS36	A0A1A8V0C6;A0A1A8AS36	1213	NDUFS3	NADH dehydrogenase (Ubiquinone) Fe-S protein 3, (NADH-coenzyme Q reductase)	Color2 [DarkGray]	1	4				9	9	9	42	42	42	33.028	0	38.561	160200000	17	59	287.5	33222.7	17	21.6073	21.371	21.137	21.5933	20.9518	21.6616	21.658	21.2261	21.5193	21.797	20.9246	21.5054
	0.92499	0.303117	A0A1A8ASA5	A0A1A8ASA5	1214	NEGR1	Neuronal growth regulator 1	Color2 [DarkGray]	1	4				6	6	6	20.3	20.3	20.3	37.308	0	12.288	93117000	19	29	344	37308.7	19	21.9347	21.6332	21.9135	NaN	21.8767	22.4212	NaN	21.3637	21.9812	21.7462	21.7655	21.407
	0.357199	0.123837	A0A1A8B823;A0A1A8ASD7;A0A1A8ARE4	A0A1A8B823;A0A1A8ASD7;A0A1A8ARE4	1215	PCCA	Propionyl-Coenzyme A carboxylase, alpha polypeptide	Color2 [DarkGray]	1	4				16	16	16	29.8	29.8	29.8	77.736	0	51.533	143630000	45	68	658	72410.8	43	21.6202	21.4249	20.9595	21.6784	21.0625	21.4075	21.5125	21.1743	21.0947	21.4987	20.8959	21.2337
	0.232264	0.123285	A0A1A8ASF2;A0A1A8VFU6	A0A1A8ASF2;A0A1A8VFU6	1218	SSB	Sjogren syndrome antigen B (Autoantigen La)	Color2 [DarkGray]	1	4				8	8	8	29.3	29.3	29.3	44.572	0	29.214	94405000	17	35	395.5	45512.7	17.5	20.751	20.9349	20.3621	21.6216	21.279	21.575	21.2496	21.0177	21.1171	20.8852	20.6675	20.8466
	0.520271	0.494952	A0A1A8ASV5	A0A1A8ASV5	1225	CD81	Tetraspanin	Color2 [DarkGray]	1	4				3	3	3	18	18	18	25.734	0	39.039	195430000	7	45	233	25734.5	7	23.7607	21.7158	23.3468	22.7556	22.7863	23.9157	22.3848	22.2895	21.6792	NaN	23.0871	23.3188
	0.343966	0.116298	A0A1A8ASY6	A0A1A8ASY6	1227	FKBP3	Peptidylprolyl isomerase	Color2 [DarkGray]	1	4				5	5	5	35.9	35.9	35.9	24.695	0	27.02	73211000	10	37	220	24695.3	10	20.7039	21.2564	20.9595	21.2073	NaN	21.2737	21.007	20.9834	21.153	21.2205	20.8906	20.5287
	1.38544	0.313816	A0A1A8AT53;A0A1A8ARN3;A0A1A7ZC60;A0A1A7ZFT2	A0A1A8AT53;A0A1A8ARN3;A0A1A7ZC60	1230	SH3GLB2A	SH3-domain GRB2-like endophilin B2a	Color2 [DarkGray]	1	4				8	8	6	22	22	15.5	43.215	0	17.572	53897000	17	21	386	43215	17	20.7448	20.4357	20.2271	20.4268	20.5777	20.5936	20.1124	19.895	20.3415	20.3156	20.5791	19.8793
	0.693899	0.342938	A0A1A8ATA5	A0A1A8ATA5	1234	LONP1	Lon protease homolog, mitochondrial	Color2 [DarkGray]	1	4				7	7	7	9.3	9.3	9.3	110.34	0	13.665	76517000	37	15	991	110339	37	20.816	21.4885	20.6936	21.2406	NaN	21.9356	21.0407	20.7261	20.3355	20.9943	21.2324	21.0226
	0.632459	0.177427	A0A1A8AU30	A0A1A8AU30	1243	ATP2B3	ATPase, Ca++ transporting, plasma membrane 3	Color2 [DarkGray]	1	4				15	7	7	19.1	11.4	11.4	89.016	0	25.248	123700000	36	37	796	89017.3	36	21.6717	21.5558	21.6176	22.237	21.5794	21.8135	21.7616	21.4622	21.5637	21.8314	21.5921	21.1993
	0.30655	0.103973	A0A1A8V1C9;A0A1A8AU87;A0A1A8V621;A0A1A7ZQH1;A0A1A8U3B7;A0A1A8AN80	A0A1A8V1C9;A0A1A8AU87;A0A1A8V621;A0A1A7ZQH1;A0A1A8U3B7;A0A1A8AN80	1246	SYT7;SYT7B	Synaptotagmin VII;Synaptotagmin VIIb	Color2 [DarkGray]	1	4				6	6	6	14.2	14.2	14.2	58.905	0	27.619	158050000	23	52	513	56223.2	22	22.0197	21.83	21.5645	21.7579	21.4914	21.3845	21.813	21.755	21.4389	21.6304	21.0884	21.6984
	0.315459	0.182338	A0A1A8AUB4	A0A1A8AUB4	1248	PSMD1	Proteasome (Prosome, macropain) 26S subunit, non-ATPase, 1	Color2 [DarkGray]	1	4				5	5	5	55.5	55.5	55.5	12.819	0	17.197	73739000	7	30	110	12819.3	7	21.3735	20.7335	20.7834	20.8392	21.5525	22.0394	21.3984	20.9682	20.572	20.7934	21.309	21.1865
	0.157059	0.0681339	A0A1A8V2H1;A0A1A8AUB9	A0A1A8V2H1;A0A1A8AUB9	1249	PRPF39	PRP39 pre-mRNA processing factor 39 homolog	Color2 [DarkGray]	1	4				4	4	4	6.1	6.1	6.1	86.816	0	12	27325000	33	19	762	87226.3	33	20.3799	20.5687	20.3524	NaN	20.7633	NaN	20.6926	20.5262	NaN	20.616	19.9647	20.4402
	0.399076	0.375296	A0A1A8AUD3;A0A1A8V2S8	A0A1A8AUD3;A0A1A8V2S8	1250	PVALB6	Parvalbumin 6	Color2 [DarkGray]	1	4				4	4	4	25.6	25.6	25.6	22.246	0	27.076	34574000	8	16	204	22359.2	8	21.1341	19.082	20.2057	NaN	20.7587	21.4948	20.8287	19.8899	20.0924	19.6528	20.0705	20.4244
	0.814976	0.191009	A0A1A8AUN9;A0A1A8UXP3;A0A1A8AXH4	A0A1A8AUN9	1254	NDUFS1	NADH dehydrogenase (Ubiquinone) Fe-S protein 1	Color2 [DarkGray]	1	4				27	27	27	53.9	53.9	53.9	78.966	0	143.8	444020000	45	169	731	78967.2	45	21.734	21.912	21.5945	22.0399	21.6603	22.2649	21.7146	21.5251	21.7608	21.8551	21.431	21.7729
	0.787155	0.263885	A0A1A8AUV3;A0A1A8UY85;A0A1A8AMT3;CON__Q3ZBD7	A0A1A8AUV3	1257	GPI	Glucose-6-phosphate isomerase	Color2 [DarkGray]	1	4				26	26	26	53.3	53.3	53.3	61.928	0	323.31	3691600000	26	479	553	61928.5	26	25.8703	25.7207	25.2711	25.8865	25.4182	25.807	25.8568	25.2767	25.2571	25.2742	24.9572	25.7684
	0.0357325	-0.0194105	A0A1A8UC64;A0A1A8AV03	A0A1A8UC64;A0A1A8AV03	1262	VPS29	Vacuolar protein sorting-associated protein 29	Color2 [DarkGray]	1	4				6	6	6	46.2	46.2	46.2	20.492	0	34.618	123480000	12	52	184	20703.5	12	21.4988	21.7957	21.7024	22.0213	21.6333	20.8559	21.5078	21.7333	21.7642	21.8997	21.5088	21.2101
	0.0988669	-0.0365496	A0A1A8AV36	A0A1A8AV36	1265	SF3B3	Splicing factor 3b, subunit 3, 130kDa	Color2 [DarkGray]	1	4				9	9	9	10.4	10.4	10.4	135.66	0	31.103	76459000	52	46	1217	135663	52	21.1428	20.7735	20.5476	21.078	21.1474	21.2889	21.1485	21.075	20.8664	21.3281	20.9676	20.8119
	1.22624	0.354047	A0A1A8UW21;A0A1A8AV66;A0A1A8AKB7;A0A1A8AE37	A0A1A8UW21;A0A1A8AV66;A0A1A8AKB7;A0A1A8AE37	1268	CAMK2G1	Calcium/calmodulin-dependent protein kinase (CaM kinase) II gamma 1	Color2 [DarkGray]	1	4				8	6	6	68.8	52.4	52.4	23.074	0	54.085	332000000	11	86	199.5	22076.1	10.5	23.4232	22.8423	22.7421	23.4554	23.4131	23.368	23.1201	22.9014	22.6434	22.5204	22.8067	23.1276
	0.579231	0.179407	A0A1A8AV86	A0A1A8AV86	1269	RPS4X	40S ribosomal protein S4	Color2 [DarkGray]	1	4				18	18	18	60.1	60.1	60.1	29.609	0	75.466	580130000	16	118	263	29609.8	16	23.5748	23.4955	23.2145	23.8868	23.8157	23.8439	23.4439	23.2738	23.0568	23.782	23.6644	23.5339
	0.190937	-0.196148	A0A1A8AVE6;A0A1A8V737	A0A1A8AVE6;A0A1A8V737	1271	EEF1DB	Elongation factor-1, delta, b	Color2 [DarkGray]	1	4				4	4	4	7.2	7.2	7.2	76.553	0	13.225	50066000	32	14	469	52132.4	22	20.6466	21.2136	NaN	20.9543	NaN	19.8823	20.663	20.0869	20.7345	21.7978	NaN	21.0695
	0.552262	0.178722	A0A1A8AVF5	A0A1A8AVF5	1272	PSMB4	Proteasome subunit beta	Color2 [DarkGray]	1	4				6	6	6	38.6	38.6	38.6	28.277	0	43.612	83095000	10	45	254	28277.1	10	21.2476	21.447	20.7593	21.4275	NaN	21.3514	21.213	20.9992	21.053	21.2563	20.6425	21.243
	0.00574227	0.00284545	A0A1A8AVH6	A0A1A8AVH6	1273	RPSA	40S ribosomal protein SA	Color2 [DarkGray]	1	4				13	13	13	52.7	52.7	52.7	34.498	0	223.71	768140000	13	138	313	34498.9	13	23.8905	23.5356	23.4908	23.108	23.8754	23.6577	23.5117	23.582	23.4054	23.2449	23.6969	24.1002
	1.51356	0.294487	A0A1A8AVL0	A0A1A8AVL0	1276	ABHD16A	Abhydrolase domain containing 16A	Color2 [DarkGray]	1	4				4	4	4	7.7	7.7	7.7	61.536	0	8.6963	38360000	25	8	543	61536.7	25	21.0833	20.6556	20.6201	20.8679	21.1303	20.986	20.5405	20.6022	NaN	NaN	20.6737	20.5678
	1.15939	-0.364279	A0A1A8AVN4	A0A1A8AVN4	1279	RPS10	Ribosomal protein S10	Color2 [DarkGray]	1	4				8	8	8	39.8	39.8	39.8	18.959	0	26.93	285130000	8	68	166	18958.8	8	22.8604	23.0658	22.7828	23.1314	22.3302	23.461	23.3778	23.0531	23.0046	23.4442	23.5069	23.4307
	0.157682	-0.0371475	A0A1A8AVP0;A0A1A8UHF3;A0A1A8B6I0	A0A1A8AVP0;A0A1A8UHF3;A0A1A8B6I0	1280	HP1BP3	Heterochromatin protein 1, binding protein 3	Color2 [DarkGray]	1	4				26	26	26	35.1	35.1	35.1	68.951	0	113.81	989130000	26	235	646	71148.2	27	23.4344	23.0228	23.2446	23.5163	23.3681	23.1976	23.5024	23.4769	23.2259	23.1482	23.3184	23.335
	2.38477	0.258098	A0A1A8AVP2	A0A1A8AVP2	1281	IDH3G	Isocitrate dehydrogenase [NAD] subunit, mitochondrial	Color2 [DarkGray]	1	4				9	9	9	36.2	36.2	36.2	43.332	0	69.094	263560000	17	75	395	43332.8	17	22.2514	22.1843	22.0688	22.2123	22.3925	22.3489	22.1401	21.9085	22.0746	22.0092	21.787	21.9902
	0.0411156	-0.0185486	A0A1A8AVU0;A0A1A8U1E2;A0A1A8UXT8	A0A1A8AVU0;A0A1A8U1E2	1285	TOMM70A	Translocase of outer mitochondrial membrane 70 homolog A	Color2 [DarkGray]	1	4				16	16	16	36.6	36.6	36.6	64.848	0	67.646	180450000	30	77	482	54197	24	21.7639	21.2704	21.2219	21.7952	21.8094	22.1925	21.8535	21.5261	21.7691	21.6854	21.7753	21.5552
	0.518921	-0.21347	A0A1A8AW12	A0A1A8AW12	1289	RPS15A	Ribosomal protein S15a	Color2 [DarkGray]	1	4				7	7	7	53.9	53.9	53.9	16.149	0	28.989	187940000	9	46	141	16149.1	9	22.9967	22.5222	22.2439	22.3952	22.3522	22.201	22.8817	22.8446	21.9939	22.4591	22.7506	23.0621
	1.16179	0.244883	A0A1A8AW91	A0A1A8AW91	1292	TKT	Transketolase	Color2 [DarkGray]	1	4				30	30	29	67.7	67.7	66.3	68.098	0	197.26	1292500000	31	273	626	68098.7	31	23.5315	23.3211	23.237	23.2038	23.521	23.9121	23.2831	23.1747	22.9882	23.1641	23.3535	23.2936
	0.0733306	-0.0465775	A0A1A8AW92	A0A1A8AW92	1293	RPLP1	Ribosomal protein, large, P1	Color2 [DarkGray]	1	4				3	3	3	74.6	74.6	74.6	11.671	0	49.04	331850000	3	61	114	11671	3	24.6487	23.7036	24.3138	24.0745	24.001	24.5295	24.4011	23.9173	23.8592	24.0034	24.3239	25.0456
	1.13408	0.191972	A0A1A8AWB6	A0A1A8AWB6	1294	AHSG	Alpha-2-HS-glycoprotein	Color2 [DarkGray]	1	4				10	10	10	23	23	23	38.766	0	281.98	6684100000	13	307	366	38765.9	13	27.4822	27.2736	27.16	27.1767	27.5272	27.2154	27.0418	27.2191	26.9545	26.9242	27.376	27.1678
	0.819407	0.158724	A0A1A8AWB7;A0A1A8V2P4;A0A1A7ZKP1	A0A1A8AWB7;A0A1A8V2P4	1295	STRN	Striatin, calmodulin binding protein	Color2 [DarkGray]	1	4				8	8	5	13.7	13.7	9.6	85.914	0	21.022	50174000	35	21	727.5	79999.1	32.5	NaN	20.7024	20.4773	NaN	NaN	20.7082	20.425	20.6804	20.3636	20.6077	20.4295	20.3173
	0.648502	-0.575658	A0A1A8AWI9;A0A1A8ABB4	A0A1A8AWI9;A0A1A8ABB4	1300	SF1	Splicing factor 1	Color2 [DarkGray]	1	4				4	4	4	9.9	9.9	9.9	72.004	0	12.611	16620000	19	15	610	65153.4	17	18.5579	19.6457	18.2106	NaN	NaN	19.8163	20.4665	19.3759	19.0912	20.062	18.9327	19.8713
	0.754394	0.181975	A0A1A8AWJ3	A0A1A8AWJ3	1301	OLA.15992	FABP domain-containing protein	Color2 [DarkGray]	1	4				12	11	11	67.9	61.2	61.2	15.188	0	48.189	514500000	7	74	134	15188.4	7	24.3907	23.7719	23.5867	24.2316	23.9479	23.8354	23.8357	23.7098	23.8275	23.8288	23.7686	23.7021
	0.252723	0.0801783	A0A1A8AWQ2;A0A1A8A1S9;A0A1A8V5A5;A0A1A8UDM9;A0A1A7ZNK0;A0A1A8AAJ3;A0A1A8VGK0;A0A1A7Z9G4;A0A1A7ZAJ5;A0A1A8AUZ2	A0A1A8AWQ2	1306	MAPK10	Mitogen-activated protein kinase	Color2 [DarkGray]	1	4				6	6	5	14.6	14.6	12.8	50.395	0	14.596	78230000	19	30	445	50395.9	19	22.4866	21.9257	21.9027	21.6817	21.9123	22.014	22.1145	21.8613	21.7989	22.1504	21.8178	21.6989
	0.407587	-0.233911	A0A1A8AWT2	A0A1A8AWT2	1308	NDUFS8	NADH dehydrogenase (Ubiquinone) Fe-S protein 8, 23kDa (NADH-coenzyme Q reductase)	Color2 [DarkGray]	1	4				5	5	5	32.4	32.4	32.4	24.191	0	31.912	88273000	12	35	213	24191.6	12	NaN	22.3119	21.3939	22.1566	21.2821	NaN	22.3243	21.9554	21.9662	21.7263	NaN	22.128
	0.924841	-1.06202	A0A1A8AX59	A0A1A8AX59	1314	PFN2L	Profilin	Color2 [DarkGray]	1	4				9	2	0	61.9	10.8	0	14.781	0.00045475	3.9273	374110000	7	31	139	14780.9	7	22.8554	22.8173	23.5789	22.8737	NaN	NaN	22.6823	24.2008	25.8335	24.0005	23.7495	NaN
	0.627537	0.210947	A0A1A8AX69;A0A1A8UXY3	A0A1A8AX69;A0A1A8UXY3	1316	RBM4.2	RNA binding motif protein 4.2	Color2 [DarkGray]	1	4				15	15	14	51.2	51.2	48.8	41.72	0	61.531	239120000	25	77	375	41656.9	24.5	22.1317	22.2534	21.6568	21.9143	22.0643	22.5562	21.6335	21.6636	21.9901	22.209	22.1765	21.6383
	0.147967	-0.0836293	A0A1A8AX75	A0A1A8AX75	1317	UCHL5	Ubiquitin carboxyl-terminal hydrolase	Color2 [DarkGray]	1	4				10	10	10	45.3	45.3	45.3	37.619	0	32.327	78762000	17	26	329	37619.9	17	20.6677	20.9378	20.807	NaN	NaN	21.0491	21.6207	20.6674	NaN	21.0002	20.8283	20.6285
	0.185768	0.0817372	A0A1A8AX98	A0A1A8AX98	1319	PDCD5	Programmed cell death 5	Color2 [DarkGray]	1	4				3	3	3	28.6	28.6	28.6	14.309	0	10.041	46544000	11	11	126	14309	11	20.963	20.7462	20.6883	20.7738	21.3166	21.0143	21.52	20.5507	20.9093	20.8022	20.632	20.5977
	1.11958	0.250995	A0A1A8V0I0;A0A1A8AXD3	A0A1A8V0I0;A0A1A8AXD3	1320	DLAT	Acetyltransferase component of pyruvate dehydrogenase complex	Color2 [DarkGray]	1	4				19	19	19	35.8	35.8	35.8	67.125	0	132.11	628240000	34	188	639	67120.7	34	22.8088	22.4396	22.5093	22.5361	23.125	23.046	22.4625	22.537	22.4099	22.6357	22.3617	22.552
	0.856757	0.262576	A0A1A8AXE3;A0A1A8V4B5	A0A1A8AXE3;A0A1A8V4B5	1323	GNAQ	Guanine nucleotide binding protein (G protein), q polypeptide	Color2 [DarkGray]	1	4				15	15	11	49.6	49.6	36.8	42.127	0	82.69	615930000	19	117	290.5	34090	16.5	24.0057	23.9064	23.5123	23.3024	23.9337	23.9068	23.8166	23.5397	23.4853	23.3778	23.0302	23.7424
	0.782738	0.326707	A0A1A8AXH0	A0A1A8AXH0	1324	ALDH3A2B	Aldehyde dehydrogenase	Color2 [DarkGray]	1	4				8	8	8	22.1	22.1	22.1	54.557	0	27.664	87678000	22	39	489	54557.6	22	20.695	21.239	20.7828	20.8317	21.2502	21.4298	21.3115	20.6599	19.9923	20.6647	20.652	20.9877
	0.630517	0.201656	A0A1A8AXI3	A0A1A8AXI3	1328	LGI1A	Leucine-rich, glioma inactivated 1a	Color2 [DarkGray]	1	4				3	3	3	5.7	5.7	5.7	62.594	0	8.4857	45501000	33	27	545	62594.6	33	20.7002	21.0018	20.736	21.3758	21.2933	20.7312	20.6261	20.6787	20.7628	21.2073	20.8618	20.4917
	0.330992	0.259142	A0A1A8AXQ3;A0A1A8UYU7	A0A1A8AXQ3;A0A1A8UYU7	1333	MAPRE3	Microtubule-associated protein, RP/EB family, member 3	Color2 [DarkGray]	1	4				6	4	4	22.1	19	19	29.557	0	13.969	60946000	16	19	279.5	31905.2	16.5	22.1166	21.9578	NaN	22.0363	21.9922	21.9334	22.5841	21.5699	21.1431	NaN	20.9535	22.4902
	0.911022	-0.170761	A0A1A8AXT4	A0A1A8AXT4	1334	CCT5	Chaperonin containing TCP1, subunit 5 (Epsilon)	Color2 [DarkGray]	1	4				30	30	30	65.6	65.6	65.6	59.593	0	194.73	839500000	35	232	541	59593.9	35	22.6638	22.8137	22.4578	22.905	22.4323	22.569	23.0474	22.6928	22.8404	22.708	22.6419	22.9358
	0.898384	0.296051	A0A1A8UZL0;A0A1A8AXU7	A0A1A8UZL0;A0A1A8AXU7	1335	ENTPD3	Ectonucleoside triphosphate diphosphohydrolase 3	Color2 [DarkGray]	1	4				6	6	6	17.4	17.4	17.4	56.371	0	20.91	64896000	21	18	500	56362.4	21	21.7556	21.1564	20.9263	NaN	21.4374	21.7381	21.1592	20.8876	21.109	NaN	21.1111	21.2665
	0.0869149	-0.0935946	A0A1A8AYA8;A0A1A8A331	A0A1A8AYA8;A0A1A8A331	1342	CORO1B	Coronin;Coronin, actin binding protein, 1B	Color2 [DarkGray]	1	4				7	6	6	24.7	23.1	23.1	56.124	0	17.99	38797000	16	21	460.5	50916.4	13.5	20.9809	20.655	20.4446	NaN	NaN	19.216	21.0099	20.133	NaN	20.4295	20.5203	19.9959
	0.700812	0.20966	A0A1A8AYQ5	A0A1A8AYQ5	1350	AP1B1	Adaptor-related protein complex 1, beta 1 subunit	Color2 [DarkGray]	1	4				10	7	7	27.4	22.2	22.2	52.966	0	15.299	68384000	19	25	496	52966.4	19	NaN	21.8385	21.4759	22.1199	22.006	22.0004	21.945	21.6448	21.7916	21.3454	NaN	21.6657
	1.12983	0.268346	A0A1A8AYS1	A0A1A8AYS1	1352	RPL14	Ribosomal protein L14	Color2 [DarkGray]	1	4				7	7	7	44.5	44.5	44.5	15.956	0	39.265	279960000	5	59	137	15955.9	5	23.0775	22.9599	22.5702	23.2977	23.1942	22.9652	22.5343	22.5551	22.5679	22.9084	23.0003	22.8886
	0.171765	-0.0694109	A0A1A8AZE0	A0A1A8AZE0	1366	PDE2A	Phosphodiesterase	Color2 [DarkGray]	1	4				14	14	14	21	21	21	107	0	34.687	100080000	53	38	948	107001	53	20.8543	21.0279	20.5362	20.5541	NaN	21.0606	21.3454	20.7234	20.7069	20.6077	20.8389	21.0338
	0.0578807	0.0487606	A0A1A8B2Z2;A0A1A8USF9;A0A1A8AZF3;A0A1A7ZMT9	A0A1A8B2Z2;A0A1A8USF9;A0A1A8AZF3;A0A1A7ZMT9	1369	BAIAP2A;BAIAP2	BAI1-associated protein 2a;BAI1-associated protein 2	Color2 [DarkGray]	1	4				4	4	4	12.6	12.6	12.6	59.746	0	8.5587	33913000	30	24	542.5	59853.2	30	20.9807	20.2145	20.0259	NaN	19.4173	20.7656	20.5206	19.9109	20.4751	20.0989	NaN	20.1547
	0.487205	-0.168547	A0A1A8AZK6	A0A1A8AZK6	1372	BX284638.3	Uncharacterized protein	Color2 [DarkGray]	1	4				12	12	12	29.8	29.8	29.8	86.774	0	60.448	135200000	27	55	809	86774.6	27	21.1877	21.1283	21.1754	21.883	21.336	21.4214	21.4541	21.2189	21.481	22.0421	21.3526	21.5944
	0.965418	0.206468	A0A1A8AZN0;A0A1A8U3F2	A0A1A8AZN0;A0A1A8U3F2	1375	PTPRN2	Protein tyrosine phosphatase, receptor type, N polypeptide 2	Color2 [DarkGray]	1	4				17	17	17	25.7	25.7	25.7	116.73	0	61.301	186980000	49	92	909	100429	44	21.4365	21.3296	20.9337	21.4563	21.2683	21.2428	21.4458	20.9782	21.125	21.0755	21.0083	20.7957
	2.04224	0.26568	A0A1A8AZN9;A0A1A8VC10;A0A1A8AR62	A0A1A8AZN9	1376	ACO2	Aconitate hydratase, mitochondrial	Color2 [DarkGray]	1	4				45	45	45	66.2	66.2	66.2	84.622	0	323.31	2123100000	35	390	781	84623.3	35	23.8538	23.6336	23.51	23.7866	23.8843	23.8299	23.7149	23.42	23.4962	23.471	23.2909	23.511
	0.282181	0.0926771	A0A1A8V322;A0A1A8AZP0	A0A1A8V322;A0A1A8AZP0	1377	ABAT	4-aminobutyrate aminotransferase	Color2 [DarkGray]	1	4				24	24	24	66	66	66	55.794	0	149.86	707750000	30	250	535	59526.8	31.5	22.7248	22.8188	22.5544	22.5239	22.0599	22.7671	22.8071	22.5057	22.3007	22.5173	22.2435	22.5185
	1.24022	0.43142	A0A1A8AZP1	A0A1A8AZP1	1378	PDXK	Pyridoxal (Pyridoxine, vitamin B6) kinase	Color2 [DarkGray]	1	4				10	10	9	41.4	41.4	38.2	34.774	0	30.496	117100000	16	59	314	34774	16	21.0391	21.4548	21.1816	21.9913	20.9431	21.8715	21.2649	21.1822	21.0036	20.862	20.9385	20.6417
	0.515098	0.130906	A0A1A8AZQ0;A0A1A8AIS2;A0A1A8ULI2;A0A1A8UXK7;A0A1A8ASH3	A0A1A8AZQ0	1379	EHD3	EH-domain containing 3	Color2 [DarkGray]	1	4				9	8	8	24.1	22.4	22.4	60.362	0	24.659	90123000	29	31	535	60362.5	29	21.567	20.994	20.885	21.235	21.3494	21.2838	21.3547	21.068	21.0546	21.1963	20.9307	20.9244
	0.435393	-0.36106	A0A1A8AZQ2	A0A1A8AZQ2	1380	PCP4	Purkinje cell protein 4	Color2 [DarkGray]	1	4				5	5	5	65.1	65.1	65.1	6.9795	0	30.525	211990000	3	34	63	6979.59	3	22.4296	23.4122	22.703	23.1762	22.6619	21.6843	23.7635	22.9343	23.3932	21.8877	22.6078	23.647
	0.00965392	-0.00366656	A0A1A8AZR8	A0A1A8AZR8	1382	HSPA5	Heat shock 70kDa protein 5 (Glucose-regulated protein, 78kDa)	Color2 [DarkGray]	1	4				29	27	27	49.8	48.1	48.1	72.099	0	166.63	763320000	30	225	653	72099.6	30	22.882	22.7479	22.5081	23.1994	22.8828	23.0511	22.8908	22.6246	22.8337	23.2175	22.9979	22.7288
	0.832984	0.472561	A0A1A8AZV2	A0A1A8AZV2	1387	RALA	V-ral simian leukemia viral oncogene homolog A (Ras related)	Color2 [DarkGray]	1	4				5	5	4	18.4	18.4	15	23.325	0	21.109	136980000	9	28	206	23325.5	9	22.1346	22.5631	21.4548	21.1552	22.5713	22.4594	21.4662	21.3215	21.5454	21.5133	22.3923	21.2644
	1.40696	0.345656	A0A1A8AZW6;A0A1A7ZGM2;A0A1A8UZI1;A0A1A8UL75;A0A1A8VB72;A0A1A8AWD7;A0A1A8BAG8	A0A1A8AZW6;A0A1A7ZGM2	1389	ANKS1B	Ankyrin repeat and sterile alpha motif domain containing 1B	Color2 [DarkGray]	1	4				5	5	5	14.5	14.5	14.5	57.65	0	22.275	74771000	23	31	924.5	102417	39.5	21.6691	21.3716	21.1544	21.7016	21.678	21.6824	21.6432	21.1022	21.138	21.0321	21.3903	20.8775
	0.976689	0.372975	A0A1A8AZX4	A0A1A8AZX4	1390	PARK7	Parkinson disease (Autosomal recessive, early onset) 7	Color2 [DarkGray]	1	4				6	6	6	40.7	40.7	40.7	19.937	0	37.048	136660000	11	40	189	19937	11	22.0759	21.3006	22.0359	21.4265	22.3053	22.5024	21.7671	21.4088	21.4649	21.5357	21.8244	21.4079
	0.147477	-0.0664488	A0A1A8B032;A0A1A8U549	A0A1A8B032	1391	AP3B2	AP-3 complex subunit beta	Color2 [DarkGray]	1	4				8	8	8	9.6	9.6	9.6	122.77	0	19.369	42821000	60	27	1100	122773	60	20.6693	20.9565	20.2616	20.4256	20.5865	20.8033	20.8482	20.6175	20.4378	20.3593	21.3026	20.536
	0.344656	0.156361	A0A1A8B0C7	A0A1A8B0C7	1396	NCKAP1	NCK-associated protein 1	Color2 [DarkGray]	1	4				23	23	23	23.1	23.1	23.1	128.33	0	145.86	383140000	61	145	1126	128333	61	22.563	21.9772	21.8619	21.4054	22.2067	22.6603	22.1254	22.0767	21.8461	21.8609	21.7762	22.051
	0.87394	0.341469	A0A1A8V791;A0A1A8B0E2	A0A1A8V791;A0A1A8B0E2	1397	TNC	Tenascin C	Color2 [DarkGray]	1	4				7	7	7	7.9	7.9	7.9	177.12	0	18.331	110860000	55	18	1629	177123	55	22.8136	22.1603	22.4142	22.3098	22.7983	23.1683	22.0756	22.4716	22.5566	22.6706	22.04	21.8013
	0.449141	0.198631	A0A1A8B0E3	A0A1A8B0E3	1398	PSMA4	Proteasome subunit alpha type	Color2 [DarkGray]	1	4				10	10	10	54	54	54	29.363	0	36.994	129310000	12	44	261	29363.7	12	22.9828	22.1336	21.757	22.7312	22.2455	22.5151	22.1406	22.2467	21.7835	22.3028	22.1824	22.5173
	0.741289	-0.57075	A0A1A8B0L4	A0A1A8B0L4	1401	Nfu_g_1_010074	Casein kinase II subunit beta	Color2 [DarkGray]	1	4				6	6	2	28.2	28.2	12.9	29.515	0	26.413	72372000	12	29	255	29515.8	12	21.9772	20.4084	22.1292	20.4948	21.7115	20.5879	21.9512	21.9825	NaN	21.1131	22.0331	21.8648
	0.843569	0.252311	A0A1A8B0L9;A0A1A8UHN9;A0A1A8B359	A0A1A8B0L9	1402	PRKCDA	Protein kinase C	Color2 [DarkGray]	1	4				12	12	12	26.5	26.5	26.5	78.815	0	35.422	202360000	37	48	687	78815.7	37	22.3424	22.2625	22.0892	22.43	21.611	22.5014	22.3448	21.7562	21.9851	21.7651	21.9104	21.961
	0.570803	0.17152	A0A1A8B0Y5;A0A1A8B1R7;A0A1A8U4M1	A0A1A8B0Y5;A0A1A8B1R7;A0A1A8U4M1	1407	CABZ01085054.1	Uncharacterized protein;MIF4G domain-containing protein	Color2 [DarkGray]	1	4				5	5	3	2.9	2.9	1.9	196.2	0	7.8759	31829000	86	9	1448	160922	72	20.2973	19.9631	20.0811	20.3284	20.7241	20.3075	20.2984	20.1167	NaN	NaN	20.0726	19.9606
	0.865825	0.612831	A0A1A8B0Y7	A0A1A8B0Y7	1408	OLA.21730	Tetraspanin	Color2 [DarkGray]	1	4				3	3	3	11.5	11.5	11.5	26.899	0	46.065	88197000	8	35	244	26899.4	8	21.5703	NaN	22.079	22.04	22.1449	22.6532	21.0197	21.6391	22.2379	21.2315	22.3801	20.3998
	0.732531	0.310038	A0A1A8B1D7	A0A1A8B1D7	1414	UQCRB	Cytochrome b-c1 complex subunit 7	Color2 [DarkGray]	1	4				4	4	4	46.4	46.4	46.4	13.344	0	23.585	302980000	6	38	110	13344.4	6	24.1557	23.1562	23.5666	24.2737	23.3273	23.7809	23.9193	23.3045	23.348	23.1997	23.0995	23.5291
	1.29273	0.4632	A0A1A8B1J2;A0A1A7ZCW2;A0A1A7ZL21	A0A1A8B1J2;A0A1A7ZCW2;A0A1A7ZL21	1417	TRIO	Triple functional domain (PTPRF interacting);Trio Rho guanine nucleotide exchange factor	Color2 [DarkGray]	1	4				6	6	2	3.7	3.7	1.5	218.79	0	10.423	38267000	100	23	1920	218793	100	20.0198	20.4257	19.7733	20.5079	19.9848	20.9141	20.0863	19.9242	19.6965	20.0587	19.3016	19.7793
	0.744107	-0.4259	A0A1A8B1J4;A0A1A7Z7U5	A0A1A8B1J4;A0A1A7Z7U5	1418	RPS27A;UBA52	Ribosomal protein S27a;Ubiquitin A-52 residue ribosomal protein fusion product 1	Color2 [DarkGray]	1	4				6	6	6	47.4	47.4	47.4	17.999	0	142.29	2059200000	6	124	142	16370.7	6	26.1977	24.7982	26.056	24.856	26.1891	25.9196	26.1687	26.0297	25.8977	25.7004	26.5671	26.2083
	0.948497	0.408496	A0A1A8B1K7	A0A1A8B1K7	1419	Nfu_g_1_018035	Cytochrome c oxidase subunit	Color2 [DarkGray]	1	4				6	6	6	70.9	70.9	70.9	10.368	0	91.292	172540000	7	33	86	10367.6	7	23.2483	22.4295	23.2905	22.3195	23.6194	23.2387	22.3374	22.739	22.3646	22.6594	22.9695	22.6251
	0.0383623	0.0145607	A0A1A8B1W0;A0A1A8U5H5	A0A1A8B1W0;A0A1A8U5H5	1426	PRKACAA;PRKACBA	Protein kinase, cAMP-dependent, catalytic, alpha, genome duplicate a;Protein kinase, cAMP-dependent, catalytic, beta a	Color2 [DarkGray]	1	4				13	13	2	33	33	6.4	43.215	0	41.623	395670000	19	96	362	42033.3	18.5	23.4197	22.7657	23.1934	23.0263	22.811	23.2315	23.2957	22.9191	23.1113	22.93	22.8107	23.2933
	0.436262	0.124429	A0A1A8B207	A0A1A8B207	1429	SEC13	SEC13 homolog	Color2 [DarkGray]	1	4				6	6	6	37.2	37.2	37.2	35.353	0	26.644	37006000	13	17	320	35353.5	13	20.4302	20.6547	20.3015	NaN	NaN	20.7233	20.5133	20.0966	20.5906	20.3777	NaN	20.437
	0.817012	-0.232971	A0A1A8B216	A0A1A8B216	1430	CBX1B	Chromobox homolog 1b (HP1 beta homolog Drosophila)	Color2 [DarkGray]	1	4				5	4	4	41.4	36.2	36.2	23.989	0	21.364	93346000	7	35	210	23989.5	7	21.7104	21.1423	21.6556	21.1168	21.2275	21.7155	21.6379	21.3406	21.5561	21.6421	21.9996	21.7895
	0.366517	0.242081	A0A1A8U3Q9;A0A1A8B253	A0A1A8U3Q9;A0A1A8B253	1435	HINT1	Histidine triad nucleotide binding protein 1	Color2 [DarkGray]	1	4				3	3	3	45	45	45	15.068	0	29.62	169090000	6	52	144	15492	6	23.0197	23.1386	23.2171	23.0863	NaN	21.7272	22.9775	22.313	22.6471	22.12	22.6223	22.8941
	0.294222	0.146613	A0A1A8B268;A0A1A8U939;A0A1A8AIF8;A0A1A7ZYX0	A0A1A8B268;A0A1A8U939	1436	ARRB1	Arrestin, beta 1	Color2 [DarkGray]	1	4				9	9	9	31.1	31.1	31.1	38.27	0	25.712	69434000	19	37	379	42605.9	20.5	21.0002	NaN	20.7275	NaN	20.4852	20.4504	20.7354	20.5303	20.0029	20.1673	20.7348	20.9446
	0.134785	-0.166626	A0A1A8B2D0;A0A1A8UWM2	A0A1A8B2D0;A0A1A8UWM2	1439	GPM6BB	Glycoprotein M6Bb	Color2 [DarkGray]	1	4				2	2	2	9.3	9.3	9.3	29.416	0	8.332	259020000	7	26	258.5	28265.6	5.5	24.0506	NaN	24.7057	NaN	23.775	22.9067	23.1306	24.2319	23.1761	24.2712	24.9424	24.4046
	0.114839	-0.274869	A0A1A8B2H2	A0A1A8B2H2	1441	DPYSL2B	Dihydropyrimidinase-like 2b	Color2 [DarkGray]	1	4				35	1	1	70	2.3	2.3	62.181	0.0061932	2.8731	95671000	30	13	573	62181.3	30	23.3024	21.5885	21.3803	20.3931	NaN	22.2832	23.2425	NaN	22.1257	NaN	19.7705	23.1187
	0.239159	-0.176124	A0A1A8B2R7	A0A1A8B2R7	1444	STOML2	Stomatin (EPB72)-like 2	Color2 [DarkGray]	1	4				2	2	2	10	10	10	40.195	0	9.5974	27766000	17	13	361	40195	17	19.9741	21.3497	19.8203	20.0604	NaN	20.3754	20.6335	20.3404	20.2283	20.3283	NaN	20.9299
	1.5195	0.28901	A0A1A8B303	A0A1A8B303	1450	DPYSL2B	Dihydropyrimidinase-like 2b	Color2 [DarkGray]	1	4				39	39	5	67.9	67.9	8	70.467	0	323.31	6421900000	35	731	648	70467.5	35	25.8317	25.696	25.4659	26.1316	25.8779	26.0465	25.7476	25.4112	25.5823	25.4062	25.4805	25.6876
	0.401554	0.169432	A0A1A8B308;A0A1A8V9J6	A0A1A8B308	1451	CU929036.1	Glutamine--fructose-6-phosphate transaminase 1	Color2 [DarkGray]	1	4				9	9	9	17.2	17.2	17.2	76.923	0	20.224	44594000	43	13	682	76924.3	43	20.4484	20.7285	19.8602	20.372	20.5332	20.1502	20.302	20.0742	NaN	20.1618	NaN	NaN
	0.274543	0.0692571	A0A1A8B361	A0A1A8B361	1454	CS	Citrate synthase	Color2 [DarkGray]	1	4				20	20	20	40.7	40.7	40.7	52.193	0	159.04	1655500000	19	212	469	52193.8	19	24.9644	24.8837	24.5893	25.0968	24.629	25.0544	24.8974	24.8117	24.8613	24.9607	24.5414	24.7295
	1.07423	0.388218	A0A1A8B367	A0A1A8B367	1455	YJEFN3	YjeF N-terminal domain containing 3	Color2 [DarkGray]	1	4				12	12	12	64.3	64.3	64.3	27.781	0	43.28	520290000	11	85	249	27780.8	11	23.6684	23.6016	23.5797	23.7689	23.1489	23.6154	23.5509	22.9346	22.8208	22.7034	23.195	23.8489
	0.140138	0.0458377	A0A1A8B3G1	A0A1A8B3G1	1457	CAT	Catalase	Color2 [DarkGray]	1	4				8	8	8	17.6	17.6	17.6	59.539	0	20.444	73409000	31	33	527	59540	31	20.9726	20.6745	20.6643	20.6421	20.7448	20.8606	20.8425	20.5637	20.7414	20.9073	20.2301	20.999
	0.414457	-0.18687	A0A1A8B3H6	A0A1A8B3H6	1458	LARSB	Leucyl-tRNA synthetase b	Color2 [DarkGray]	1	4				8	8	8	11.2	11.2	11.2	135.27	0	18.395	39524000	66	18	1186	135273	66	20.1788	19.8596	19.272	19.8063	19.7053	19.8896	20.2728	19.5719	19.8258	20.6307	19.629	19.9028
	1.06262	-0.588683	A0A1A8B3I4	A0A1A8B3I4	1460	SNRPA1	Small nuclear ribonucleoprotein polypeptide A	Color2 [DarkGray]	1	4				7	7	7	28.1	28.1	28.1	31.609	0	20.958	47579000	12	27	281	31609.7	12	19.6556	19.7463	20.2575	19.7626	18.8477	20.4938	19.4541	20.7024	20.488	20.8959	20.2843	20.4711
	1.35638	0.487999	A0A1A8B3M6;A0A1A7ZWJ7;A0A1A8V1Q5	A0A1A8B3M6;A0A1A7ZWJ7;A0A1A8V1Q5	1461	NDRG4	N-myc downstream regulated gene 4	Color2 [DarkGray]	1	4				23	23	8	70.3	70.3	20.8	46.436	0	267.05	1907700000	19	336	371	40440	17	25.5483	24.6619	24.8789	24.3698	25.1776	25.4854	24.737	24.805	24.2199	24.4303	24.3799	24.6218
	0.590426	0.165425	A0A1A8UUI1;A0A1A8B3Y8	A0A1A8UUI1;A0A1A8B3Y8	1463	USP7	Ubiquitin specific peptidase 7 (Herpes virus-associated)	Color2 [DarkGray]	1	4				23	23	23	23.7	23.7	23.7	146.07	0	50.226	147280000	70	67	1260	146071	70	21.0321	21.1269	20.7256	21.2961	20.7594	21.468	21.0309	20.776	21.1292	20.8059	20.7018	20.9717
	0.0921379	-0.0281541	A0A1A8U1U1;A0A1A8B438	A0A1A8U1U1;A0A1A8B438	1465	PDIA4	Protein disulfide-isomerase A4	Color2 [DarkGray]	1	4				16	16	16	34	34	34	71.863	0	51.224	237380000	37	81	642	71871	37	21.7187	21.3724	21.1993	21.7415	21.626	21.5824	21.8034	21.5436	21.2837	21.6	21.4875	21.6909
	0.256554	0.069087	A0A1A8B489	A0A1A8B489	1467	USP5	Ubiquitin carboxyl-terminal hydrolase	Color2 [DarkGray]	1	4				26	26	26	47.8	47.8	47.8	91.948	0	130.07	395850000	41	135	829	91948.5	41	22.1653	22.117	21.6714	21.989	21.864	22.3571	22.1742	21.9492	21.8833	21.9338	21.7772	22.0316
	1.25081	0.335211	A0A1A8B491;A0A1A8V9K5	A0A1A8B491;A0A1A8V9K5	1468	MOB1BB;OLA.12645	MOB kinase activator 1Bb;Uncharacterized protein	Color2 [DarkGray]	1	4				4	4	4	19.4	19.4	19.4	25.199	0	7.4168	32037000	9	13	216	25127.3	9.5	21.1135	20.5819	NaN	20.9433	20.8802	20.8545	20.7078	NaN	20.6933	NaN	20.1751	20.5816
	0.102523	-0.0863959	A0A1A8B493;A0A1A8USI9	A0A1A8B493;A0A1A8USI9	1469	HADH	Hydroxyacyl-Coenzyme A dehydrogenase	Color2 [DarkGray]	1	4				11	11	11	70.9	70.9	70.9	33.248	0	56.964	253130000	14	96	318.5	34283	14	22.2633	22.6069	21.9859	22.8745	20.8338	22.6465	22.6035	22.2479	22.0682	22.3158	22.0292	22.4647
	0.44631	0.183669	A0A1A8U272;A0A1A8B4G3	A0A1A8U272;A0A1A8B4G3	1472	IARS2	Isoleucine-tRNA synthetase 2, mitochondrial	Color2 [DarkGray]	1	4				9	9	9	12.3	12.3	12.3	96.558	0	30.202	44831000	48	25	939.5	104297	51.5	20.3342	20.1291	19.6808	20.7062	20.2624	20.3584	19.7547	20.0774	20.2895	20.3273	20.3382	19.5818
	0.0632871	0.0327673	A0A1A8B4K6	A0A1A8B4K6	1475	DDB1	Damage-specific DNA binding protein 1, 127kDa	Color2 [DarkGray]	1	4				11	11	11	11.6	11.6	11.6	126.61	0	25.989	81943000	54	37	1140	126608	54	21.1363	20.6637	20.6386	20.2657	21.0362	21.2969	21.2702	20.5497	20.8361	20.8165	20.6676	20.7007
	0.0542899	-0.0322593	A0A1A8B4V2;A0A1A7ZMN4	A0A1A8B4V2	1477	SLC4A10	Anion exchange protein	Color2 [DarkGray]	1	4				12	12	9	16.4	16.4	13.9	122.78	0	25.954	118470000	49	53	1091	122778	49	21.6836	21.639	21.0224	20.6185	21.1969	21.4135	21.8683	21.1928	21.4758	20.9786	21.0542	21.1978
	1.06205	0.176681	A0A1A8B4Z3	A0A1A8B4Z3	1479	AHCY	Adenosylhomocysteinase	Color2 [DarkGray]	1	4				18	18	18	45.7	45.7	45.7	47.905	0	86.023	617200000	20	151	433	47905.4	20	23.2677	22.7926	22.8444	23.0695	22.8363	22.8849	22.8783	22.707	22.7144	22.6348	22.7067	22.9941
	0.38487	0.133706	A0A1A8B5D7	A0A1A8B5D7	1483	MIF	Macrophage migration inhibitory factor	Color2 [DarkGray]	1	4				6	6	6	64.3	64.3	64.3	12.308	0	100.26	1049700000	8	115	115	12308.3	8	24.5515	24.5582	24.4667	25.2274	24.434	24.8331	24.7867	24.3782	24.7792	24.3965	24.245	24.6829
	1.14828	0.413899	A0A1A8B5M4	A0A1A8B5M4	1486	SLC8A2B	Solute carrier family 8 (Sodium-calcium exchanger), member 2b	Color2 [DarkGray]	1	4				8	8	7	12.2	12.2	11.2	107.09	0	22.144	64518000	32	22	970	107087	32	20.8716	20.745	21.1065	20.5708	21.1929	21.6786	20.6332	20.4717	21.1521	20.4091	20.7485	20.2674
	0.0393912	-0.028161	A0A1A8B5P7	A0A1A8B5P7	1487	CSNK1A1	Casein kinase 1, alpha 1	Color2 [DarkGray]	1	4				4	4	4	12.8	12.8	12.8	38.889	0	9.4055	35998000	19	12	337	38889.9	19	NaN	20.6534	20.2825	NaN	NaN	21.1872	21.0566	20.8923	20.4204	20.3824	20.6227	21.0408
	1.33666	-0.354355	A0A1A8B5P9	A0A1A8B5P9	1488	API5	Apoptosis inhibitor 5	Color2 [DarkGray]	1	4				9	9	9	17.8	17.8	17.8	59.036	0	26.352	124560000	29	46	527	59036.8	29	21.4091	21.4094	20.7655	21.3216	20.8069	20.6414	21.5932	21.2741	21.3255	21.4222	21.3139	21.5512
	0.38117	0.123947	A0A1A8B5W2	A0A1A8B5W2	1491	PRKCSH	Protein kinase C substrate 80K-H	Color2 [DarkGray]	1	4				7	7	7	17.2	17.2	17.2	59.59	0	34.233	107830000	19	34	528	59590.2	19	21.9364	21.7447	21.925	22.0229	21.6712	21.5901	21.5008	21.3937	22.0107	21.8433	22.0477	21.3504
	0.0833995	0.059624	A0A1A8B622	A0A1A8B622	1493	SEC23A	Protein transport protein SEC23	Color2 [DarkGray]	1	4				4	4	4	6.3	6.3	6.3	85.914	0	10.745	25441000	37	19	764	85915.2	37	NaN	19.5914	20.0965	20.6123	NaN	NaN	20.233	19.7942	20.1724	20.0579	20.3838	19.6011
	1.91118	0.268459	A0A1A8B627;A0A1A8VAW7;A0A1A8B708;A0A1A7ZRG9	A0A1A8B627	1494	SLC12A5A	Solute carrier family 12 (Potassium/chloride transporter), member 5a	Color2 [DarkGray]	1	4				21	21	20	21.4	21.4	20.1	122.78	0	136.63	935570000	44	183	1115	122785	44	23.5201	23.5434	23.157	23.468	23.3754	23.6916	23.4114	23.1615	23.0982	23.2228	23.097	23.1538
	0.401727	0.352348	A0A1A8B6D9	A0A1A8B6D9	1499	TFG	Trk-fused protein	Color2 [DarkGray]	1	4				5	5	5	27	27	27	43.283	0	19.388	46102000	14	18	407	43283.7	14	20.8441	22.1643	20.6338	21.1439	21.1158	19.6105	NaN	20.3183	20.8649	20.9175	20.2051	20.526
	0.446907	-0.213813	A0A1A8B6Q9	A0A1A8B6Q9	1501	RBB4	Retinoblastoma binding protein 4	Color2 [DarkGray]	1	4				8	8	8	20	20	20	47.553	0	24.063	103260000	14	34	424	47553.7	14	21.3456	21.3707	21.0801	22.3933	21.4957	21.6528	21.4324	21.5618	21.9054	22.1376	22.0586	21.5252
	0.734296	-0.365551	A0A1A8B6R6;A0A1A8UM41;A0A1A7ZQJ7;A0A1A8UQZ2	A0A1A8B6R6;A0A1A8UM41;A0A1A7ZQJ7	1503	ALYREF	Aly/REF export factor	Color2 [DarkGray]	1	4				4	4	4	15.5	15.5	15.5	28.157	0	16.805	91061000	14	18	260	27605.6	14	21.3957	21.8334	21.5131	22.3782	21.2648	20.6996	22.1156	22.1166	21.6878	21.6476	22.1551	21.5552
	0.447646	0.177641	A0A1A8B6S4	A0A1A8B6S4	1504	CABZ01066957.1	Uncharacterized protein	Color2 [DarkGray]	1	4				6	6	6	34.1	34.1	34.1	25.772	0	28.24	85200000	16	30	229	25772.6	16	21.4756	21.5012	21.0862	21.3452	21.3211	21.6979	21.802	21.3513	21.4552	21.0731	20.6395	21.0401
	0.33594	-0.111617	A0A1A8UVV6;A0A1A8B6W4	A0A1A8UVV6;A0A1A8B6W4	1506	EML2	Echinoderm microtubule associated protein like 2	Color2 [DarkGray]	1	4				11	11	11	21.6	21.6	21.6	93.885	0	32.224	119200000	44	33	853	93854.8	44	21.4026	21.5002	20.8888	21.5482	21.5989	21.472	21.763	21.0578	21.4707	21.5952	21.6545	21.5393
	0.2746	-0.0808757	A0A1A8B6Y1	A0A1A8B6Y1	1508	TUFM	Elongation factor Tu	Color2 [DarkGray]	1	4				20	20	20	48.4	48.4	48.4	49.135	0	102.51	739270000	29	184	446	49135.7	29	23.007	23.2295	22.7177	23.3403	22.8003	23.1954	23.4571	23.1341	23.0451	23.0747	22.9367	23.1278
	0.973182	-0.614622	A0A1A8B711	A0A1A8B711	1511	RPL35A	Ribosomal protein L35a	Color2 [DarkGray]	1	4				4	4	4	35.5	35.5	35.5	12.5	0	8.1903	82434000	8	17	110	12499.7	8	20.993	20.6148	21.9195	20.8959	21.5902	21.9627	21.0274	22.2471	22.9244	21.6939	21.8263	21.9447
	0.533657	0.21394	A0A1A8B738;A0A1A8UTE1	A0A1A8B738;A0A1A8UTE1	1512	EIF5A2	Eukaryotic translation initiation factor 5A2	Color2 [DarkGray]	1	4				2	2	2	16	16	16	20.421	0	16.412	319070000	11	33	193.5	21133.9	11.5	24.6518	NaN	24.0479	24.3626	24.5909	24.7621	24.1809	24.3623	23.7632	NaN	24.49	24.5492
	0.175036	-0.0719951	A0A1A8B770;A0A1A7ZWQ5	A0A1A8B770;A0A1A7ZWQ5	1513	AKAP8L	A kinase (PRKA) anchor protein 8-like	Color2 [DarkGray]	1	4				13	13	13	29.7	29.7	29.7	75.649	0	45.494	203050000	38	63	638.5	68992.7	34	21.5684	21.47	21.4919	22.3548	21.2965	21.7296	21.9301	21.717	21.8179	21.6063	21.7482	21.5237
	0.850361	-0.736219	A0A1A8B7D2	A0A1A8B7D2	1514	NDUFA13	NADH dehydrogenase (Ubiquinone) 1 alpha subcomplex, 13	Color2 [DarkGray]	1	4				4	4	4	36.1	36.1	36.1	17.156	0	13.598	67257000	9	21	144	17155.8	9	21.5757	19.6208	21.3538	21.1162	19.5281	20.228	20.126	21.9537	21.8461	21.7018	21.1207	21.0917
	0.382037	-0.242336	A0A1A8B7H2	A0A1A8B7H2	1516	HN1A	Hematological and neurological expressed 1a	Color2 [DarkGray]	1	4				5	5	5	42.8	42.8	42.8	15.551	0	19.787	134090000	6	36	152	15550.9	6	22.0648	22.2734	21.2912	23.0205	22.5165	NaN	22.6028	22.3222	22.6203	22.7392	22.5612	22.008
	0.820825	0.190277	A0A1A8B7I2;A0A1A8UUT9	A0A1A8B7I2;A0A1A8UUT9	1519	SLC1A2B	Solute carrier family 1 (Glial high affinity glutamate transporter), member 2b;Amino acid transporter	Color2 [DarkGray]	1	4				13	13	13	27.1	27.1	27.1	56.83	0	246.83	4512600000	20	567	436.5	47631.8	17	26.8804	26.8038	26.844	26.7489	26.4712	27.3125	26.6048	26.633	26.7301	26.5355	26.549	26.8667
	0.472385	0.123841	A0A1A8B7J7;A0A1A8U2M4	A0A1A8B7J7	1520	LDHB	L-lactate dehydrogenase	Color2 [DarkGray]	1	4				19	19	17	55.4	55.4	51.2	36.357	0	224.94	4116300000	15	321	334	36357.8	15	26.2814	26.1159	25.955	25.8796	26.2338	26.2922	26.1888	26.1198	26.0147	25.7644	25.6549	26.2723
	0.0474843	-0.0287015	A0A1A8B7L9	A0A1A8B7L9	1523	DNAJA2	DnaJ (Hsp40) homolog, subfamily A, member 2	Color2 [DarkGray]	1	4				8	4	4	26.6	17.4	17.4	45.762	0	12.435	69500000	19	23	414	45762.5	19	21.3164	21.5248	21.2477	21.0207	NaN	21.7089	21.7921	21.3412	21.0565	21.4415	20.8279	21.8954
	0.131809	-0.0708768	A0A1A8B7M6;REV__A0A1A7ZE23;REV__A0A1A7ZYR6	A0A1A8B7M6	1524	Nfu_g_1_004728	Heterogeneous nuclear ribonucleoprotein A0	Color2 [DarkGray]	1	4				10	10	10	36.8	36.8	36.8	31.666	0	275.31	1885600000	16	200	299	31666.7	16	26.0938	25.8086	25.2789	25.4905	25.1832	25.8014	26.015	25.5026	25.4686	25.1868	25.7572	26.1515
	0.035736	0.055316	A0A1A8B7T4;A0A1A8U211;A0A1A8ATA4	A0A1A8B7T4;A0A1A8U211;A0A1A8ATA4	1525	Nfu_g_1_001483;PCBP3	Uncharacterized protein;Poly(RC) binding protein 3	Color2 [DarkGray]	1	4				7	7	2	34	34	8.5	33.449	0	40.517	140280000	16	50	324	34006.1	16	21.4685	19.2823	21.8492	20.9721	22.0732	22.2174	20.4375	21.798	21.1114	20.3253	22.2219	21.6367
	0.858064	0.393593	A0A1A8B837;A0A1A8U0J4	A0A1A8B837;A0A1A8U0J4	1528	SCG2A	Secretogranin II (Chromogranin C) a	Color2 [DarkGray]	1	4				4	4	4	12.2	12.2	12.2	68.861	0	14.603	34920000	33	20	576.5	65051.1	33	19.9929	19.9924	19.9576	20.8952	19.9859	19.9284	20.6555	19.3808	19.686	19.5862	19.6049	19.4776
	1.19791	0.236191	A0A1A8B853	A0A1A8B853	1529	VPS35	Vacuolar protein sorting-associated protein 35	Color2 [DarkGray]	1	4				15	15	15	25.3	25.3	25.3	91.637	0	68.113	317140000	42	81	798	91637.8	42	22.5251	22.2892	21.9925	22.6344	22.5537	22.6565	22.28	22.0072	22.1769	22.2749	22.2141	22.2812
	0.192744	0.0635538	A0A1A8B857	A0A1A8B857	1530	Nfu_g_1_017359	14_3_3 domain-containing protein	Color2 [DarkGray]	1	4				17	9	9	65.6	47.8	47.8	28.189	0	323.31	1121700000	16	184	247	28189.7	16	24.6654	24.5984	24.2508	24.7868	24.2843	25.0496	24.6372	24.6204	24.4981	24.4694	24.374	24.6547
	0.312127	0.29676	A0A1A8B8F9;A0A1A8UWX2;A0A1A8APX2;A0A1A8UAL1	A0A1A8B8F9;A0A1A8UWX2;A0A1A8APX2	1537	HSPA12A	Heat shock protein 12A	Color2 [DarkGray]	1	4				7	7	7	13.3	13.3	13.3	74.835	0	10.403	22174000	37	14	669	74835.6	37	19.8588	18.5669	19.8131	20.2129	NaN	20.3768	NaN	19.8379	18.8656	19.607	19.5652	NaN
	0.0686487	-0.0186097	A0A1A8V2W3;A0A1A8B8J9	A0A1A8V2W3;A0A1A8B8J9	1539	EIF3S6IP	Eukaryotic translation initiation factor 3 subunit L	Color2 [DarkGray]	1	4				12	12	12	24.2	24.2	24.2	67.459	0	38.685	68733000	31	32	571	67452.6	31	20.1648	20.3609	19.9379	20.4604	20.243	20.4838	20.1663	20.4467	20.3432	20.4145	20.2315	20.1603
	0.418864	0.154586	A0A1A8UXZ9;A0A1A8B8N0	A0A1A8UXZ9;A0A1A8B8N0	1541	SV2A	Synaptic vesicle glycoprotein 2A	Color2 [DarkGray]	1	4				14	14	14	22.4	22.4	22.4	83.194	0	180.25	840530000	27	132	736	83151.6	27	25.0521	24.4267	24.2883	24.2529	24.6683	25.0315	24.6814	24.632	24.5995	24.3328	24.151	24.3957
	0.0013902	0.000560379	A0A1A8URE0;A0A1A8B8P4	A0A1A8URE0;A0A1A8B8P4	1542	ACIN1B	Apoptotic chromatin condensation inducer 1b	Color2 [DarkGray]	1	4				3	3	3	5.1	5.1	5.1	62.803	0	6.4562	25918000	23	15	633.5	72447.9	26.5	20.2758	20.0475	20.1865	20.6053	NaN	NaN	20.1987	20.1262	NaN	20.1492	20.5019	20.4152
	0.157926	0.0615536	A0A1A8B8R6;A0A1A8UUW9	A0A1A8B8R6;A0A1A8UUW9	1545	DDX6	DEAD (Asp-Glu-Ala-Asp) box polypeptide 6	Color2 [DarkGray]	1	4				5	5	2	15.6	15.6	7.1	53.79	0	20.695	65667000	28	35	505	56486.5	30	21.099	20.8904	20.6077	21.3932	21.0093	20.8458	20.8259	20.8464	20.9049	21.4309	20.6903	20.7774
	0.379402	0.122788	A0A1A8B8Y1	A0A1A8B8Y1	1549	CFL1	Cofilin 1	Color2 [DarkGray]	1	4				15	15	15	74.9	74.9	74.9	18.852	0	323.31	4848100000	11	363	167	18852.7	11	26.9278	26.6946	26.3805	26.7393	26.6312	26.9595	26.9632	26.6952	26.5178	26.3261	26.2476	26.8461
	1.27139	0.254159	A0A1A8B997	A0A1A8B997	1554	NECAP1	NECAP endocytosis associated 1	Color2 [DarkGray]	1	4				2	2	2	15.9	15.9	15.9	27.279	0	12.572	50884000	12	14	251	27279.3	12	21.4975	21.2966	21.3746	21.5679	21.7944	21.6158	21.352	NaN	NaN	21.2257	NaN	21.2333
	1.79811	0.237666	A0A1A8B9E1;A0A1A7ZGG2;A0A1A7ZLV8;A0A1A8V2Q6;A0A1A7ZSH0	A0A1A8B9E1;A0A1A7ZGG2	1555	MYO5AA	Myosin VAa	Color2 [DarkGray]	1	4				30	30	30	19.6	19.6	19.6	210.72	0	81.784	262640000	97	105	1577	182163	81.5	21.152	21.18	21.0149	21.4091	21.0823	21.3411	20.9471	20.831	21.1716	20.9701	21.0219	20.8117
	0.0957984	-0.0422131	A0A1A8UUK1;A0A1A8B9L3	A0A1A8UUK1;A0A1A8B9L3	1556	CLASP2	Cytoplasmic linker associated protein 2	Color2 [DarkGray]	1	4				13	13	11	14.9	14.9	13.7	146.12	0	34.594	84464000	73	38	1413.5	156154	79	21.1317	20.4727	20.1975	20.4259	20.9904	20.786	20.9632	20.4794	20.7879	20.7922	20.5531	20.6818
	0.469257	0.121867	A0A1A8B9M9	A0A1A8B9M9	1558	C1QBP	Complement component 1, q subcomponent binding protein	Color2 [DarkGray]	1	4				8	8	8	47.9	47.9	47.9	31.618	0	53.282	345760000	13	70	286	31618.3	13	23.2641	23.0324	22.8257	23.5052	23.2161	23.1599	23.1579	22.897	23.1804	23.3008	22.8885	22.8476
	0.214827	0.0704441	A0A1A8B9N3;A0A1A8VFX8;A0A1A8U6J4	A0A1A8B9N3	1559	TNC	Tenascin C	Color2 [DarkGray]	1	4				19	19	19	18.4	18.4	18.4	174.82	0	53.579	278940000	60	85	1597	174820	60	22.3182	22.2045	22.0242	22.2421	21.858	22.674	22.4464	22.1576	22.1543	22.1088	21.9044	22.1269
	0.681714	0.291936	A0A1A8B9T3;A0A1A8B3D9	A0A1A8B9T3;A0A1A8B3D9	1560	BROX	BRO1 domain and CAAX motif containing	Color2 [DarkGray]	1	4				4	4	4	13.7	13.7	13.7	46.027	0	16.507	59274000	17	20	345.5	38842.9	14.5	21.5823	20.8727	20.8235	NaN	21.271	21.7893	21.1372	20.8177	20.592	20.9238	20.9486	21.4355
	0.190796	0.0563253	A0A1A8BA11	A0A1A8BA11	1562	VSNL1A	Visinin-like 1a	Color2 [DarkGray]	1	4				17	17	5	84.8	84.8	24.6	22.217	0	230.69	2082700000	13	245	191	22217.4	13	25.476	25.4933	25.4985	25.4134	25.0783	25.9567	25.4717	25.4972	25.4599	25.4654	25.3017	25.3823
	0.234595	0.116932	A0A1A8BAC8;A0A1A8UVS0	A0A1A8BAC8;A0A1A8UVS0	1566	SDCBP2	Syndecan binding protein (Syntenin) 2	Color2 [DarkGray]	1	4				6	6	6	33.1	33.1	33.1	32.97	0	17.87	53370000	11	32	285	30775	10.5	20.2112	20.863	20.0877	20.9682	20.3652	20.4138	20.8074	20.5893	20.2867	20.2069	19.7838	20.5335
	0.402496	0.157261	A0A1A8V0E7;A0A1A8BBP2	A0A1A8V0E7;A0A1A8BBP2	1576	HARS	Histidyl-tRNA synthetase	Color2 [DarkGray]	1	4				9	9	9	25.2	25.2	25.2	57.543	0	29.082	82051000	27	41	512.5	57445	26.5	21.2312	21.1344	20.6383	20.6896	20.835	21.4146	21.1623	20.7427	20.2934	20.9182	21.0002	20.8826
	1.79226	0.321677	A0A1A8TWR4	A0A1A8TWR4	1578	PHB	Prohibitin	Color2 [DarkGray]	1	4				14	14	14	52.4	52.4	52.4	29.7	0	52.763	617100000	16	110	271	29700	16	23.6626	23.6883	23.1269	23.6371	23.7411	23.8021	23.4293	23.1338	23.2153	23.4414	23.2535	23.2548
	0.689535	0.457487	A0A1A8TWU4	A0A1A8TWU4	1579	PSMB7	Proteasome subunit beta	Color2 [DarkGray]	1	4				2	2	2	21.3	21.3	21.3	29.693	0.00045455	3.9215	22591000	14	7	277	29692.9	14	NaN	19.6036	NaN	21.235	19.8502	20.313	20.0825	NaN	19.7627	19.7325	19.66	19.7271
	0.0963382	-0.0920671	A0A1A8TXG8	A0A1A8TXG8	1580	NDUFA8	NADH dehydrogenase [ubiquinone] 1 alpha subcomplex subunit 8	Color2 [DarkGray]	1	4				7	7	7	38	38	38	19.876	0	16.932	120400000	9	32	171	19876.7	9	20.9564	21.0042	21.7246	21.6379	21.7074	22.0641	20.2435	21.4558	22.2141	22.2901	21.9259	21.5174
	1.65683	0.365133	A0A1A8TXJ8	A0A1A8TXJ8	1581	PVRL2	Poliovirus receptor-related 2 (Herpesvirus entry mediator B)	Color2 [DarkGray]	1	4				11	11	11	27.9	27.9	27.9	56.187	0	54.784	130390000	27	47	527	56188	27	21.5451	21.6608	21.1414	21.9991	21.456	21.8448	21.3295	21.1079	21.4109	21.3196	21.0741	21.2143
	0.912137	-0.758064	A0A1A8TXL9	A0A1A8TXL9	1582	C22H19ORF70	MICOS complex subunit MIC13	Color2 [DarkGray]	1	4				3	3	3	45.1	45.1	45.1	12.02	0	12.055	49884000	6	23	113	12019.9	6	20.5476	20.8778	21.9821	20.1897	19.7469	19.5127	20.0605	21.6364	21.4583	21.5227	20.9321	21.7951
	1.57791	-0.276406	A0A1A8TY53;A0A1A8AWE2	A0A1A8TY53;A0A1A8AWE2	1587	DDX1	DEAD (Asp-Glu-Ala-Asp) box polypeptide 1	Color2 [DarkGray]	1	4				12	12	12	20.5	20.5	20.5	82.547	0	32.503	86802000	41	47	686.5	76432.3	37	20.9059	20.6976	20.5817	21.1977	20.668	20.832	21.3474	21.0568	21.0167	21.1326	21.014	20.9738
	0.818413	0.282754	A0A1A8TYJ7	A0A1A8TYJ7	1589	SUCLG2	Succinate--CoA ligase [GDP-forming] subunit beta, mitochondrial	Color2 [DarkGray]	1	4				11	11	11	32.5	32.5	32.5	46.839	0	26.782	146810000	27	37	431	46839.3	27	21.2643	21.2495	20.7188	21.7614	21.0727	21.6134	21.4406	21.037	20.9144	21.0152	20.82	20.7562
	0.838794	0.25639	A0A1A8TYS4;A0A1A8UBZ0	A0A1A8TYS4	1591	INPP5JB	Inositol polyphosphate-5-phosphatase Jb	Color2 [DarkGray]	1	4				12	12	12	25	25	25	76.133	0	63.953	170230000	38	55	691	76134	38	21.4506	21.4914	21.0942	21.1853	21.9429	21.4383	21.2481	21.4732	21.4604	21.1128	20.9084	20.8614
	1.47325	0.433007	A0A1A8TZ08	A0A1A8TZ08	1595	GNAZ	Guanine nucleotide binding protein (G protein), alpha z polypeptide	Color2 [DarkGray]	1	4				7	7	7	40.5	40.5	40.5	24.814	0	27.898	88570000	11	34	215	24814.4	11	21.3959	20.9504	21.147	21.0126	21.0429	21.3934	21.2107	20.7773	20.7819	20.6966	20.0309	20.8467
	0.455415	-0.133663	A0A1A8TZ15	A0A1A8TZ15	1596	NAP1L4A	Nucleosome assembly protein 1-like 4a	Color2 [DarkGray]	1	4				7	4	4	26.1	20	20	41.269	0	15.067	73889000	14	33	360	41269.6	14	21.2823	21.0917	20.7009	21.026	NaN	21.0648	21.4941	21.1246	21.1984	20.924	20.9023	21.3574
	1.0697	0.432339	A0A1A8TZ47	A0A1A8TZ47	1597	RPL30	Ribosomal protein L30	Color2 [DarkGray]	1	4				7	7	7	65.5	65.5	65.5	12.939	0	72.292	152160000	6	45	116	12939.1	6	22.3145	21.7738	21.6241	22.0062	22.3613	22.5226	21.3627	21.6826	21.2937	21.3083	22.098	22.2632
	1.33265	0.263174	A0A1A8TZC5;A0A1A7ZBP6	A0A1A8TZC5	1599	PTPRN2	Protein tyrosine phosphatase, receptor type, N polypeptide 2	Color2 [DarkGray]	1	4				23	23	23	32.8	32.8	32.8	111.58	0	94.652	309220000	53	105	1002	111583	53	22.282	22.1678	21.7745	22.2383	22.1857	22.4257	22.1235	21.737	21.9073	21.9349	21.6866	22.1056
	1.30454	0.374526	A0A1A8TZF3	A0A1A8TZF3	1600	SLC25A11	Solute carrier family 25 (Mitochondrial carrier, oxoglutarate carrier), member 11	Color2 [DarkGray]	1	4				10	10	10	38.2	38.2	38.2	33.443	0	99.102	347220000	17	67	304	33443	17	23.127	22.71	22.1653	22.6656	22.9578	23.2483	22.5728	22.4349	22.5173	22.4617	22.1969	22.4432
	0.469614	-0.265753	A0A1A8TZI7	A0A1A8TZI7	1602	PPID	Peptidylprolyl isomerase D	Color2 [DarkGray]	1	4				11	11	10	40	40	36.5	41.098	0	39.614	246430000	18	72	370	41098.6	18	20.6581	22.2737	22.1568	22.2897	21.824	21.5407	22.1905	22.0284	22.0742	22.0451	21.7604	22.239
	0.731372	-0.336976	A0A1A8TZP6;A0A1A8USM7;A0A1A8A421	A0A1A8TZP6	1605	U2AF2	U2 snRNP auxiliary factor large subunit	Color2 [DarkGray]	1	4				6	6	6	23.8	23.8	23.8	52.841	0	18.219	114040000	15	25	470	52841.8	15	21.8491	21.7451	21.1169	22.6974	NaN	21.924	22.35	22.1363	22.2716	22.3212	22.013	22.1288
	0.0438457	-0.0166861	A0A1A8TZU5;A0A1A8A4C7;A0A1A8U3J8	A0A1A8TZU5;A0A1A8A4C7	1607	ATP2B4	ATPase, Ca++ transporting, plasma membrane 4	Color2 [DarkGray]	1	4				21	15	6	32.5	27.4	12.4	77.536	0	55.976	306090000	31	72	575	63200.7	22.5	22.3879	22.6411	22.234	22.5528	22.257	23.0725	22.6509	22.5674	22.621	22.5492	22.352	22.5049
	0.336828	-0.261543	A0A1A8TZX7	A0A1A8TZX7	1609	RPS11	Ribosomal protein S11	Color2 [DarkGray]	1	4				7	7	7	37.9	37.9	37.9	18.547	0	20.17	94420000	10	34	161	18546.7	10	21.9762	21.0297	21.6914	20.3932	21.074	21.8614	20.4903	21.7196	21.6827	21.7604	21.7905	22.1517
	0.461723	-0.293444	A0A1A8U064	A0A1A8U064	1611	SLC17A6A	Solute carrier family 17 (Sodium-dependent inorganic phosphate cotransporter), member 6a	Color2 [DarkGray]	1	4				11	11	10	26.7	26.7	25.5	63.842	0	27.777	376820000	23	49	580	63842.8	23	23.8105	23.4306	23.797	23.4691	24.1092	23.5024	22.8995	24.0056	24.2359	24.966	24.0558	23.7167
	1.26275	0.27531	A0A1A8U097	A0A1A8U097	1612	SCAMP5	Secretory carrier-associated membrane protein	Color2 [DarkGray]	1	4				6	6	6	33.9	33.9	33.9	25.61	0	29.836	218260000	4	51	230	25609.9	4	23.775	23.473	23.3358	23.3669	23.5443	23.718	23.4773	23.1977	22.7987	23.4826	23.3133	23.2915
	0.678175	-0.284574	A0A1A8U0B5;A0A1A8B5Y4	A0A1A8U0B5;A0A1A8B5Y4	1613	TUBB5	Tubulin beta chain	Color2 [DarkGray]	1	4				34	7	7	73.6	24.8	24.8	49.672	0	323.31	3134300000	20	237	444	49552.1	20	26.067	25.575	25.85	26.1348	26.5163	26.7672	26.6816	26.272	26.1081	26.5665	26.1859	26.8037
	1.21782	0.316111	A0A1A8U0C2	A0A1A8U0C2	1615	CPVL	Carboxypeptidase, vitellogenic-like	Color2 [DarkGray]	1	4				6	6	6	15.1	15.1	15.1	53.94	0	18.852	79907000	19	28	477	53941.1	19	21.2291	21.1481	20.5713	NaN	21.1318	21.3332	20.6907	20.7945	20.8907	20.8735	NaN	20.5835
	1.42637	0.440682	A0A1A8U0D4;A0A1A8AK75;A0A1A8AAG8;A0A1A8ANZ4	A0A1A8U0D4	1616	RGS12A	Regulator of G-protein signaling 12a	Color2 [DarkGray]	1	4				9	9	9	13.4	13.4	13.4	85.89	0	25.013	79984000	40	25	793	85890.9	40	20.9185	20.2245	20.6733	21.1182	20.8936	21.0642	20.2893	20.6877	20.2068	20.62	20.564	19.8804
	0.828894	0.257772	A0A1A8U0D6;A0A1A8B1G3	A0A1A8U0D6	1617	PLXNA3	Plexin A3	Color2 [DarkGray]	1	4				24	11	11	15.4	9.4	9.4	213.12	0	32.746	66797000	94	35	1901	213123	94	20.7005	20.3637	20.2028	20.6842	NaN	20.7734	20.7847	20.3261	20.0273	20.0659	20.1188	20.4
	0.257515	0.0900234	A0A1A8U0E1;A0A1A8V4Z9;A0A1A8UAX8;A0A1A7ZUD7	A0A1A8U0E1;A0A1A8V4Z9;A0A1A8UAX8;A0A1A7ZUD7	1618	ANK3B;ANK3A	Ankyrin 3b;Ankyrin 3a	Color2 [DarkGray]	1	4				4	3	2	1.8	1.5	0.6	344.82	0	14.456	728600000	156	44	3203.5	351824	161.5	25.7078	25.7158	25.3561	25.7449	25.9275	25.6758	25.8505	25.2793	25.2333	25.7168	25.5183	25.9895
	1.46963	0.262321	A0A1A8U0I9	A0A1A8U0I9	1620	AP2B1	AP complex subunit beta	Color2 [DarkGray]	1	4				40	40	28	52.5	52.5	39.9	106.01	0	277.85	2377200000	44	481	954	106012	44	24.099	23.9127	23.6205	23.7309	23.7944	24.2398	23.7983	23.6726	23.6585	23.4761	23.5254	23.6925
	0.292585	-0.0670439	A0A1A8U0K7	A0A1A8U0K7	1622	ACSL6	Acyl-CoA synthetase long-chain family member 6	Color2 [DarkGray]	1	4				11	11	11	20.2	20.2	20.2	80.498	0	28.54	99294000	39	43	722	80499.3	39	21.0645	21.0062	20.6486	20.9663	20.5896	21.1128	20.9901	20.8573	20.8776	21.0991	21.019	20.9473
	0.799292	0.206347	A0A1A8U0S1	A0A1A8U0S1	1624	GLRX3	Glutaredoxin 3	Color2 [DarkGray]	1	4				16	16	16	64.4	64.4	64.4	35.784	0	136.29	339070000	19	100	323	35784.9	19	22.5145	22.3323	22.1086	22.5568	22.5972	22.8883	22.4358	22.4254	22.2356	22.4693	21.9287	22.2649
	0.181657	0.110201	A0A1A8U103	A0A1A8U103	1629	GNA11B	Guanine nucleotide binding protein (G protein), alpha 11b (Gq class)	Color2 [DarkGray]	1	4				14	7	5	43.5	19.8	13.9	41.896	0	45.802	434760000	18	83	359	41896.9	18	23.0777	23.4565	22.7837	22.4156	22.8994	22.9802	23.263	22.9908	22.5046	22.7312	22.0925	23.3699
	0.0955024	0.0307436	A0A1A8U1F8;A0A1A8UUV2;A0A1A7ZMX7	A0A1A8U1F8	1634	VCP	Valosin containing protein	Color2 [DarkGray]	1	4				42	42	42	53.5	53.5	53.5	89.339	0	268.94	1429800000	45	407	806	89339.8	45	23.1193	23.1201	22.7445	23.4085	23.0837	23.4936	23.1748	22.9726	23.0626	23.3048	23.0529	23.2175
	0.64648	0.213682	A0A1A8U1J9;A0A1A8A6N9	A0A1A8U1J9	1638	PPP2R5B	Serine/threonine protein phosphatase 2A regulatory subunit	Color2 [DarkGray]	1	4				9	8	8	21.2	19.8	19.8	60.091	0	25.375	142730000	25	44	519	60092.1	25	21.5556	21.241	21.1681	21.3927	21.9407	22.0543	21.6181	21.3926	21.1325	21.4148	21.2	21.3122
	0.687723	0.28964	A0A1A8U1L3	A0A1A8U1L3	1639	EPD	Ependymin	Color2 [DarkGray]	1	4				9	9	9	44.6	44.6	44.6	23.657	0	285.41	7524100000	7	455	213	23657	7	27.951	28.2446	27.5808	27.6887	28.3321	28.2242	28.2656	28.0228	27.3529	27.3165	27.3611	27.9648
	1.33113	0.378049	A0A1A8UGP8;A0A1A8U1M0	A0A1A8UGP8;A0A1A8U1M0	1640	DCTN1B	Dynactin 1b	Color2 [DarkGray]	1	4				11	11	11	11.9	11.9	11.9	126.5	0	27.747	92527000	57	30	1134	126774	58	21.0136	21.1248	20.7578	21.1564	21.6618	21.3417	21.2982	20.5793	20.9085	20.6228	20.6712	20.7078
	0.726185	-0.263707	A0A1A8U1N2	A0A1A8U1N2	1641	COPB1	Coatomer subunit beta	Color2 [DarkGray]	1	4				15	15	15	22.2	22.2	22.2	107.21	0	51.317	138030000	48	56	953	107206	48	21.372	21.1106	21.1419	20.6049	21.0026	21.7815	21.7063	21.2139	21.1181	21.3704	21.605	21.5822
	0.452215	0.109776	A0A1A8U1S1	A0A1A8U1S1	1642	CAP1	Adenylyl cyclase-associated protein	Color2 [DarkGray]	1	4				20	20	20	38.4	38.4	38.4	55.089	0	218.11	1360200000	30	230	516	55089.4	30	23.9094	23.8447	23.4823	23.9544	24.2487	24.1637	23.8819	23.7623	23.8269	23.8956	23.8166	23.7612
	1.31973	0.212559	A0A1A8U1V5	A0A1A8U1V5	1643	EPS15L1A	Epidermal growth factor receptor pathway substrate 15-like 1a	Color2 [DarkGray]	1	4				8	8	8	13.4	13.4	13.4	102.6	0	11.548	68793000	54	9	933	102600	54	20.9212	20.726	20.5305	21.1862	20.9564	20.9947	20.6781	20.6335	20.7392	20.6744	20.6709	20.6436
	0.467187	0.131003	A0A1A8U229	A0A1A8U229	1646	AK2	Adenylate kinase 2, mitochondrial	Color2 [DarkGray]	1	4				10	10	10	50.6	50.6	50.6	26.454	0	36.679	196540000	16	76	243	26454.1	16	21.3824	21.874	21.4111	22.0018	21.8246	21.9506	21.562	21.4627	21.5718	21.7913	21.8371	21.4334
	0.111088	0.0637538	A0A1A8U236;A0A1A8AA77;A0A1A8V035	A0A1A8U236	1647	HSD17B12B	Hydroxysteroid (17-beta) dehydrogenase 12b	Color2 [DarkGray]	1	4				7	7	7	29.2	29.2	29.2	34.853	0	21.831	138990000	14	35	319	34853.7	14	22.0301	21.784	20.669	21.2846	21.8276	21.656	21.7973	21.3337	21.3817	21.4487	21.294	21.6132
	0.166963	0.0763954	A0A1A8U257;A0A1A7ZGC6	A0A1A8U257;A0A1A7ZGC6	1648	C4H22ORF28	RNA-splicing ligase RtcB homolog;Chromosome 22 open reading frame 28	Color2 [DarkGray]	1	4				10	10	10	27.3	27.3	27.3	55.311	0	33.623	85384000	26	38	491	53735.5	25.5	21.6213	21.0303	20.7844	21.9234	21.0772	21.263	21.2998	21.1075	21.3334	20.9774	21.2998	21.2232
	0.284581	0.255696	A0A1A8U2A6	A0A1A8U2A6	1651	STOM	Stomatin	Color2 [DarkGray]	1	4				5	5	5	18	18	18	32.544	0	22.941	65322000	15	35	295	32543.9	15	19.8804	21.4142	20.8428	21.9235	22.0217	20.4441	20.9788	20.6577	20.2846	20.7988	21.4895	20.7832
	0.229932	-0.149049	A0A1A8U2H8	A0A1A8U2H8	1655	SRM	Spermidine synthase	Color2 [DarkGray]	1	4				5	5	5	21.1	21.1	21.1	32.594	0	13.342	57944000	16	18	289	32594.7	16	21.1361	21.4552	20.878	20.4304	NaN	21.1978	21.7875	21.0444	20.8414	20.5936	21.0441	21.7005
	0.241641	0.107906	A0A1A8U2I9	A0A1A8U2I9	1656	UBA5	Ubiquitin-like modifier activating enzyme 5	Color2 [DarkGray]	1	4				4	4	4	18.4	18.4	18.4	44.788	0	13.743	37857000	15	29	403	44788	15	20.2774	20.7068	20.5624	20.5421	NaN	21.3377	20.5852	20.7309	20.5164	NaN	20.6138	20.4406
	0.0309362	0.00942898	A0A1A8U2Q0	A0A1A8U2Q0	1660	KPNA4	Importin subunit alpha	Color2 [DarkGray]	1	4				10	10	7	36	36	24	57.747	0	29.785	119730000	19	44	520	57747.6	19	21.9541	21.6018	21.4317	21.4457	21.3063	21.7786	21.4748	21.7091	21.5048	21.5238	21.5714	21.6778
	1.75583	0.310379	A0A1A8U2Y4	A0A1A8U2Y4	1664	SDHA	Succinate dehydrogenase [ubiquinone] flavoprotein subunit, mitochondrial	Color2 [DarkGray]	1	4				19	19	19	40.8	40.8	40.8	78.562	0	103.34	492590000	35	147	713	78563	35	22.7703	22.598	22.2762	22.5455	22.5519	23.0235	22.4616	22.1921	22.3849	22.268	22.3071	22.2895
	0.624825	0.255296	A0A1A8U376;A0A1A8AG73;A0A1A8A7Y1	A0A1A8U376	1667	ARPC1A	Actin-related protein 2/3 complex subunit	Color2 [DarkGray]	1	4				7	7	7	26.2	26.2	26.2	41.464	0	26.296	123010000	22	40	370	41464.3	22	22.2806	21.9662	21.7039	NaN	21.8175	22.8334	21.6621	21.9272	21.8987	21.6424	22.1409	21.9187
	1.74675	0.255983	A0A1A8U3F8	A0A1A8U3F8	1671	SARS	Seryl-tRNA synthetase	Color2 [DarkGray]	1	4				21	21	21	49.4	49.4	49.4	58.524	0	67.918	431390000	28	138	514	58524.8	28	22.5154	22.3593	22.2094	22.4905	22.4615	22.5262	22.3832	22.0267	22.139	22.3203	21.8987	22.2585
	1.30482	0.417646	A0A1A8U3H1	A0A1A8U3H1	1672	PDXKB	Pyridoxal (Pyridoxine, vitamin B6) kinase b	Color2 [DarkGray]	1	4				6	5	5	31.6	28.3	28.3	34.275	0	12.71	70519000	13	35	307	34275.2	13	21.2705	21.1448	20.474	21.1971	20.7435	21.3227	21.1833	20.528	20.6861	20.4134	20.318	20.5178
	0.733252	-0.999093	A0A1A8U3K0	A0A1A8U3K0	1673	OLA.79	Guanine nucleotide-binding protein G(I) subunit alpha-1	Color2 [DarkGray]	1	4				13	6	0	45.2	22.9	0	40.27	0	18.949	102620000	17	30	354	40270.9	17	19.0974	21.0511	22.781	21.8842	20.8107	19.2444	21.3301	22.0935	21.2355	20.8802	23.4758	21.8482
	0.95982	0.260571	A0A1A8U3M3	A0A1A8U3M3	1674	SGUT1	SGT1, suppressor of G2 allele of SKP1	Color2 [DarkGray]	1	4				5	5	5	18.9	18.9	18.9	36.866	0	13.896	62286000	18	29	323	36866.4	18	20.7772	20.5541	20.2824	21.2053	20.8849	20.8927	20.5855	20.2336	20.4551	20.7162	20.6461	20.3966
	0.891807	0.245953	A0A1A8U450	A0A1A8U450	1681	ETFA	Electron transfer flavoprotein subunit alpha	Color2 [DarkGray]	1	4				15	15	15	61.3	61.3	61.3	35.125	0	97.718	343650000	20	118	333	35125.3	20	22.6282	22.2718	22.2502	22.9692	23.0212	22.8006	22.4808	22.3912	22.3572	22.6328	22.2197	22.3837
	0.0333753	-0.0156256	A0A1A8U4I8	A0A1A8U4I8	1689	PFN2L	Profilin	Color2 [DarkGray]	1	4				10	10	3	59	59	7.9	14.936	0	84.229	997170000	8	82	139	14936	8	25.031	24.4916	24.3236	24.141	23.9279	24.4333	24.6131	24.4013	24.2453	24.3746	24.2711	24.5368
	0.174877	-0.0708849	A0A1A8U4L6	A0A1A8U4L6	1690	ARMC6	Armadillo repeat containing 6	Color2 [DarkGray]	1	4				3	3	3	9.2	9.2	9.2	50.636	0	5.8083	25372000	21	17	468	50637	21	20.096	19.6846	19.8443	19.9919	20.5954	NaN	20.3092	19.9177	20.0265	20.2792	20.2084	19.9389
	0.381578	0.181155	A0A1A8U4R5	A0A1A8U4R5	1693	NDUFA12	NADH dehydrogenase [ubiquinone] 1 alpha subcomplex subunit 12	Color2 [DarkGray]	1	4				4	4	4	38.8	38.8	38.8	17.116	0	12.899	61765000	7	18	147	17116.5	7	21.1526	20.9044	20.4601	NaN	NaN	21.2514	20.7325	20.3514	21.098	21.1195	20.497	20.7675
	1.62323	0.273629	A0A1A8U4T3	A0A1A8U4T3	1694	HK1	Hexokinase 1	Color2 [DarkGray]	1	4				42	42	25	48.3	48.3	33.5	102.65	0	323.31	3556900000	51	470	919	102646	51	25.1127	25.1059	25.1694	24.6909	24.8697	25.3334	24.799	24.9022	24.8283	24.5997	24.7181	24.7929
	0.236246	0.152933	A0A1A8U4W3	A0A1A8U4W3	1696	C20H12ORF57	Chromosome 12 open reading frame 57	Color2 [DarkGray]	1	4				4	4	4	52.5	52.5	52.5	13.162	0	13.987	31535000	7	26	122	13162.2	7	19.8028	20.0162	19.585	20.6122	NaN	20.3969	20.4181	19.4664	20.2534	20.2922	19.3569	19.7909
	0.312163	0.120509	A0A1A8U4X4	A0A1A8U4X4	1698	EIF2S2	Eukaryotic translation initiation factor 2, subunit 2 beta	Color2 [DarkGray]	1	4				5	5	5	17.2	17.2	17.2	37.88	0	15.108	47282000	20	22	332	37880	20	20.6473	20.1572	20.0846	NaN	20.537	20.8231	20.4972	20.1959	20.1549	NaN	20.2307	20.5679
	1.06498	0.33232	A0A1A8U504	A0A1A8U504	1701	KRT18	Keratin 18	Color2 [DarkGray]	1	4				24	23	23	62.3	60.6	60.6	48.005	0	208.83	781260000	31	168	432	48005.2	31	22.9959	23.096	23.4371	22.6129	23.1426	23.0302	23.0496	23.0579	22.2792	22.9317	22.4734	22.5288
	0.0815614	-0.0479399	A0A1A8U527;A0A1A8A0V9;A0A1A8B2V5	A0A1A8U527;A0A1A8A0V9	1703	FARSB	Phenylalanyl-tRNA synthetase, beta subunit	Color2 [DarkGray]	1	4				12	12	12	18.6	18.6	18.6	94.411	0	25.536	86150000	45	34	716	80054.8	39	20.9155	20.2232	19.8385	19.847	20.7049	20.8953	20.5264	20.2789	20.5168	20.6385	20.2074	20.544
	1.00277	0.640326	A0A1A8U572	A0A1A8U572	1705	S100B	S100 calcium binding protein, beta (Neural)	Color2 [DarkGray]	1	4				1	1	1	12.7	12.7	12.7	13.572	0	62.013	2095900000	1	193	118	13572.1	1	26.7584	26.886	26.401	27.1282	25.263	26.942	26.9255	25.7909	25.8976	25.3703	25.644	25.9084
	0.114342	-0.0830324	A0A1A8U5N5	A0A1A8U5N5	1709	Nfu_g_1_023340	PDZ domain-containing protein	Color2 [DarkGray]	1	4				5	5	3	21.3	21.3	14.3	34.688	0	26.668	33495000	11	24	300	34688.6	11	NaN	19.7911	20.1053	NaN	20.2379	20.6423	19.6879	19.9066	20.6963	20.8498	20.0797	20.443
	0.372572	-0.0927849	A0A1A8U5U0;A0A1A7ZUH6;A0A1A8U7C3;A0A1A8UTS6;A0A1A8AWG4	A0A1A8U5U0	1713	OXSR1A	Oxidative-stress responsive 1a	Color2 [DarkGray]	1	4				10	10	10	32.3	32.3	32.3	57.363	0	43.09	140020000	25	40	523	57363.4	25	20.889	21.5033	21.2903	21.0861	21.2344	21.1057	21.5106	21.1064	21.283	21.3579	21.0421	21.3658
	1.25692	0.212902	A0A1A8VC26;A0A1A8U5Y7;A0A1A7ZU26;A0A1A7ZKP4;A0A1A7ZU22	A0A1A8VC26;A0A1A8U5Y7;A0A1A7ZU26;A0A1A7ZKP4	1715	CASK	Calcium/calmodulin-dependent serine protein kinase (MAGUK family)	Color2 [DarkGray]	1	4				16	16	16	22.9	22.9	22.9	104.94	0	31.823	94038000	46	35	906	102741	45.5	21.0964	20.888	21.0233	20.8765	20.7359	21.1644	20.9868	20.7867	20.6676	20.8729	20.4619	20.7311
	1.17396	0.308825	A0A1A8U5Z9;A0A1A8UTJ2	A0A1A8U5Z9	1716	Nfu_g_1_021530	Sema domain-containing protein	Color2 [DarkGray]	1	4				34	34	15	21	21	11.3	211.58	0	100.91	494780000	98	128	1891	211580	98	22.1684	21.7782	21.7804	21.6427	22.3289	22.519	21.9187	21.6847	21.6183	21.6909	21.6869	21.7651
	0.722263	0.220473	A0A1A8UYF0;A0A1A8U624	A0A1A8UYF0;A0A1A8U624	1717	AP3D1	Adaptor-related protein complex 3, delta 1 subunit	Color2 [DarkGray]	1	4				12	12	12	13.6	13.6	13.6	139.59	0	31.581	103150000	54	42	1248	140574	54	21.5942	21.1891	21.0616	21.8042	21.5166	21.7498	21.6418	21.1754	21.1771	21.0253	21.1019	21.471
	0.250327	-0.100063	A0A1A8U635	A0A1A8U635	1719	TCEB1A	Transcription elongation factor B (SIII), polypeptide 1a	Color2 [DarkGray]	1	4				4	4	4	48.2	48.2	48.2	12.501	0	17.203	112710000	7	33	112	12501.2	7	22.0904	22.4014	21.3203	22.2691	22.1376	21.8189	22.2687	21.9996	22.1744	22.1663	22.1056	21.9235
	0.0813239	-0.0295413	A0A1A8U664	A0A1A8U664	1721	RPL7A	Ribosomal protein L7a	Color2 [DarkGray]	1	4				13	13	13	41	41	41	30.024	0	71.822	567220000	10	91	266	30024.5	10	23.2529	23.2182	22.9089	23.1862	23.4854	23.634	23.0708	23.1305	23.2623	23.6325	23.4505	23.3163
	0.586503	0.141393	A0A1A8U697	A0A1A8U697	1723	SUCLA2	Succinate-CoA ligase subunit beta	Color2 [DarkGray]	1	4				19	19	19	52.2	52.2	52.2	50.606	0	89.714	638580000	26	160	469	50606.5	26	23.3101	23.1789	23.0992	23.3045	23.4098	23.271	23.4566	23.071	23.0957	22.945	22.755	23.4017
	0.604867	0.264719	A0A1A8U6E4	A0A1A8U6E4	1724	MTX2	Metaxin 2	Color2 [DarkGray]	1	4				8	8	8	51.7	51.7	51.7	29.296	0	34.237	62538000	15	24	259	29296.5	15	21.227	20.6483	20.7244	20.5976	NaN	20.7391	21.0597	20.4787	20.315	20.1686	20.1021	21.0111
	0.111399	0.0634794	A0A1A8U6M0	A0A1A8U6M0	1728	CDH13	Cadherin 13, H-cadherin (Heart)	Color2 [DarkGray]	1	4				8	8	8	15.9	15.9	15.9	78.263	0	43.772	105530000	26	39	718	78264.2	26	21.7976	21.7734	21.1157	21.2079	20.9762	22.1462	21.7568	21.3015	21.4835	21.6872	21.1643	21.243
	0.0691333	0.047974	A0A1A8U6W6;A0A1A7ZYM7;A0A1A8UL64;A0A1A7Z7V1	A0A1A8U6W6;A0A1A7ZYM7	1730	NTRK2A	Tyrosine-protein kinase receptor	Color2 [DarkGray]	1	4				10	10	9	14.6	14.6	13.4	91.584	0	24.889	88432000	33	42	798.5	89651.8	32	20.9672	21.2326	20.5459	20.3862	21.4807	21.497	20.8177	20.712	21.492	21.4643	20.698	20.6376
	0.0326128	0.0131416	A0A1A8U6Y2	A0A1A8U6Y2	1731	HSPA9	Heat shock protein 9	Color2 [DarkGray]	1	4				21	21	21	36.9	36.9	36.9	71.924	0	123.28	463460000	38	159	661	71924.9	38	22.5336	22.2796	22.1494	22.9295	22.9561	22.7212	22.6669	22.4218	22.5951	22.5556	22.6304	22.6208
	0.928151	0.247911	A0A1A8U7C1	A0A1A8U7C1	1734	CSNK2A1	Protein kinase domain-containing protein	Color2 [DarkGray]	1	4				14	14	13	45.2	45.2	41.8	45.294	0	50.705	322760000	18	100	392	45294.6	18	22.4519	22.2161	22.1648	22.1834	21.6761	22.6183	21.952	21.8867	21.9336	22.1586	21.756	22.1363
	0.169748	0.0721491	A0A1A8U7D8;A0A1A8U4U1;A0A1A8B5I9;A0A1A8VFC6	A0A1A8U7D8	1735	SOGA3B	SOGA family member 3b	Color2 [DarkGray]	1	4				4	4	4	9.2	9.2	9.2	60.521	0	10.834	27049000	37	14	541	60522.1	37	20.073	20.0787	19.5628	20.423	19.8796	20.5017	20.2309	NaN	19.9635	19.8633	19.93	20.0838
	0.787069	-0.261346	A0A1A8U7L0	A0A1A8U7L0	1737	NMT1A	Glycylpeptide N-tetradecanoyltransferase	Color2 [DarkGray]	1	4				7	7	6	23.9	23.9	21	55.621	0	19.375	56515000	25	34	485	55621.9	25	20.8252	20.634	20.2447	20.4747	19.9763	20.6127	21.0949	20.8073	20.5758	20.5509	20.3135	20.9931
	0.399653	0.138315	A0A1A8U7S7;A0A1A8B6P4	A0A1A8U7S7	1741	EIF4A2	Eukaryotic translation initiation factor 4A, isoform 2	Color2 [DarkGray]	1	4				17	8	8	50.1	28.5	28.5	46.809	0	34.072	159830000	23	34	411	46809.5	23	22.5802	22.0614	21.9653	21.8199	22.2262	22.6905	22.3322	21.8313	22.1308	22.1463	22.0512	22.0219
	0.657533	-0.333091	A0A1A8U7T9	A0A1A8U7T9	1743	SLC25A3	Solute carrier family 25 (Mitochondrial carrier, phosphate carrier), member 3	Color2 [DarkGray]	1	4				10	10	10	33.2	33.2	33.2	39.879	0	45.055	673400000	19	89	358	39879.5	19	23.9462	23.7377	24.3316	22.8318	24.1626	24.4733	23.9906	24.3503	24.0975	24.1595	24.5121	24.3717
	2.07651	0.291747	A0A1A8U7V8	A0A1A8U7V8	1744	SYNJ1	Synaptojanin 1	Color2 [DarkGray]	1	4				32	32	32	33.2	33.2	33.2	144.6	0	138.15	748560000	69	204	1317	144600	69	22.3751	22.4561	22.0786	22.4087	22.3713	22.4538	22.0471	22.0369	22.3431	22.154	21.9342	21.8779
	0.891014	0.472688	A0A1A8U8K8	A0A1A8U8K8	1753	GNAI2A	Guanine nucleotide binding protein (G protein), alpha inhibiting activity polypeptide 2a	Color2 [DarkGray]	1	4				8	5	5	56.3	44.7	44.7	22.516	0	42.504	59050000	10	33	199	22516.4	10	21.6168	21.2596	21.2365	20.5491	21.3996	22.1865	20.6579	20.5484	NaN	20.734	21.3843	21.1854
	0.0757582	-0.0553916	A0A1A8U921	A0A1A8U921	1756	VAPB	Vesicle-associated membrane protein, associated protein B and C	Color2 [DarkGray]	1	4				6	6	6	30.6	30.6	30.6	27.497	0	18.816	198920000	15	45	242	27496.9	15	23.4349	22.7176	22.5329	23.2193	21.7758	23.1699	23.0899	22.6193	23.0173	22.5544	22.7868	23.1152
	0.110228	0.0397247	A0A1A8U933;A0A1A8AEX5	A0A1A8U933;A0A1A8AEX5	1757	PSMC6	Proteasome (Prosome, macropain) 26S subunit, ATPase, 6	Color2 [DarkGray]	1	4				14	14	14	46.5	46.5	46.5	44.271	0	104.71	265450000	21	97	335.5	38135.4	17.5	22.0814	21.9485	21.5504	22.0976	22.2134	22.3547	22.2627	21.9275	22.1161	21.9222	21.7272	22.0521
	0.0863654	0.0416842	A0A1A8U9A9	A0A1A8U9A9	1761	RPL23	Ribosomal protein L23	Color2 [DarkGray]	1	4				7	7	7	41.4	41.4	41.4	14.865	0	49.321	267350000	9	56	140	14865.4	9	22.9103	22.1904	22.4636	22.7046	22.8609	23.3366	22.7344	22.6966	22.3413	22.8054	22.7807	22.8577
	0.793861	0.389554	A0A1A8U9B9	A0A1A8U9B9	1762	PFDN4	Prefoldin subunit 4	Color2 [DarkGray]	1	4				2	2	2	19.9	19.9	19.9	16.91	0	5.5698	46262000	6	22	151	16910	6	21.2384	20.6313	NaN	21.6574	NaN	NaN	20.9077	20.5979	21.0235	21.0858	20.6611	20.4409
	0.655938	0.22949	A0A1A8UDK4;A0A1A8U9C0	A0A1A8UDK4;A0A1A8U9C0	1763	NAP1L1	Nucleosome assembly protein 1, like 1	Color2 [DarkGray]	1	4				7	7	4	25.4	25.4	19.8	45.343	0	32.37	262970000	14	60	396	45565.2	14	23.2733	22.9531	22.7644	23.9402	23.29	23.3316	23.1762	22.9232	23.0808	23.1504	22.7727	23.0723
	0.185753	0.130357	A0A1A8U9D7	A0A1A8U9D7	1764	FUNDC1	Uncharacterized protein	Color2 [DarkGray]	1	4				3	3	3	21.9	21.9	21.9	16.44	0	9.3504	94780000	7	20	151	16439.9	7	22.6178	22.4853	22.0673	22.7574	21.7712	NaN	22.4667	NaN	22.3992	21.5864	NaN	22.3856
	1.64997	0.352428	A0A1A8U9I0	A0A1A8U9I0	1765	CA2	Carbonic anhydrase II	Color2 [DarkGray]	1	4				9	9	9	39.8	39.8	39.8	28.789	0	68.843	616220000	14	115	261	28789.6	14	24.0571	23.7899	23.4392	23.8191	24.1458	24.0233	23.8829	23.3732	23.3852	23.4452	23.5912	23.4823
	0.194855	-0.108301	A0A1A8U9I5	A0A1A8U9I5	1766	AGAP3	ArfGAP with GTPase domain, ankyrin repeat and PH domain 3	Color2 [DarkGray]	1	4				6	6	6	9.4	9.4	9.4	99.81	0	27.917	81499000	27	27	922	99811	27	21.0941	21.3805	21.2913	20.7059	21.367	21.0576	21.2125	21.0198	22.1211	21.4725	20.903	20.8172
	1.79534	0.349894	A0A1A8U9M7	A0A1A8U9M7	1768	FNTA	Farnesyltransferase, CAAX box, alpha	Color2 [DarkGray]	1	4				9	9	9	28.6	28.6	28.6	43.279	0	25.82	89059000	21	36	371	43279.2	21	21.3878	21.3373	20.9875	20.904	21.0847	21.3298	20.5997	20.7973	20.6449	20.8692	20.8207	21.1999
	0.0110422	-0.00686169	A0A1A8U9R2;A0A1A8AT38	A0A1A8U9R2;A0A1A8AT38	1772	PFDN5	Prefoldin 5	Color2 [DarkGray]	1	4				4	4	4	35.5	35.5	35.5	17.315	0	17.612	55011000	6	36	173	19280.8	7	20.8797	21.0222	20.7597	21.4997	20.1127	21.1186	21.331	20.6006	20.8638	20.8853	20.7855	20.9677
	0.0477416	0.0187556	A0A1A8U9Y6	A0A1A8U9Y6	1773	CPNE2	Copine II	Color2 [DarkGray]	1	4				19	19	17	45.5	45.5	43.9	61.1	0	159.89	600880000	27	144	547	61100.6	27	23.1364	23.1809	22.6736	22.9869	22.6494	23.1567	23.2043	23.0022	23.0443	23.0801	22.5314	22.8091
	0.972532	0.303818	A0A1A8U9Z6	A0A1A8U9Z6	1774	TPT1	Tumor protein, translationally-controlled 1	Color2 [DarkGray]	1	4				7	7	7	60	60	60	19.164	0	37.48	304000000	9	47	170	19163.7	9	23.8019	23.4214	23.2554	24.1139	23.7209	24.0191	23.3777	23.6509	23.2127	23.4143	23.091	23.763
	0.338655	0.0808423	A0A1A8UA70	A0A1A8UA70	1777	TOMM22	Translocase of outer mitochondrial membrane 22 homolog	Color2 [DarkGray]	1	4				3	3	3	30.3	30.3	30.3	14.533	0	26.433	41468000	7	27	132	14533.5	7	20.6862	20.9668	20.4156	20.3422	20.6235	20.7398	20.6834	20.5633	20.4917	20.6356	20.3423	20.5727
	0.144308	0.0801624	A0A1A8UAD3	A0A1A8UAD3	1779	CP	Ceruloplasmin	Color2 [DarkGray]	1	4				16	16	16	22.3	22.3	22.3	121.89	0	70.11	188840000	46	61	1070	121893	46	21.4191	21.0547	21.9735	21.196	21.5015	21.2917	20.7982	21.161	21.3013	21.648	21.0824	21.9647
	0.121684	0.0590744	A0A1A8UAE3	A0A1A8UAE3	1780	NHP2L1	Ribonucloprotein	Color2 [DarkGray]	1	4				6	6	6	55.5	55.5	55.5	14.027	0	55.65	139740000	8	36	128	14027.4	8	21.8227	21.5715	21.5091	22.318	21.8951	21.9813	22.0418	21.9287	21.1332	21.904	21.7079	22.0278
	0.291695	0.0952037	A0A1A8UAE9	A0A1A8UAE9	1781	ADH5	S-(hydroxymethyl)glutathione dehydrogenase	Color2 [DarkGray]	1	4				14	14	14	60.4	60.4	60.4	40.254	0	49.159	295140000	18	76	376	40254.5	18	22.2225	22.0033	21.7818	22.6514	22.1398	22.3195	22.2188	21.8523	22.151	22.325	22.0321	21.9678
	1.60483	0.316986	A0A1A8UAH0	A0A1A8UAH0	1783	TALDO1	Transaldolase	Color2 [DarkGray]	1	4				14	14	14	49.4	49.4	49.4	37.562	0	95.236	617870000	16	104	338	37562.1	16	23.7429	23.7331	23.1823	23.7076	23.3897	23.6357	23.4264	23.3092	23.2273	23.3898	23.2267	22.9099
	0.462318	0.110384	A0A1A8UAK9	A0A1A8UAK9	1786	HSPA4B	Heat shock protein 4b	Color2 [DarkGray]	1	4				31	31	25	47.8	47.8	41.3	94.568	0	211.41	781250000	51	212	845	94569.3	51	23.1249	23.068	22.727	23.2446	23.0537	23.3896	23.0736	22.7701	23.2076	22.8507	23.0314	23.0122
	0.765698	0.263392	A0A1A8UAZ5	A0A1A8UAZ5	1789	NDRG3B	N-myc downstream regulated family member 3b	Color2 [DarkGray]	1	4				8	8	8	53.3	53.3	53.3	30.353	0	93.65	236200000	11	54	274	30353.3	11	22.6111	22.6494	22.3203	22.0167	22.0858	23.0241	22.5705	22.1366	22.1692	22.0453	21.957	22.2485
	0.0080965	-0.00347805	A0A1A8UB25;A0A1A8AUM8;A0A1A8ATQ9	A0A1A8UB25;A0A1A8AUM8	1790	RTN4B	Reticulon	Color2 [DarkGray]	1	4				28	28	25	43.2	43.2	39.5	107.67	0	260.1	1755100000	47	340	918	100468	45.5	24.3573	24.1423	23.9527	24.7379	23.8254	24.3017	24.422	24.1295	24.2405	24.1197	24.0434	24.383
	0.0593754	-0.0448837	A0A1A8UB94	A0A1A8UB94	1793	Nfu_g_1_022701	Uncharacterized protein	Color2 [DarkGray]	1	4				5	5	5	29.8	29.8	29.8	24.654	0	44.641	128700000	13	25	215	24654.3	13	22.9159	22.4218	21.4814	22.889	22.721	22.8857	22.5468	22.2244	22.1786	22.7353	23.1573	22.7418
	0.446665	0.176277	A0A1A8UBB9	A0A1A8UBB9	1795	UBE2N	Ubiquitin-conjugating enzyme E2N	Color2 [DarkGray]	1	4				9	9	3	51.9	51.9	16.2	17.28	0	37.104	713590000	9	104	154	17280	9	24.1195	23.6983	23.7506	23.1119	24.1021	24.2878	23.7081	23.7039	23.4151	23.8185	23.6257	23.7413
	1.05421	0.341032	A0A1A8UBV3	A0A1A8UBV3	1800	EIF1B	Eukaryotic translation initiation factor 1B	Color2 [DarkGray]	1	4				4	4	4	42.5	42.5	42.5	12.881	0	21.04	74726000	5	35	113	12880.7	5	20.9547	20.818	20.8884	21.8487	21.5912	21.422	20.9303	20.9304	20.9709	21.0115	20.953	20.6806
	0.200165	0.123643	A0A1A8UC23	A0A1A8UC23	1805	PRNPB	Prion protein b	Color2 [DarkGray]	1	4				5	5	5	18.5	18.5	18.5	49.791	0	19.783	37609000	17	19	465	49791.8	17	20.2597	20.2118	19.8881	20.3615	20.2482	21.2604	20.4935	NaN	20.2022	20.0589	20.2374	NaN
	0.00596098	-0.0023063	A0A1A8UCE8;A0A1A8B5C1	A0A1A8UCE8;A0A1A8B5C1	1809	EPB41L1	Erythrocyte membrane protein band 4.1-like 1	Color2 [DarkGray]	1	4				11	11	11	18.4	18.4	18.4	99.287	0	52.645	166590000	44	59	835.5	93948.7	40.5	21.7433	21.1918	21.0108	21.7121	21.5206	21.6476	21.4735	21.4943	21.5333	21.6322	21.2974	21.4093
	1.0882	0.632759	A0A1A8UCQ0	A0A1A8UCQ0	1813	PTRFB	Polymerase I and transcript release factor b	Color2 [DarkGray]	1	4				5	5	5	12.8	12.8	12.8	53.288	0	49.745	58565000	17	20	470	53288.5	17	NaN	21.2098	21.498	21.3579	20.504	19.6647	20.5269	20.4143	20.1618	20.03	19.9952	20.1565
	0.0317295	-0.00836118	A0A1A8UD06	A0A1A8UD06	1817	APOA1	Apolipoprotein A-I	Color2 [DarkGray]	1	4				29	29	29	80.8	80.8	80.8	28.877	0	323.31	28687000000	15	1305	260	28876.9	15	28.3533	28.3331	28.1739	27.9817	28.3793	28.1572	28.4998	28.2288	28.0418	28.1496	28.1507	28.3578
	0.369881	-0.178854	A0A1A8UD87	A0A1A8UD87	1819	HOMER2	Homer homolog 2	Color2 [DarkGray]	1	4				6	6	5	22.9	22.9	19.8	40.162	0	15.954	57262000	23	26	354	40162.8	23	NaN	20.4409	21.1712	21.4937	21.4136	20.9773	21.1798	21.493	21.1602	20.8048	21.612	21.4193
	0.589778	-0.299747	A0A1A8UD98	A0A1A8UD98	1820	RPS3A	40S ribosomal protein S3a	Color2 [DarkGray]	1	4				18	18	18	56.8	56.8	56.8	30.086	0	59.505	410260000	17	91	266	30086.1	17	22.633	21.46	22.239	21.9372	22.706	22.9065	22.3247	22.3095	22.5241	23.0131	22.7485	22.7603
	0.959765	0.26786	A0A1A8UDA5	A0A1A8UDA5	1821	UQCRC2B	Ubiquinol-cytochrome c reductase core protein IIb	Color2 [DarkGray]	1	4				15	15	15	34.4	34.4	34.4	47.258	0	173.46	1125600000	23	202	448	47258.8	23	23.7675	23.5244	23.1566	23.9939	23.9076	24.0449	23.7779	23.3843	23.3737	23.4042	23.4785	23.3692
	0.0821987	0.0395781	A0A1A8UDP3	A0A1A8UDP3	1825	CHMP4B	Charged multivesicular body protein 4B	Color2 [DarkGray]	1	4				3	3	3	23.1	23.1	23.1	24.817	0	8.7648	31955000	13	18	221	24816.9	13	NaN	19.9496	20.7559	NaN	20.3898	NaN	20.3608	20.3306	20.1772	20.3461	20.5635	20.1751
	0.880145	-0.37627	A0A1A8UDQ9	A0A1A8UDQ9	1826	MAGOH	Mago-nashi homolog, proliferation-associated	Color2 [DarkGray]	1	4				6	6	6	55.1	55.1	55.1	17.208	0	11.654	50812000	10	17	147	17208.7	10	21.1837	20.3894	20.5251	NaN	21.0556	20.1978	21.2347	21.0839	20.9466	NaN	20.6558	21.312
	0.458819	-0.367	A0A1A8UDR0	A0A1A8UDR0	1827	RPL15	Ribosomal protein L15	Color2 [DarkGray]	1	4				6	6	6	24.5	24.5	24.5	24.136	0	17.533	122420000	11	36	204	24136.1	11	22.5105	21.4496	21.4131	20.1778	NaN	21.9439	22.1592	21.9216	21.4297	21.8429	21.6918	22.1506
	0.020551	0.00798543	A0A1A8UE09	A0A1A8UE09	1833	NOP58	NOP58 ribonucleoprotein homolog	Color2 [DarkGray]	1	4				8	8	8	24.9	24.9	24.9	56.4	0	20.312	34775000	25	15	506	56401.1	25	19.9204	19.9096	20.035	19.5317	20.2796	20.0317	19.9589	19.808	19.844	20.2992	20.0716	19.6784
	1.49293	0.259445	A0A1A8UE11	A0A1A8UE11	1834	CNDP2	CNDP dipeptidase 2 (Metallopeptidase M20 family)	Color2 [DarkGray]	1	4				21	21	21	58.2	58.2	58.2	53.001	0	81.081	458490000	29	145	474	53001.9	29	22.6202	22.5098	22.1616	22.1826	22.5956	22.6299	22.3814	22.1556	22.0852	22.3281	22.1068	22.0859
	0.551563	0.350329	A0A1A8UE55;A0A1A8V148	A0A1A8UE55;A0A1A8V148	1837	MYL12.2;MYL9	Myosin, light chain 12, genome duplicate 2;Myosin, light chain 9, regulatory	Color2 [DarkGray]	1	4				3	3	1	32.6	32.6	11.6	19.778	0	35.905	40499000	9	20	172.5	19805.1	9	20.4049	20.7344	21.1172	21.7029	20.4764	21.4404	20.4812	21.124	20.8063	20.8436	NaN	19.8901
	0.0424626	0.0623697	A0A1A8UE67	A0A1A8UE67	1838	PPT2	Palmitoyl-protein thioesterase 2	Color2 [DarkGray]	1	4				5	5	5	36.5	36.5	36.5	22.805	0	78.242	204140000	10	54	203	22805.3	10	23.066	21.247	22.758	21.3161	22.362	23.4009	21.1599	21.9657	21.507	23.4963	22.7381	22.9087
	0.526856	0.150405	A0A1A8UEM2	A0A1A8UEM2	1846	IDH3B	Isocitrate dehydrogenase [NAD] subunit, mitochondrial	Color2 [DarkGray]	1	4				12	12	12	47.2	47.2	47.2	42.298	0	46.273	202390000	18	71	386	42298.7	18	21.5294	21.5932	21.2886	21.697	21.5306	22.049	21.8394	21.4716	21.4296	21.2829	21.2136	21.5483
	1.50683	0.167011	A0A1A8UEU6	A0A1A8UEU6	1849	TXNRD1	Thioredoxin reductase 1	Color2 [DarkGray]	1	4				9	9	9	24.2	24.2	24.2	65.751	0	24.565	116000000	30	36	600	65751.3	30	21.5196	21.3518	21.2411	21.309	21.3455	21.4138	21.2135	21.1226	21.0276	NaN	21.3188	21.2997
	0.422968	-0.144554	A0A1A8UEY8	A0A1A8UEY8	1851	SHMT2	Serine hydroxymethyltransferase	Color2 [DarkGray]	1	4				8	8	8	27.1	27.1	27.1	55.403	0	33.801	84947000	30	47	501	55403.4	30	20.8686	21.0628	20.5099	21.1632	20.9362	20.4711	21.0925	20.6444	21.2076	21.2709	20.7302	20.9337
	0.402342	0.0982312	A0A1A8UF13;A0A1A8VE69;A0A1A7ZD32;A0A1A7ZXW3;A0A1A7ZCK8;A0A1A8B300;A0A1A8U2W1	A0A1A8UF13;A0A1A8VE69;A0A1A7ZD32;A0A1A7ZXW3;A0A1A7ZCK8;A0A1A8B300;A0A1A8U2W1	1853	TNPO2;TNPO1	Transportin 2;Transportin 1	Color2 [DarkGray]	1	4				6	6	6	7.1	7.1	7.1	100.23	0	10.055	54314000	38	7	887	99895.3	38	20.6065	20.4869	20.2497	20.398	20.5755	20.8807	20.5213	20.454	20.4003	20.5688	NaN	20.2288
	0.0748344	-0.0303348	A0A1A8UF19	A0A1A8UF19	1854	ETF1	Eukaryotic translation termination factor 1	Color2 [DarkGray]	1	4				10	10	10	25.5	25.5	25.5	49.627	0	24.957	101750000	25	37	443	49627.5	25	20.5416	20.6561	20.2974	20.996	20.9858	20.8708	20.7386	20.4581	20.6348	21.1484	20.8611	20.6888
	0.973	-0.20144	A0A1A8UF68	A0A1A8UF68	1857	PHGDH	D-3-phosphoglycerate dehydrogenase	Color2 [DarkGray]	1	4				23	23	23	54.1	54.1	54.1	55.535	0	132.43	814760000	23	156	529	55535.2	23	23.3757	23.4283	22.8829	23.5931	23.3335	23.327	23.6894	23.3152	23.6144	23.4342	23.4539	23.6421
	0.0417014	0.0140518	A0A1A8UFK9;A0A1A7ZBE6;A0A1A7ZJ32;A0A1A8APC3;A0A1A8ATH0	A0A1A8UFK9;A0A1A7ZBE6;A0A1A7ZJ32	1866	PTPRSA	Protein tyrosine phosphatase, receptor type, s, a	Color2 [DarkGray]	1	4				13	13	8	13.5	13.5	8.7	170.19	0	37.635	86131000	70	49	1267	142086	56	20.8903	20.6535	20.4855	20.1499	20.5901	20.7523	20.6894	20.6722	20.5659	20.5107	20.3227	20.6765
	0.309714	0.254588	A0A1A8UFS9	A0A1A8UFS9	1868	DYNLL1	Dynein light chain	Color2 [DarkGray]	1	4				7	7	1	65.2	65.2	24.7	10.372	0	117.8	1090400000	5	109	89	10371.9	5	25.7125	25.0319	25.7583	24.4844	25.3388	24.9679	24.3267	24.9402	26.174	24.1503	25.2256	24.9496
	0.763253	-0.384862	A0A1A8UFX4	A0A1A8UFX4	1871	FKBP2	Peptidylprolyl isomerase	Color2 [DarkGray]	1	4				4	4	4	42.8	42.8	42.8	15.108	0	12.524	48376000	8	15	138	15107.7	8	20.627	20.271	20.454	NaN	20.2097	20.5316	21.166	20.5022	20.3689	21.7683	20.5963	20.4194
	0.107958	-0.0614179	A0A1A8UFX6	A0A1A8UFX6	1872	QDPRA	Quinoid dihydropteridine reductase a	Color2 [DarkGray]	1	4				6	6	6	38.6	38.6	38.6	24.801	0	22.881	79440000	12	40	236	24801.3	12	20.9181	21.3092	21.4463	20.7714	20.7788	20.1075	21.1641	21.1368	20.7902	20.6207	20.8723	21.1159
	1.68448	-0.268661	A0A1A8UG54;A0A1A8B1F1;A0A1A8V243	A0A1A8UG54	1876	HNRNPK	Heterogeneous nuclear ribonucleoprotein K	Color2 [DarkGray]	1	4				12	12	12	31.3	31.3	31.3	48.152	0	66.964	444270000	24	89	434	48152.5	24	22.9471	22.9737	22.7266	22.9225	22.5656	22.7031	22.9449	22.7913	23.1365	23.2393	23.2203	23.1183
	0.828782	0.312531	A0A1A8UG66;A0A1A8VFA9;A0A1A8VBT7;A0A1A7ZFT5;A0A1A7ZD76	A0A1A8UG66	1877	Nfu_g_1_003796	CARMIL_C domain-containing protein	Color2 [DarkGray]	1	4				8	8	8	15.7	15.7	15.7	86.379	0	21.983	101850000	30	35	824	86380	30	22.2962	21.4736	21.8003	21.5469	21.9335	22.526	21.6062	21.8605	21.9025	21.5133	21.6276	21.1912
	1.31384	-0.202052	A0A1A8UGC2	A0A1A8UGC2	1880	SEPHS1	Selenophosphate synthetase 1	Color2 [DarkGray]	1	4				9	9	9	39.8	39.8	39.8	42.989	0	37.25	110600000	13	43	392	42989.7	13	21.0205	20.8222	20.7443	20.8697	20.6789	21.0727	21.2744	21.0237	21.0106	20.9748	20.8842	21.253
	0.166547	0.0769904	A0A1A8UGF5;A0A1A7ZNJ3	A0A1A8UGF5;A0A1A7ZNJ3	1881	CMPK	UMP-CMP kinase	Color2 [DarkGray]	1	4				9	9	9	49.8	49.8	49.8	22.686	0	21.531	137650000	11	41	219.5	24738.9	12.5	21.6149	21.9702	21.4005	21.7325	21.6379	21.8431	22.2325	21.3426	21.4417	21.6942	21.1338	21.8925
	1.46246	0.330348	A0A1A8UGW4	A0A1A8UGW4	1887	ALDH5A1	Succinate-semialdehyde dehydrogenase	Color2 [DarkGray]	1	4				18	18	18	45.4	45.4	45.4	58.652	0	84.55	490090000	30	176	546	58652.5	30	22.886	22.8746	22.2828	22.6513	22.7558	22.7971	22.7545	22.4798	22.3682	22.4133	22.048	22.2017
	0.0259887	0.015358	A0A1A8UGY7	A0A1A8UGY7	1889	RPS14	Ribosomal protein S14	Color2 [DarkGray]	1	4				7	7	7	41.7	41.7	41.7	16.273	0	33.798	368030000	4	73	151	16272.7	4	23.3169	23.044	22.9706	23.072	23.4743	23.6057	22.8358	23.1158	23.1358	23.4194	24.0038	22.8806
	0.3085	0.0957915	A0A1A8UH01	A0A1A8UH01	1890	PROZA	Protein Z, vitamin K-dependent plasma glycoprotein a	Color2 [DarkGray]	1	4				11	11	11	32.4	32.4	32.4	46.684	0	36.361	86060000	27	45	423	46684.9	27	21.0526	21.3628	21.8266	21.0706	21.4553	21.4905	21.1669	21.369	21.4307	21.0227	21.3294	21.365
	0.396867	0.139835	A0A1A8UH10;A0A1A7ZQZ1	A0A1A8UH10;A0A1A7ZQZ1	1891	LRRC57	Leucine rich repeat containing 57	Color2 [DarkGray]	1	4				3	3	3	14.7	14.7	14.7	26.4	0	6.4566	24736000	12	12	232	25791.3	10.5	20.7014	20.4109	20.1883	20.3105	NaN	20.6628	20.4261	20.6089	20.143	20.0819	NaN	NaN
	1.37993	-0.24046	A0A1A8UH17	A0A1A8UH17	1892	EIF4A1	Eukaryotic translation initiation factor 4A1	Color2 [DarkGray]	1	4				20	20	11	47.8	47.8	25.2	45.902	0	137.83	566830000	24	118	404	45902.7	24	23.3248	23.4675	23.1545	23.6822	23.3023	23.7043	23.8605	23.5545	23.7099	23.6406	23.5485	23.7644
	0.207895	-0.0812057	A0A1A8UHA9;A0A1A8AMD4;A0A1A8A1D5;A0A1A8A2M6;A0A1A7ZBZ0;A0A1A8VF45;A0A1A8B8Z1	A0A1A8UHA9;A0A1A8AMD4;A0A1A8A1D5;A0A1A8A2M6	1894	ILF3B	Interleukin enhancer binding factor 3b	Color2 [DarkGray]	1	4				14	14	13	29.4	29.4	28	74.353	0	60.394	163690000	37	65	566.5	60649.1	26.5	21.5585	21.4658	21.0904	21.6812	20.8958	21.5313	21.868	21.3608	21.2979	21.2374	21.3481	21.598
	0.418423	0.304079	A0A1A8UHF4	A0A1A8UHF4	1897	RAB18A	RAB18A, member RAS oncogene family	Color2 [DarkGray]	1	4				6	6	3	32.4	32.4	16.7	22.685	0	20.591	103600000	12	31	204	22685.7	12	21.7875	20.6633	21.6898	21.1721	22.4702	22.4111	20.8155	21.0692	21.9844	21.3843	21.4933	21.6227
	0.413615	0.125838	A0A1A8UHJ3	A0A1A8UHJ3	1898	FBL	Fibrillarin	Color2 [DarkGray]	1	4				6	6	6	22.9	22.9	22.9	33.547	0	20.31	62171000	16	31	314	33547.2	16	20.5627	20.4937	19.8641	20.6952	20.7451	20.6359	20.3397	20.2386	20.2931	20.4883	20.3933	20.4887
	0.315921	0.0942322	A0A1A8UHL8	A0A1A8UHL8	1900	RPS6	40S ribosomal protein S6	Color2 [DarkGray]	1	4				6	6	6	22.9	22.9	22.9	28.627	0	25.317	211350000	8	40	249	28627.6	8	23.1026	22.8117	22.6897	23.2754	22.8823	22.7833	22.5294	22.7279	22.8368	23.1942	22.9549	22.7363
	0.597499	0.161368	A0A1A8UHM1	A0A1A8UHM1	1901	TBCB	Tubulin folding cofactor B	Color2 [DarkGray]	1	4				5	5	5	27.6	27.6	27.6	27.195	0	14.714	48141000	16	19	246	27195.6	16	20.8015	20.9883	20.4978	20.6241	NaN	20.8585	NaN	20.6759	NaN	20.3527	20.8001	20.542
	0.0126129	0.0133331	A0A1A8UHQ0	A0A1A8UHQ0	1902	OLA.21750	Uncharacterized protein	Color2 [DarkGray]	1	4				2	1	1	17.9	11.7	11.7	20.024	0	5.7955	27898000	9	16	179	20024.2	9	20.3406	20.5041	20.2403	19.7971	NaN	21.4949	21.1663	20.6862	20.336	19.7995	20.3222	NaN
	0.395808	0.274693	A0A1A8UHV5	A0A1A8UHV5	1903	BRP44	Mitochondrial pyruvate carrier	Color2 [DarkGray]	1	4				3	3	3	30.7	30.7	30.7	14.275	0	10.254	71641000	7	24	127	14275.7	7	22.0711	NaN	21.4558	NaN	NaN	22.2751	22.44	21.8378	21.1618	21.5263	21.4559	21.5339
	1.29058	0.274996	A0A1A8UI02;A0A1A8AIC9	A0A1A8UI02;A0A1A8AIC9	1904	SPNA2	Spectrin alpha 2	Color2 [DarkGray]	1	4				135	135	132	62	62	60.9	256.8	0	323.31	7896200000	131	1410	1765	202920	102.5	24.859	24.7591	24.5637	24.2681	24.5092	25.0109	24.5278	24.3487	24.5455	24.4476	24.2583	24.192
	0.551009	0.202956	A0A1A8UI21	A0A1A8UI21	1905	SLC8A1B	Solute carrier family 8 (Sodium/calcium exchanger), member 1b	Color2 [DarkGray]	1	4				7	6	6	18.9	17.8	17.8	89.427	0	27.982	80428000	30	35	805	89428.1	30	21.4651	21.4753	21.0555	21.4145	NaN	22.082	21.4771	21.1455	NaN	21.3832	21.2113	21.2604
	0.583589	0.220083	A0A1A8UI31	A0A1A8UI31	1906	UMPS	Uridine monophosphate synthetase	Color2 [DarkGray]	1	4				8	8	8	22.6	22.6	22.6	53.576	0	26.892	54344000	32	39	487	53576.6	32	20.5703	20.9678	20.1177	20.6098	20.6912	20.5467	20.5866	20.185	20.6292	20.754	19.7953	20.2329
	0.491654	-0.414196	A0A1A8UIB3;A0A1A8U544	A0A1A8UIB3	1909	ENSAB	Endosulfine alpha b	Color2 [DarkGray]	1	4				4	4	4	38.8	38.8	38.8	12.858	0	14.445	81848000	7	16	116	12858.5	7	21.0165	21.9577	21.2022	22.3011	20.4832	19.753	21.7472	21.4582	21.9023	21.3237	21.1788	21.5886
	0.990086	0.32416	A0A1A8UIF4	A0A1A8UIF4	1912	SCCPDH	Saccharopine dehydrogenase (Putative)	Color2 [DarkGray]	1	4				6	6	6	24.8	24.8	24.8	46.712	0	18.355	69304000	17	17	427	46712.6	17	NaN	21.2683	21.2478	22.037	21.4629	21.6388	21.5339	21.0735	21.0101	NaN	21.3359	21.0806
	0.386958	0.195061	A0A1A8UIK6	A0A1A8UIK6	1915	PLCXD3	Phosphatidylinositol-specific phospholipase C, X domain containing 3	Color2 [DarkGray]	1	4				7	7	7	25.1	25.1	25.1	36.607	0	23.306	123950000	11	35	323	36607.7	11	21.957	21.1755	21.2286	21.1127	21.8157	22	21.9507	21.5709	21.2196	21.0715	20.9406	21.3659
	1.16574	0.298776	A0A1A8UIM8;A0A1A8B2Q7;A0A1A8UX52	A0A1A8UIM8;A0A1A8B2Q7;A0A1A8UX52	1917	OLA.17962;RAB6BA	Uncharacterized protein;RAB6B, member RAS oncogene family a	Color2 [DarkGray]	1	4				11	11	5	63	63	38.9	23.92	0	102.51	665050000	13	81	211	23920.2	13	24.3996	24.9871	24.5977	25.0002	24.4061	25.1552	24.577	24.2775	24.3585	24.574	24.5908	24.3754
	1.44811	-0.215277	A0A1A8UIW0	A0A1A8UIW0	1919	RPS2	Ribosomal protein S2	Color2 [DarkGray]	1	4				11	11	11	48	48	48	30.075	0	57.086	626030000	18	114	279	30074.9	18	23.5811	23.1807	23.157	23.4456	23.2829	23.6184	23.5806	23.4806	23.5081	23.6388	23.6638	23.6854
	0.5196	0.107261	A0A1A8UJ19;A0A1A8AGV5	A0A1A8UJ19;A0A1A8AGV5	1922	Nfu_g_1_018026	ENTH domain-containing protein	Color2 [DarkGray]	1	4				12	12	11	40.8	40.8	38.5	39.594	0	36.498	223950000	19	63	334.5	37528.3	16.5	22.1415	22.072	21.8942	22.2273	22.0006	21.8013	22.0088	21.9916	22.0631	22.0513	21.7611	21.6175
	1.39201	0.393157	A0A1A8UJD3	A0A1A8UJD3	1928	EIF4H	Eukaryotic translation initiation factor 4h	Color2 [DarkGray]	1	4				6	6	6	28.8	28.8	28.8	25.02	0	58.265	173620000	14	51	229	25020.6	14	22.4592	22.3164	22.1738	22.899	22.784	22.9263	22.1782	21.9847	22.0132	22.3706	22.6303	22.0226
	0.755627	-0.335873	A0A1A8UJK2;A0A1A8AJD9	A0A1A8UJK2;A0A1A8AJD9	1932	Nfu_g_1_020032	Uncharacterized protein;MIF4G domain-containing protein	Color2 [DarkGray]	1	4				4	2	2	2.8	1.7	1.7	191.46	0.0004529	3.852	13198000	77	14	1498.5	165356	66.5	19.4581	19.3208	19.3988	19.7699	19.7192	NaN	NaN	NaN	19.6236	20.5454	19.6146	19.6934
	0.324694	0.118308	A0A1A8UJM2	A0A1A8UJM2	1934	FAAH2	Fatty acid amide hydrolase 2	Color2 [DarkGray]	1	4				6	6	6	19.9	19.9	19.9	58.143	0	17.98	49557000	29	26	527	58143.7	29	20.6908	20.4824	20.174	20.2594	NaN	20.8091	20.6757	20.3735	20.303	20.0518	20.1488	20.6362
	0.112062	-0.0783863	A0A1A8UJM3	A0A1A8UJM3	1935	Nfu_g_1_023491	Tubulin beta chain	Color2 [DarkGray]	1	4				7	4	4	71	35.2	35.2	15.798	0	184.02	787470000	4	229	145	15798.7	4	24.3821	24.4993	24.0721	24.5265	23.0819	24.4699	24.7884	23.7822	24.1294	24.2314	24.2879	24.2829
	0.381938	-0.154245	A0A1A8UJN8	A0A1A8UJN8	1936	NCOA5	Nuclear receptor coactivator 5	Color2 [DarkGray]	1	4				11	11	11	30.2	30.2	30.2	69.106	0	38.864	165950000	27	53	619	69107.2	27	21.4515	21.429	20.8457	21.3943	21.5222	21.3969	22.1295	21.0059	21.3316	21.5732	21.407	21.5178
	0.458779	0.1553	A0A1A8UJS8;A0A1A8B178;A0A1A7Z9W8	A0A1A8UJS8;A0A1A8B178	1938	DLG4	Discs, largehomolog 4	Color2 [DarkGray]	1	4				13	12	8	31.7	29.9	18.7	76.844	0	29.469	239640000	34	40	557.5	62460.8	27	23.1724	23.1361	22.7854	22.84	22.4623	23.4598	23.0167	22.7731	22.8766	22.9506	22.5767	22.7305
	0.420028	0.0758263	A0A1A8UJV5	A0A1A8UJV5	1939	YWHAE1	Tyrosine 3-monooxygenase/tryptophan 5-monooxygenase activation protein, epsilon polypeptide 1	Color2 [DarkGray]	1	4				17	9	0	72.2	42.4	0	29.143	0	145.41	881080000	16	122	255	29142.9	16	24.329	24.4865	24.373	24.4315	24.2512	24.7513	24.3381	24.5327	24.3647	24.4102	24.2433	24.2785
	0.521176	0.145631	A0A1A8UJX5	A0A1A8UJX5	1942	CYFIP2	Cytoplasmic FMR1-interacting protein	Color2 [DarkGray]	1	4				30	30	30	29.8	29.8	29.8	145.65	0	111.97	821000000	66	221	1253	145648	66	23.3596	23.3134	22.9529	22.9997	22.6518	23.433	23.1795	22.953	22.9035	22.9977	22.796	23.007
	0.256434	-0.107795	A0A1A8UK79	A0A1A8UK79	1946	Nfu_g_1_018506	Tr-type G domain-containing protein	Color2 [DarkGray]	1	4				6	6	1	16.2	16.2	3.1	63.98	0	15.397	23318000	30	13	575	63980.8	30	19.6172	19.8679	19.543	20.1761	NaN	NaN	19.8011	19.9751	NaN	19.5663	20.1893	20.0124
	0.0109234	-0.0120217	A0A1A8UKC6	A0A1A8UKC6	1949	BX284638.3	Uncharacterized protein	Color2 [DarkGray]	1	4				3	3	3	12.9	12.9	12.9	51.649	0	33.91	80562000	25	44	518	51650	25	NaN	21.5862	22.3676	NaN	21.8341	22.5816	22.2679	22.176	21.1416	21.949	23.1283	21.9637
	0.141515	-0.0580292	A0A1A8UKF9	A0A1A8UKF9	1953	IARS	Isoleucyl-tRNA synthetase	Color2 [DarkGray]	1	4				12	12	12	15	15	15	145.43	0	40.674	91547000	62	42	1269	145430	62	21.016	21.6349	21.0849	21.8721	21.5371	21.6908	21.5838	21.3249	21.6	21.7073	21.2947	21.6733
	0.908819	-0.145243	A0A1A8UKJ3;A0A1A8A8Z6;A0A1A8ALF2;A0A1A8V8N2;A0A1A8UHX7	A0A1A8UKJ3;A0A1A8A8Z6;A0A1A8ALF2;A0A1A8V8N2	1955	Nfu_g_1_020481;OLA.5160;Nfu_g_1_016066	Uncharacterized protein	Color2 [DarkGray]	1	4				11	11	5	57.8	57.8	29.4	24.503	0	50.072	462000000	15	93	218	24494.5	15	22.8715	23.3163	22.939	23.2998	23.036	23.2278	23.2929	23.1506	23.2379	23.3813	23.3242	23.1749
	0.422797	0.120394	A0A1A8UKL0	A0A1A8UKL0	1956	PSMB1	Proteasome subunit beta	Color2 [DarkGray]	1	4				12	12	12	57.4	57.4	57.4	26.04	0	94.173	236800000	13	83	237	26040.7	13	21.9924	21.9788	21.5573	22.2754	21.9882	22.1275	22.2219	21.6539	21.799	21.998	21.7004	21.8238
	0.173501	0.117758	A0A1A8UL17	A0A1A8UL17	1963	ARPC3	Actin-related protein 2/3 complex subunit 3	Color2 [DarkGray]	1	4				5	5	5	31.5	31.5	31.5	20.551	0	22.298	106820000	10	35	178	20550.8	10	21.9379	22.0423	21.4058	23.0869	21.9241	22.0169	22.3961	21.4115	21.6406	22.0132	22.1523	22.0937
	1.37356	0.365626	A0A1A8UL23;A0A1A8AK00	A0A1A8UL23;A0A1A8AK00	1964	ATP2B2	Calcium-transporting ATPase;ATPase, Ca++ transporting, plasma membrane 2	Color2 [DarkGray]	1	4				22	22	12	22.6	22.6	14.6	127.76	0	162.02	662010000	48	164	1086.5	119327	46.5	23.5381	23.5769	23.2638	24.2442	23.7582	24.0348	23.5837	23.4131	23.3723	23.2897	23.416	23.1476
	1.27046	0.395465	A0A1A8UL68;A0A1A7ZRJ2	A0A1A8UL68;A0A1A7ZRJ2	1966	NARS	Asparaginyl-tRNA synthetase	Color2 [DarkGray]	1	4				14	14	14	26.3	26.3	26.3	64.302	0	73.26	235400000	25	80	555.5	63960.5	25	22.599	21.874	22.1091	21.8477	21.6952	22.5736	21.9437	21.651	21.6811	21.9802	21.6736	21.3962
	0.403132	0.122272	A0A1A8ULC4;A0A1A8UJL8	A0A1A8ULC4;A0A1A8UJL8	1968	RAB7;RAB7A	RAB7, member RAS oncogene family;RAB7A, member RAS oncogene family	Color2 [DarkGray]	1	4				14	14	14	76.3	76.3	76.3	23.45	0	108.56	367120000	14	105	177.5	20191.8	12	22.5701	22.4503	21.973	22.5826	22.5979	22.9597	22.4827	22.2652	22.3395	22.53	22.3112	22.4715
	0.706031	0.255787	A0A1A8ULE0	A0A1A8ULE0	1971	STAM	Signal transducing adaptor molecule (SH3 domain and ITAM motif) 1	Color2 [DarkGray]	1	4				8	8	8	22.2	22.2	22.2	56.624	0	26.426	67285000	20	22	517	56624.8	20	20.502	20.6249	20.8018	21.3298	21.0138	21.4939	20.552	20.3592	20.8026	20.9861	20.8541	20.6776
	0.752754	-0.17885	A0A1A8ULI7	A0A1A8ULI7	1973	DKC1	Dyskeratosis congenita 1, dyskerin	Color2 [DarkGray]	1	4				3	3	3	10.6	10.6	10.6	56.273	0	7.9374	26115000	29	8	498	56274	29	19.9219	20.0908	19.6249	19.8817	NaN	NaN	20.3404	19.9421	19.9901	20.1202	19.8145	20.1448
	0.286396	-0.124494	A0A1A8ULW1	A0A1A8ULW1	1978	GMPS	Guanine monphosphate synthetase	Color2 [DarkGray]	1	4				4	4	4	10	10	10	76.547	0	8.6907	19898000	42	14	690	76547.4	42	19.7244	19.4302	19.3001	NaN	NaN	19.934	20.1179	19.3015	19.5633	19.8977	19.8042	19.6454
	0.550207	-0.31969	A0A1A8UM28	A0A1A8UM28	1979	LGALSLB	Galectin	Color2 [DarkGray]	1	4				7	7	7	41.7	41.7	41.7	20.614	0	20.173	211920000	9	47	180	20614.4	9	22.3134	23.379	22.5918	22.9684	NaN	22.9193	22.5962	22.9086	23.3598	24.0217	22.8486	23.1895
	0.787467	0.669288	A0A1A8UMH8	A0A1A8UMH8	1985	BSG	Basigin	Color2 [DarkGray]	1	4				7	7	7	36.4	36.4	36.4	29.977	0	94.074	316920000	14	67	272	29977.8	14	23.6467	21.2448	22.684	22.6863	23.5723	23.6518	22.6343	21.9369	22.1026	21.4144	22.4	22.982
	0.254494	0.113293	A0A1A8UMJ8	A0A1A8UMJ8	1986	COPG2	Coatomer subunit gamma	Color2 [DarkGray]	1	4				15	15	15	28.4	28.4	28.4	97.497	0	42.479	120290000	46	41	873	97497.9	46	21.4297	21.2508	20.8248	20.9166	21.6084	21.7254	21.3646	21.1716	21.0204	21.2907	20.7321	21.4966
	0.0226107	-0.0111745	A0A1A8UMU8	A0A1A8UMU8	1990	RPL9	Ribosomal protein L9	Color2 [DarkGray]	1	4				8	8	8	53.1	53.1	53.1	21.753	0	83.118	267330000	9	91	192	21753.3	9	22.9897	22.8471	22.4344	23.0971	23.0187	23.5806	23.2743	22.8463	22.7313	23.0722	22.9923	23.1183
	1.23707	0.448365	A0A1A8UMZ2	A0A1A8UMZ2	1991	FAHD2A	Fumarylacetoacetate hydrolase domain containing 2A	Color2 [DarkGray]	1	4				8	8	8	42.6	42.6	42.6	34.965	0	58.101	99602000	21	54	319	34965.4	21	21.1531	21.4711	20.9074	21.3986	21.4926	21.6835	21.4541	20.7921	20.78	21.3051	20.8421	20.2427
	0.18319	0.0611429	A0A1A8UNA2	A0A1A8UNA2	1996	TPD52L2	Tumor protein D52-like 2	Color2 [DarkGray]	1	4				4	4	2	23.8	23.8	12.4	22.875	0	35.981	73937000	8	17	210	22875.5	8	21.4056	21.4798	21.2341	22.1291	21.3788	21.6211	21.5706	21.5263	21.3373	21.4184	21.5122	21.5168
	0.399522	0.193642	A0A1A8UNB7;A0A1A8A9F4	A0A1A8UNB7	1998	CABZ01109599.1	Uncharacterized protein	Color2 [DarkGray]	1	4				7	7	0	19.6	19.6	0	51.273	0	22.309	111990000	21	23	464	51273.9	21	21.3139	21.5531	20.9616	21.0895	21.5959	22.3908	21.2899	21.105	21.3511	21.4544	21.476	21.0667
	0.76574	-0.124996	A0A1A8UNZ4	A0A1A8UNZ4	2000	OLA.989	Aldo_ket_red domain-containing protein	Color2 [DarkGray]	1	4				10	10	10	34.5	34.5	34.5	35.764	0	41.381	181780000	17	64	316	35764	17	21.5516	21.8622	21.6474	22.0264	21.6667	21.6674	21.7724	21.7327	21.9613	21.8874	21.7978	22.0201
	0.86142	0.212403	A0A1A8UP01	A0A1A8UP01	2001	ATP6V1A	ATPase, H+ transporting, lysosomal 70kDa, V1 subunit A	Color2 [DarkGray]	1	4				52	52	52	83.1	83.1	83.1	68.466	0	323.31	4659200000	34	826	617	68466.4	34	24.9389	25.0329	24.7564	24.6658	24.5366	25.1462	24.9213	24.6982	24.664	24.5186	24.2626	24.7377
	0.563395	0.23551	A0A1A8UP14	A0A1A8UP14	2002	AK4	GTP:AMP phosphotransferase AK3, mitochondrial	Color2 [DarkGray]	1	4				5	5	5	27.4	27.4	27.4	25.599	0	11.627	38314000	14	19	226	25599.4	14	20.4483	20.2989	19.5149	19.9651	19.5411	20.3223	19.7882	19.9254	20.0498	19.9876	19.2896	19.637
	1.29683	0.354685	A0A1A8UP18	A0A1A8UP18	2003	AK1	Adenylate kinase isoenzyme 1	Color2 [DarkGray]	1	4				13	13	13	62.4	62.4	62.4	21.382	0	131.25	1293700000	11	190	194	21381.8	11	24.9006	24.5303	24.2176	25.1615	24.8286	24.9354	24.7453	24.2693	24.5074	24.2929	24.1981	24.4329
	0.529437	-0.485596	A0A1A8UP82	A0A1A8UP82	2005	EIF2S1B	Eukaryotic translation initiation factor 2, subunit 1 alpha b	Color2 [DarkGray]	1	4				10	10	10	34.9	34.9	34.9	35.97	0	34.226	115860000	22	41	315	35970	22	20.103	21.8745	21.108	21.5644	20.506	19.098	20.7959	21.1441	21.5588	21.6288	21.086	20.9539
	1.31018	0.343088	A0A1A8UP95;A0A1A8AD76;A0A1A8AV10	A0A1A8UP95;A0A1A8AD76;A0A1A8AV10	2006	DGKAA	Diacylglycerol kinase	Color2 [DarkGray]	1	4				8	8	7	16.8	16.8	15.8	82.177	0	25.703	61497000	34	41	608	68717.7	28	20.8832	20.3731	20.3684	20.8328	21.158	20.7732	20.5456	20.3255	20.2399	20.4707	20.0841	20.6642
	0.162562	-0.117416	A0A1A8UPK5	A0A1A8UPK5	2009	RAB5AB	RAB5A, member RAS oncogene family, b	Color2 [DarkGray]	1	4				9	4	3	50	26.9	20.4	23.576	0	49.602	109210000	11	40	216	23576.6	11	22.2102	21.5362	21.6407	22.0946	21.2156	23.0659	22.4002	22.2404	21.9166	21.961	21.7689	22.1805
	0.443843	0.119228	A0A1A8UPM5	A0A1A8UPM5	2011	UQCRC1	Ubiquinol-cytochrome c reductase core protein I	Color2 [DarkGray]	1	4				17	17	17	46.7	46.7	46.7	52.1	0	175.03	896200000	21	156	478	52100.1	21	23.9823	24.0886	23.5112	24.1208	23.8288	24.1116	24.0714	23.9398	23.9554	23.6353	23.6925	23.6337
	0.15037	0.0588624	A0A1A8UPU0;A0A1A8AYF7;A0A1A8U7R9	A0A1A8UPU0	2013	UGP2B	UTP--glucose-1-phosphate uridylyltransferase	Color2 [DarkGray]	1	4				18	18	18	46.5	46.5	46.5	55.014	0	127.74	304080000	28	98	492	55014.2	28	22.0506	22.3158	21.8383	22.3625	21.8629	22.3861	22.5794	21.877	22.078	21.8153	21.9619	22.1515
	0.756509	0.339317	A0A1A8UPW1	A0A1A8UPW1	2015	ISOC2	Isochorismatase domain containing 2	Color2 [DarkGray]	1	4				6	6	6	51.3	51.3	51.3	21.492	0	21.87	60779000	10	25	197	21491.9	10	20.7902	21.0212	20.571	21.0828	21.0141	21.2496	21.5942	20.4345	20.3079	20.6011	20.1152	20.6401
	0.5065	0.158813	A0A1A8UPY6	A0A1A8UPY6	2016	EIF3F	Eukaryotic translation initiation factor 3 subunit F	Color2 [DarkGray]	1	4				8	8	8	34.8	34.8	34.8	30.214	0	29.516	154960000	15	40	273	30214.6	15	21.5282	21.5661	21.0119	22.0017	21.694	21.6428	21.5059	21.2455	21.3926	21.7129	21.3017	21.3333
	0.252573	0.150688	A0A1A8UQ40	A0A1A8UQ40	2018	OXCT1A	Succinyl-CoA:3-ketoacid-coenzyme A transferase	Color2 [DarkGray]	1	4				11	11	11	31.5	31.5	31.5	56.924	0	51.559	127150000	25	65	524	56924.5	25	21.0854	21.6895	21.1502	21.6941	20.3525	21.7188	21.6458	21.0413	21.0917	21.2169	20.7838	21.007
	1.76895	-0.321845	A0A1A8UQ54;A0A1A8UQR0;A0A1A7ZDR9;A0A1A7ZUR1;A0A1A8AKC3;A0A1A7ZDN5	A0A1A8UQ54;A0A1A8UQR0;A0A1A7ZDR9;A0A1A7ZUR1;A0A1A8AKC3	2020	PUF60	Poly-U binding splicing factor 60KDa	Color2 [DarkGray]	1	4				12	12	9	32.7	32.7	28.2	53.463	0	34.738	118700000	23	47	490	52943.6	22	20.7049	21.165	20.7437	21.2015	21.0509	21.194	21.5159	21.1836	21.1626	21.5055	21.3608	21.2626
	0.984198	0.769961	A0A1A8UQ95	A0A1A8UQ95	2021	CKB	Creatine kinase, brain	Color2 [DarkGray]	1	4				10	5	5	68	40.2	40.2	21.832	0	22.896	225900000	10	44	194	21832.3	10	23.2902	24.2383	23.0384	23.0726	NaN	23.3913	23.8009	23.1841	22.7805	21.8923	21.515	22.6442
	0.081044	-0.05976	A0A1A8UQ96	A0A1A8UQ96	2022	NOP56	NOP56 ribonucleoprotein homolog	Color2 [DarkGray]	1	4				10	10	10	27.4	27.4	27.4	61.702	0	24.593	54122000	32	29	555	61702.8	32	20.363	20.6923	19.7309	20.3835	NaN	19.8156	21.1566	19.9854	19.9412	20.2306	19.8965	20.3307
	1.04192	0.318891	A0A1A8UQA5	A0A1A8UQA5	2023	SUCLG1	Succinate--CoA ligase [ADP/GDP-forming] subunit alpha, mitochondrial	Color2 [DarkGray]	1	4				9	9	9	39.5	39.5	39.5	34.07	0	105.68	450990000	13	109	324	34070.4	13	23.2189	23.2288	22.8008	23.1076	23.3298	23.7184	23.3261	22.9813	22.7764	22.6908	22.5631	23.1532
	0.973336	0.298139	A0A1A8UQF6	A0A1A8UQF6	2026	NUTF2	Nuclear transport factor 2	Color2 [DarkGray]	1	4				6	6	6	70.9	70.9	70.9	14.487	0	24.344	75379000	8	56	127	14487.4	8	21.4897	21.2323	21.16	21.6851	21.2987	21.2421	21.4383	20.6319	20.8045	21.0535	20.862	21.529
	0.0581391	0.0258102	A0A1A8UQH4	A0A1A8UQH4	2027	SNCB	Beta-synuclein	Color2 [DarkGray]	1	4				2	2	2	21.4	21.4	21.4	12.402	0	60.669	2304500000	5	102	117	12401.7	5	27.1653	26.7633	27.3637	27.1213	26.8433	26.8704	26.5871	27.2011	27.4586	26.7694	26.8797	27.0766
	0.419868	-0.186347	A0A1A8VJ85;A0A1A8UQJ5;A0A1A8VC50;A0A1A8B1S2;A0A1A7ZJS7	A0A1A8VJ85;A0A1A8UQJ5;A0A1A8VC50;A0A1A8B1S2;A0A1A7ZJS7	2028	PL10;DDX3	Pl10;DEAD (Asp-Glu-Ala-Asp) box polypeptide 3	Color2 [DarkGray]	1	4				13	12	4	23.3	21.8	8.4	77.995	0	32.579	127340000	45	47	718	78630.5	45	20.8542	20.7349	20.7624	21.4383	20.7955	21.4743	20.9461	20.6424	21.3359	21.6595	21.3544	21.2394
	0.444885	0.402528	A0A1A8UQU4	A0A1A8UQU4	2032	ACP1	Acid phosphatase 1, soluble	Color2 [DarkGray]	1	4				4	4	4	29.7	29.7	29.7	17.762	0	9.0806	24717000	10	13	158	17762.3	10	19.4993	20.5097	20.5713	21.5831	19.4513	NaN	20.2874	19.5245	19.9974	19.8707	NaN	19.9221
	0.0354334	0.01345	A0A1A8UR16	A0A1A8UR16	2033	CCT4	T-complex protein 1 subunit delta	Color2 [DarkGray]	1	4				25	25	25	57.5	57.5	57.5	57.656	0	163.9	735850000	33	233	536	57657.1	33	22.8375	22.6082	22.2858	22.8813	22.6719	23.0065	22.7213	22.4237	22.6827	22.9084	22.531	22.9433
	0.203663	0.0923313	A0A1A8UR51;A0A1A7ZDC4	A0A1A8UR51;A0A1A7ZDC4	2035	CLTA	Clathrin light chain	Color2 [DarkGray]	1	4				13	13	13	46.6	46.6	46.6	26.099	0	49.679	422890000	10	73	217	24295	9	23.3576	23.2346	23.4529	22.4851	23.1597	22.5958	22.9273	23.2898	23.0433	22.9008	22.7794	22.7912
	0.338233	0.118637	A0A1A8URF8;A0A1A7ZB66;A0A1A8UDE2;A0A1A7ZXN4	A0A1A8URF8;A0A1A7ZB66	2039	PPP1CB	Serine/threonine-protein phosphatase	Color2 [DarkGray]	1	4				19	19	10	70	70	47.7	37.176	0	116.85	803130000	17	212	335	38063.3	17.5	23.6725	23.1101	23.138	23.1805	23.4356	23.7043	23.4109	23.0681	23.0003	23.0815	23.2748	23.6935
	0.051494	0.0247386	A0A1A8URL7	A0A1A8URL7	2042	ATP5H	ATP synthase subunit d, mitochondrial	Color2 [DarkGray]	1	4				17	17	17	76.4	76.4	76.4	18.257	0	82.557	1077600000	11	196	161	18256.9	11	24.0075	24.2364	24.1353	24.8407	23.8017	24.3317	24.6503	24.1892	24.1369	24.0728	24.0291	24.1268
	0.0261656	0.0193402	A0A1A8URP0	A0A1A8URP0	2043	RPL18	Ribosomal protein L18	Color2 [DarkGray]	1	4				4	4	4	25	25	25	21.571	0	26.309	111790000	7	27	188	21571.5	7	NaN	NaN	21.9783	22.7408	NaN	22.4585	22.505	21.9728	22.0849	22.1582	22.7155	22.803
	1.1045	0.373341	A0A1A8URR6	A0A1A8URR6	2044	DCTN2	Dynactin 2 (p50)	Color2 [DarkGray]	1	4				20	20	20	61.2	61.2	61.2	44.575	0	181.77	424890000	20	147	405	44575.2	20	21.9105	21.9449	21.6165	22.8779	21.9945	22.2327	21.9628	21.508	21.7006	21.8446	21.7939	21.5271
	0.274832	-0.16095	A0A1A8URV1	A0A1A8URV1	2047	NDUFB4	NADH dehydrogenase (Ubiquinone) 1 beta subcomplex, 4	Color2 [DarkGray]	1	4				4	4	4	36.2	36.2	36.2	14.906	0	13.364	84490000	6	22	127	14906.3	6	21.3284	21.5122	21.2994	21.5452	NaN	20.2412	21.0923	21.2293	21.2908	21.5965	21.7327	21.1359
	0.0944541	-0.0266345	A0A1A8URZ1;A0A1A7ZG66	A0A1A8URZ1;A0A1A7ZG66	2049	PGM2	Phosphoglucomutase 2	Color2 [DarkGray]	1	4				8	8	8	18	18	18	67.552	0	17.166	49467000	33	20	527	58456.2	29	19.955	19.8245	20.1728	NaN	NaN	NaN	20.0427	19.932	19.8055	20.0227	20.2018	20.0597
	1.1572	0.270755	A0A1A8US02	A0A1A8US02	2050	GMDS	GDP-mannose 4,6-dehydratase	Color2 [DarkGray]	1	4				5	5	5	19.5	19.5	19.5	41.509	0	21.123	78967000	24	36	369	41509.2	24	21.1382	21.198	20.5997	21.3085	20.9438	20.9479	21.0181	20.8459	20.4424	20.6107	20.7054	20.889
	0.735126	-0.149365	A0A1A8US13	A0A1A8US13	2051	CSTF3	Cleavage stimulation factor, 3' pre-RNA, subunit 3	Color2 [DarkGray]	1	4				10	10	10	19.7	19.7	19.7	82.618	0	30.666	44284000	37	36	716	82619	37	19.6434	19.8808	19.5633	NaN	19.6889	20.0073	20.0471	19.8618	19.7022	20.1111	19.7543	19.9601
	1.001	-0.278581	A0A1A8USG5	A0A1A8USG5	2055	Nfu_g_1_010245	Uncharacterized protein	Color2 [DarkGray]	1	4				18	18	17	44.2	44.2	38.2	36.507	0	165.77	1127300000	14	207	346	36507.6	14	24.0703	24.0772	23.5908	23.6918	23.3098	24.2742	24.1969	24.0356	23.9606	24.1788	24.1691	24.1447
	0.58519	0.279241	A0A1A8USK9	A0A1A8USK9	2059	BX005008.1	Uncharacterized protein	Color2 [DarkGray]	1	4				7	3	3	33.1	24.2	24.2	31.479	0	29.682	60362000	11	21	281	31479.4	11	20.6853	21.4328	20.7717	21.3416	NaN	21.5769	21.0136	NaN	20.6005	21.1026	NaN	20.813
	0.311989	0.0888135	A0A1A8UT81	A0A1A8UT81	2067	AIMP1	Aminoacyl tRNA synthetase complex-interacting multifunctional protein 1	Color2 [DarkGray]	1	4				7	7	7	30.6	30.6	30.6	34.787	0	16.614	52332000	19	20	317	34787.2	19	20.5126	20.5819	20.3773	20.6587	20.8055	20.1426	20.3551	20.4698	20.2361	20.7788	20.2816	20.4243
	1.45229	-0.325129	A0A1A8UTC5	A0A1A8UTC5	2069	EEF1A1L1	Elongation factor 1-alpha	Color2 [DarkGray]	1	4				30	30	20	59.4	59.4	46	50.489	0	323.31	7518400000	22	960	461	50489.2	22	26.4845	26.4075	25.9044	26.3708	26.1746	26.5407	26.9543	26.3571	26.5346	26.6061	26.5173	26.864
	1.17927	-0.391501	A0A1A8UTD6	A0A1A8UTD6	2070	RPL3	Ribosomal protein L3	Color2 [DarkGray]	1	4				11	11	11	28.5	28.5	28.5	46.085	0	53.918	281870000	19	85	403	46085.7	19	22.3361	22.2581	22.5343	22.1332	22.5002	21.6691	22.4661	22.2793	22.6523	22.3952	23.2288	22.7581
	0.44312	0.147092	A0A1A8UTF4;A0A1A8A552;A0A1A7ZFP4	A0A1A8UTF4	2071	MINK1	Misshapen-like kinase 1	Color2 [DarkGray]	1	4				15	15	0	13	13	0	148.36	0	35.588	212170000	58	63	1298	148361	58	22.9148	22.5448	22.6768	23.111	22.9476	23.532	23.0682	22.7107	22.7484	22.8738	22.6886	22.7546
	0.239756	0.132075	A0A1A8UTR0;A0A1A8ULV7;A0A1A7Z7N1	A0A1A8UTR0	2078	DGKH	Diacylglycerol kinase	Color2 [DarkGray]	1	4				20	20	20	29.9	29.9	29.9	120.83	0	70.299	142750000	51	78	1091	120832	51	21.2385	21.4585	20.953	21.0789	20.3598	21.5516	21.3259	20.9471	21.3532	20.5343	20.5725	21.115
	1.20915	0.290026	A0A1A8UTU5	A0A1A8UTU5	2080	IDH3A	Isocitrate dehydrogenase [NAD] subunit, mitochondrial	Color2 [DarkGray]	1	4				16	16	16	36.4	36.4	36.4	40.203	0	75.236	342040000	19	98	368	40203.4	19	22.8779	22.6401	22.6888	22.7056	22.6242	23.0755	22.7596	22.3336	22.1325	22.4822	22.2857	22.8784
	0.867693	0.389879	A0A1A8UU57	A0A1A8UU57	2083	PHC1	Polyhomeotic homolog 1	Color2 [DarkGray]	1	4				4	4	4	10.5	10.5	10.5	57.416	0	10.832	119770000	13	29	533	57416.7	13	22.7379	22.0906	21.8144	22.3356	NaN	23.0988	22.4034	22.2017	21.7616	21.8634	21.7789	22.1445
	0.142398	0.0403042	A0A1A8UUJ0	A0A1A8UUJ0	2090	SUB1B	SUB1 homolog b	Color2 [DarkGray]	1	4				4	4	4	22.8	22.8	22.8	17.662	0	28.913	334060000	7	31	158	17661.8	7	23.9053	23.8468	23.5413	24.0465	23.5308	23.7631	24.0138	23.6458	23.6528	23.8775	23.5811	23.621
	1.34867	0.353437	A0A1A8UUV6;A0A1A8UV78;A0A1A8BA96;A0A1A8A7E4;A0A1A7ZP40	A0A1A8UUV6;A0A1A8UV78;A0A1A8BA96	2093	ALDH1L1;FP017169.1	10-formyltetrahydrofolate dehydrogenase;Carrier domain-containing protein;Aldehyde dehydrogenase 1 family, member L1	Color2 [DarkGray]	1	4				17	17	13	26.8	26.8	21.8	99.191	0	52.291	128680000	55	57	902	99192	55	21.2241	21.1071	20.8271	20.7669	20.9412	21.0587	20.9832	20.2985	20.2529	20.7459	20.5012	21.0228
	0.205351	0.0841287	A0A1A8UUY4	A0A1A8UUY4	2095	PSMD1	Proteasome (Prosome, macropain) 26S subunit, non-ATPase, 1	Color2 [DarkGray]	1	4				14	14	14	24.6	24.6	24.6	93.429	0	62.761	237930000	38	92	848	93430.2	38	22.0762	21.9861	21.3329	22.1132	21.7251	22.3817	22.1319	21.7422	21.7937	21.9229	21.6015	21.9184
	1.15264	0.222997	A0A1A8UUY7	A0A1A8UUY7	2096	TSFM	Elongation factor Ts, mitochondrial	Color2 [DarkGray]	1	4				6	6	6	31.3	31.3	31.3	34.102	0	29.821	112640000	18	43	310	34102.8	18	21.2393	20.9027	20.7706	21.3045	21.2446	21.2968	21.0294	20.6995	20.9217	20.9165	21.0691	20.7844
	0.0449791	0.0132602	A0A1A8UV02	A0A1A8UV02	2097	APPL2	Adaptor protein, phosphotyrosine interaction, PH domain and leucine zipper containing 2	Color2 [DarkGray]	1	4				15	15	15	33.9	33.9	33.9	77.889	0	52.696	127780000	42	63	696	77890	42	21.1402	21.3299	20.8314	21.1246	20.8121	21.0445	20.8662	20.9129	21.2247	21.2473	20.9625	20.9897
	0.803567	-0.324591	A0A1A8UV22	A0A1A8UV22	2098	SLC25A6	Solute carrier family 25 (Mitochondrial carrier, adenine nucleotide translocator), member 6	Color2 [DarkGray]	1	4				20	20	12	57.4	57.4	30.5	33.173	0	161.38	5677500000	20	344	298	33173.6	20	26.5436	26.2596	26.8985	25.4823	26.3545	26.4283	26.3558	26.6642	26.9786	26.7251	26.4494	26.7411
	0.224316	-0.0759417	A0A1A8UV24	A0A1A8UV24	2099	PPP2R2A	Serine/threonine-protein phosphatase 2A 55 kDa regulatory subunit B	Color2 [DarkGray]	1	4				8	4	4	21.5	11	11	51.554	0	17.083	41449000	23	33	446	51555	23	20.4494	NaN	20.196	20.6447	20.5231	21.0171	20.6605	20.3788	20.8294	20.6687	20.6918	20.6227
	1.10108	0.185936	A0A1A8UV34	A0A1A8UV34	2100	ACAA2	Acetyl-CoA acyltransferase 2	Color2 [DarkGray]	1	4				27	27	27	85.1	85.1	85.1	41.484	0	323.31	1163400000	20	285	396	41484.7	20	23.5422	23.4242	23.253	23.5603	23.4495	23.8219	23.5631	23.2884	23.2078	23.2035	23.2772	23.3955
	0.388885	0.112418	A0A1A8UV87	A0A1A8UV87	2104	VDAC2	Voltage-dependent anion channel 2	Color2 [DarkGray]	1	4				12	11	11	50.2	47	47	30.319	0	212.54	1376400000	16	143	283	30319	16	24.7237	24.611	24.4678	25.2637	24.665	24.8387	24.8691	24.5535	24.7839	24.5321	24.4519	24.705
	0.0790602	0.0405859	A0A1A8UVC8;A0A1A8A185;A0A1A8AEQ1	A0A1A8UVC8	2105	NPM1A	Nucleophosmin 1a	Color2 [DarkGray]	1	4				7	7	7	22.3	22.3	22.3	31.661	0	35.303	98267000	14	45	287	31661.3	14	21.2805	22.1639	21.5689	21.9472	NaN	21.6782	21.9459	21.1822	21.7278	21.724	21.9429	21.6
	1.06199	-0.344776	A0A1A8UVJ0	A0A1A8UVJ0	2106	BTF3L4	Transcription factor BTF3	Color2 [DarkGray]	1	4				7	7	6	54.1	54.1	48.3	18.87	0	21.231	115450000	8	32	172	18870.2	8	22.2698	22.5912	21.6597	21.972	22.1401	22.0162	22.9403	22.5435	22.4313	22.3068	21.9758	22.5199
	1.2903	0.516907	A0A1A8UVQ9	A0A1A8UVQ9	2107	CORO1C	Coronin	Color2 [DarkGray]	1	4				11	11	9	26.4	26.4	22	53.439	0	50.911	123780000	16	38	473	53439.4	16	21.7215	22.5409	21.2677	21.4293	21.4301	21.7164	21.308	21.4754	20.8981	20.6299	21.1787	21.5143
	1.0145	-0.357814	A0A1A8UVT5	A0A1A8UVT5	2108	RPS9	Ribosomal protein S9	Color2 [DarkGray]	1	4				9	9	9	29.7	29.7	29.7	23.292	0	20.889	226930000	12	49	202	23292.2	12	22.0374	22.4624	21.6164	22.3485	21.4661	21.6455	22.1666	22.2219	22.0929	22.7492	22.1944	22.2982
	0.760931	0.396045	A0A1A8UVY4	A0A1A8UVY4	2109	Nfu_g_1_010966	Uncharacterized protein	Color2 [DarkGray]	1	4				7	7	7	42.8	42.8	42.8	20.694	0	59.355	176790000	10	49	187	20694.4	10	22.8014	22.5707	22.6217	21.2603	22.4097	22.5177	21.6632	22.1136	22.3413	21.4691	21.8817	22.3364
	1.24585	0.171584	A0A1A8UW18;A0A1A7ZZ07	A0A1A8UW18;A0A1A7ZZ07	2111	GSK3B	Glycogen synthase kinase 3 beta	Color2 [DarkGray]	1	4				7	4	4	24.3	16.7	16.7	46.665	0	11.241	31872000	23	15	375.5	42116.3	21.5	20.7149	20.4534	20.3725	20.6529	20.5465	NaN	20.4431	20.3285	20.5035	20.2449	NaN	20.3623
	0.194778	-0.0885215	A0A1A8UW27	A0A1A8UW27	2112	ACAD9	Acyl-CoA dehydrogenase family, member 9	Color2 [DarkGray]	1	4				4	4	4	9.4	9.4	9.4	69.003	0	7.1048	16994000	38	13	627	69003.7	38	19.6234	19.4061	19.183	NaN	19.3408	19.9326	19.3858	19.4656	NaN	19.9239	19.5675	NaN
	0.732472	0.435401	A0A1A8UW33	A0A1A8UW33	2113	IMPA1	Inositol-1-monophosphatase	Color2 [DarkGray]	1	4				7	7	7	33.9	33.9	33.9	33.083	0	22.722	96233000	14	40	301	33083.1	14	21.8736	21.12	21.6012	20.6228	22.0059	22.6411	21.3265	21.2087	21.505	20.7694	21.1315	21.3112
	1.66006	0.310347	A0A1A8UWD3;A0A1A8B2P5;A0A1A8AHV8;A0A1A8U336	A0A1A8UWD3	2116	CKMT1	Creatine kinase, mitochondrial 1	Color2 [DarkGray]	1	4				25	25	25	64.6	64.6	64.6	46.619	0	265.98	2892300000	21	350	415	46619.2	21	25.7363	25.7272	25.4305	25.5697	25.4778	25.4397	25.6902	25.2126	25.2471	24.9864	25.0809	25.3021
	0.0988469	0.0479383	A0A1A8UWG3	A0A1A8UWG3	2117	PSMD11B	Proteasome (Prosome, macropain) 216S subunit, non-ATPase, 11b	Color2 [DarkGray]	1	4				14	14	9	40.3	40.3	26.3	47.371	0	51.61	263860000	27	88	422	47371.8	27	21.7545	21.8156	21.2327	22.084	22.0251	22.2667	22.1904	21.7057	21.7501	21.8017	21.4405	22.0027
	0.324765	0.165941	A0A1A8UWP0	A0A1A8UWP0	2120	VAPA	VAMP (Vesicle-associated membrane protein)-associated protein A, 33kDa	Color2 [DarkGray]	1	4				5	5	5	25.5	25.5	25.5	27.232	0	18.023	70505000	12	25	243	27232.5	12	22.2921	NaN	21.705	21.3112	22.1724	NaN	21.8661	21.8288	21.3347	21.4223	21.8682	21.9052
	0.191713	0.115902	A0A1A8UWV3	A0A1A8UWV3	2122	CFL2	Cofilin 2 (Muscle)	Color2 [DarkGray]	1	4				15	15	15	71.1	71.1	71.1	18.791	0	125.94	983870000	11	175	166	18791.7	11	24.6975	23.8913	24.2332	24.3092	24.2696	24.6055	24.5242	24.3058	23.7828	23.3992	24.562	24.7371
	0.208041	0.0654605	A0A1A8UWW6	A0A1A8UWW6	2123	ELMO2	Engulfment and cell motility 2	Color2 [DarkGray]	1	4				6	6	5	8.5	8.5	7.5	81.329	0	18.484	43088000	36	24	709	81329.7	36	20.1398	19.6432	19.6848	20.2893	20.2724	20.2474	20.1141	20.0126	20.0048	19.933	19.8593	19.9603
	0.49953	-0.161883	A0A1A8UX23	A0A1A8UX23	2125	SNRPD2	Small nuclear ribonucleoprotein Sm D2	Color2 [DarkGray]	1	4				5	5	5	53.4	53.4	53.4	13.544	0	11.197	59977000	7	23	118	13543.9	7	21.5306	21.3947	20.9057	21.5253	NaN	21.5697	21.4529	21.8899	21.3183	21.7808	21.3905	21.4502
	1.37251	0.37888	A0A1A8UX37	A0A1A8UX37	2126	ALDH7A1	Aldehyde dehydrogenase 7 family, member A1	Color2 [DarkGray]	1	4				15	15	15	36.3	36.3	36.3	58.947	0	56.813	288000000	22	96	542	58947.7	22	22.3328	22.6675	21.6718	22.417	22.1995	22.6457	22.1286	21.7424	22.0097	22.0481	21.7573	21.9749
	1.5413	0.335685	A0A1A8UX72	A0A1A8UX72	2128	ATP5B	ATP synthase subunit beta	Color2 [DarkGray]	1	4				31	31	31	75.5	75.5	75.5	55.332	0	323.31	13304000000	27	1184	519	55332.5	27	26.7251	26.8113	26.2627	26.929	26.6451	27.014	26.7167	26.3124	26.4141	26.3282	26.1712	26.4304
	0.254956	0.177402	A0A1A8UXG1	A0A1A8UXG1	2132	RPS12	40S ribosomal protein S12	Color2 [DarkGray]	1	4				8	8	8	71.2	71.2	71.2	14.424	0	85.269	373390000	7	59	132	14423.8	7	23.5157	22.4182	23.187	23.807	23.2991	24.0236	22.9561	23.2044	22.6997	22.9303	23.9004	23.4951
	0.338097	-0.125746	A0A1A8UXH0	A0A1A8UXH0	2133	EIF3I	Eukaryotic translation initiation factor 3 subunit I	Color2 [DarkGray]	1	4				7	7	7	31.1	31.1	31.1	36.427	0	14.66	72816000	17	27	325	36427.7	17	21.5068	20.9254	20.7223	21.7216	21.08	21.4281	21.1549	21.3231	21.5048	21.4201	21.3415	21.3942
	0.70306	-0.684793	A0A1A8UXM5	A0A1A8UXM5	2134	CTTN	Cortactin	Color2 [DarkGray]	1	4				5	5	5	12.9	12.9	12.9	50.825	0	13.983	70937000	24	14	459	50826	24	NaN	20.9221	21.9841	19.5432	NaN	20.2258	20.6917	21.2207	22.2225	21.2477	21.1546	21.5842
	0.69179	0.197217	A0A1A8UXR1	A0A1A8UXR1	2137	COX7A3	Cytochrome c oxidase subunit VIIa polypeptide 3	Color2 [DarkGray]	1	4				4	4	4	59.1	59.1	59.1	12.739	0	36.788	190510000	6	41	115	12738.8	6	22.4937	22.1869	21.9174	22.6716	22.1636	22.171	22.3683	22.2454	21.8973	22.1361	21.7366	22.0372
	1.87576	-0.280885	A0A1A8UXU3	A0A1A8UXU3	2139	RPS3	Ribosomal protein S3	Color2 [DarkGray]	1	4				15	15	15	67.6	67.6	67.6	27.074	0	72.44	821090000	19	162	247	27074.7	19	23.3793	23.2289	22.8962	23.3044	23.1542	23.3401	23.4136	23.3668	23.4143	23.7479	23.4467	23.5991
	0.427125	0.232749	A0A1A8UXZ4	A0A1A8UXZ4	2142	PPP3CA	Serine/threonine-protein phosphatase	Color2 [DarkGray]	1	4				15	10	9	38.4	28.1	25	59.31	0	35.607	162100000	23	48	524	59310.5	23	22.8404	22.805	22.5075	22.8545	21.4516	23.0265	22.371	22.0673	22.5116	22.5322	22.1287	22.4784
	0.725031	0.218644	A0A1A8UY57	A0A1A8UY57	2143	PRKAR1AB	Protein kinase, cAMP-dependent, regulatory, type I, alpha (Tissue specific extinguisher 1) b	Color2 [DarkGray]	1	4				7	7	5	19.2	19.2	16.1	43.276	0	36.557	84381000	19	37	380	43276	19	21.6647	21.3002	21.107	20.8361	21.2065	21.2225	21.1839	21.2284	20.9454	20.5232	20.9529	21.1914
	0.105945	-0.0438064	A0A1A8UY97	A0A1A8UY97	2145	CASKIN1	CASK interacting protein 1	Color2 [DarkGray]	1	4				10	10	6	23.9	23.9	14.5	53.516	0	24.822	74949000	22	29	502	53516.6	22	21.1141	20.7772	20.7209	20.5037	21.3376	21.26	20.8501	21.1915	21.1329	21.0714	21.0232	20.7073
	0.220218	0.0689545	A0A1A8UYF1;A0A1A8A7Z0;A0A1A8B5K0;A0A1A8UU27;A0A1A8VEC1;A0A1A8ARX8;A0A1A8VEC5;A0A1A7ZRU2	A0A1A8UYF1	2147	MSNA	Moesin a	Color2 [DarkGray]	1	4				19	19	12	39.2	39.2	29.5	67.785	0	77.656	541310000	32	126	577	67786	32	22.9877	22.7631	22.3843	22.9966	22.5432	23.0371	22.9093	22.6366	22.5352	22.565	22.8374	22.8149
	1.43341	0.208903	A0A1A8UYX9	A0A1A8UYX9	2159	PSMA1	Proteasome subunit alpha type	Color2 [DarkGray]	1	4				11	11	11	50.6	50.6	50.6	29.342	0	49.322	379540000	16	88	263	29342.4	16	23.0145	22.9948	22.6472	23.1273	22.7389	22.9197	22.8868	22.5426	22.7203	22.7043	22.6733	22.6616
	1.32776	0.256831	A0A1A8UYY7	A0A1A8UYY7	2160	PDHB	Pyruvate dehydrogenase E1 component subunit beta	Color2 [DarkGray]	1	4				15	15	15	57.8	57.8	57.8	39.396	0	153.76	1211700000	20	156	360	39396.3	20	24.1854	24.1762	23.8601	23.8037	24.0637	24.3713	24.0304	23.8271	23.8427	23.885	23.4939	23.8404
	0.177989	-0.050463	A0A1A8UZ11	A0A1A8UZ11	2162	ACADVL	Acyl-Coenzyme A dehydrogenase, very long chain	Color2 [DarkGray]	1	4				17	17	17	34.9	34.9	34.9	70.62	0	92.627	497810000	42	101	659	70620.6	42	23.5722	23.7555	23.3773	23.8697	23.9829	23.9869	23.9704	23.5884	23.8962	23.8041	23.7545	23.8335
	0.487939	0.0992235	A0A1A8UZ35	A0A1A8UZ35	2166	RARS	Arginyl-tRNA synthetase	Color2 [DarkGray]	1	4				11	11	11	21.4	21.4	21.4	75.776	0	26.078	114900000	37	37	660	75777.1	37	21.0103	20.7846	20.6758	20.9808	20.7291	21.1468	20.7982	20.8482	20.7628	20.9403	20.5209	20.8616
	0.321895	0.158173	A0A1A8UZ68	A0A1A8UZ68	2170	FSD1	Fibronectin type III and SPRY domain containing 1	Color2 [DarkGray]	1	4				5	5	5	17	17	17	55.416	0	14.393	38379000	24	21	493	55416.7	24	20.7568	20.7199	20.2392	NaN	19.9898	21.1639	20.5295	20.3183	20.3573	NaN	20.5218	20.3519
	0.252535	0.0955332	A0A1A8UZG0	A0A1A8UZG0	2173	SRP68	Signal recognition particle subunit SRP68	Color2 [DarkGray]	1	4				3	3	3	7.9	7.9	7.9	67.615	0	12.948	16323000	34	10	592	67615.5	34	18.881	19.25	18.9228	19.4646	NaN	19.4041	19.2788	18.6424	19.3604	19.0661	19.0318	19.1542
	0.788925	0.272417	A0A1A8UZK2	A0A1A8UZK2	2174	NEDD8	Neural cell expressed, developmentally down-regulated 8	Color2 [DarkGray]	1	4				3	3	3	33.3	33.3	33.3	10.012	0	14.17	30922000	4	22	90	10012.5	4	20.4342	20.8574	21.3541	20.6351	NaN	20.7552	20.7286	20.2696	20.7302	NaN	20.4563	20.4892
	0.803655	0.22697	A0A1A8UZR3	A0A1A8UZR3	2178	ASNA1	ATPase ASNA1	Color2 [DarkGray]	1	4				10	10	10	43.1	43.1	43.1	38.489	0	43.76	262080000	16	81	343	38489.5	16	21.9469	22.1495	21.6259	22.133	22.6281	22.4337	22.0275	21.8339	21.8144	21.9729	21.9362	21.9702
	1.46604	-0.303798	A0A1A8UZU8	A0A1A8UZU8	2180	FSCN1A	Fascin	Color2 [DarkGray]	1	4				21	19	19	45.2	41.2	41.2	55.26	0	114.08	612520000	29	145	498	55260.8	29	23.3581	23.2324	23.3746	23.331	22.8738	23.7117	23.4422	23.4884	23.7813	23.7642	23.6322	23.5963
	0.709052	0.125202	A0A1A8UZW6;A0A1A8B373	A0A1A8UZW6;A0A1A8B373	2181	YWHAE2	Tyrosine 3-monooxygenase/tryptophan 5-monooxygenase activation protein, epsilon polypeptide 2	Color2 [DarkGray]	1	4				20	18	12	72.2	65.1	42.7	29.032	0	297.45	1918000000	16	265	218.5	24945.8	14	25.0613	24.8029	24.8821	24.6784	24.7958	25.1208	24.7008	24.6191	24.826	24.6565	24.7792	25.0084
	0.11872	-0.0665744	A0A1A8V018	A0A1A8V018	2183	ATP5C1	ATP synthase subunit gamma	Color2 [DarkGray]	1	4				16	16	16	51.9	51.9	51.9	32.096	0	77.512	784880000	15	97	293	32096.1	15	23.0587	24.3475	24.1252	24.379	23.8189	23.847	23.8925	24.3631	23.9503	23.8855	23.9272	23.9571
	1.44183	0.313151	A0A1A8V092	A0A1A8V092	2186	DARS	Aspartyl-tRNA synthetase	Color2 [DarkGray]	1	4				25	25	25	54	54	54	60.213	0	83.773	511880000	37	123	530	60213.4	37	22.5756	22.0733	21.8166	22.2407	22.3688	22.5066	22.0018	21.79	21.8496	22.0782	21.8489	22.1343
	1.56491	0.400535	A0A1A8V096;A0A1A8AUN7;A0A1A7ZV47	A0A1A8V096;A0A1A8AUN7	2187	ACO1	Aconitase 1, soluble	Color2 [DarkGray]	1	4				10	10	10	18.6	18.6	18.6	99.001	0	34.018	97429000	41	34	834.5	92450.3	38	21.0113	21.0782	20.4714	20.9132	20.798	21.1647	20.8241	20.291	20.5986	20.6299	20.0372	20.6528
	0.0340278	0.0149066	A0A1A8V0D8	A0A1A8V0D8	2189	MTPN	Myotrophin	Color2 [DarkGray]	1	4				4	4	4	40.7	40.7	40.7	12.982	0	29.031	217030000	6	35	118	12981.9	6	23.2985	22.8015	23.1846	23.6195	22.8584	23.0583	23.1891	23.1023	23.4252	23.278	22.8445	22.8924
	0.30485	-0.374954	A0A1A8V0G2	A0A1A8V0G2	2190	SLC44A2	Solute carrier family 44, member 2	Color2 [DarkGray]	1	4				10	10	10	17.8	17.8	17.8	94.484	0	52.864	232950000	38	55	837	94484.7	38	23.2435	21.4441	22.567	19.9648	23.1956	22.7413	22.8023	22.4384	22.3802	22.1904	22.7486	22.8461
	1.54916	0.327467	A0A1A8V0I6	A0A1A8V0I6	2193	SYT1A	Synaptotagmin Ia	Color2 [DarkGray]	1	4				25	25	1	53.4	53.4	5.9	47.603	0	301.64	2857900000	21	325	425	47603.9	21	25.1849	24.9933	24.7265	25.0231	24.9822	25.3086	25.0217	24.8198	24.8132	24.4134	24.4234	24.7621
	0.157585	-0.0516094	A0A1A8V0N9	A0A1A8V0N9	2195	ITM1	Integral membrane protein 1	Color2 [DarkGray]	1	4				3	3	3	4	4	4	80.604	0	5.791	37327000	28	11	705	80604.6	28	21.1315	20.782	NaN	21.4966	21.0634	20.9265	NaN	20.9669	21.1497	21.195	21.1795	21.1668
	0.434779	0.247011	A0A1A8V0W4;A0A1A8AS49	A0A1A8V0W4	2198	OLA.5773	Serine/threonine-protein phosphatase	Color2 [DarkGray]	1	4				12	12	6	50.2	50.2	30.1	35.518	0	176.11	533610000	16	100	309	35518.1	16	24.3003	22.9914	23.5751	23.4149	24.374	24.2157	23.5393	23.6354	23.1461	23.3257	23.7621	23.9808
	1.4101	0.272914	A0A1A8V0Y9	A0A1A8V0Y9	2199	ACTR1	ARP1 actin-related protein 1, centractin	Color2 [DarkGray]	1	4				15	15	15	59.8	59.8	59.8	42.423	0	89.042	502170000	19	112	376	42423.8	19	23.4038	23.3728	23.0449	23.6351	23.602	23.6836	23.2764	23.0782	22.9741	23.3936	23.2372	23.1451
	0.0333958	0.0259709	A0A1A8V161;A0A1A7ZZG8	A0A1A8V161;A0A1A7ZZG8	2203	GPD2	Glycerol-3-phosphate dehydrogenase 2 (Mitochondrial)	Color2 [DarkGray]	1	4				10	10	10	19.4	19.4	19.4	80.71	0	30.906	53214000	42	27	616.5	68528.3	35	20.4692	20.6325	20.2023	19.6483	20.3596	20.9965	20.8079	20.182	19.9774	NaN	NaN	20.4676
	0.436886	-0.168119	A0A1A8V196	A0A1A8V196	2204	ARCN1	Coatomer subunit delta	Color2 [DarkGray]	1	4				11	11	11	23.1	23.1	23.1	56.696	0	28.919	95439000	27	24	510	56696.6	27	NaN	21.4882	21.3797	21.1378	21.2753	NaN	NaN	21.2815	21.4867	21.1368	21.9681	21.5687
	0.662496	0.287464	A0A1A8V1B5	A0A1A8V1B5	2205	HSDL2	Hydroxysteroid dehydrogenase like 2	Color2 [DarkGray]	1	4				14	14	14	49.8	49.8	49.8	44.691	0	84.046	261500000	26	88	416	44691.7	26	22.3891	22.0408	21.7283	21.3895	22.3115	22.5131	22.1499	21.7875	21.393	21.4874	21.7076	22.1222
	0.492754	0.159997	A0A1A8V1N6	A0A1A8V1N6	2209	RPL17	Ribosomal protein L17	Color2 [DarkGray]	1	4				6	6	6	42.4	42.4	42.4	21.362	0	21.312	183860000	10	42	184	21362	10	22.3881	22.1594	22.2716	22.4547	21.9756	22.3351	22.5306	21.6581	21.7643	22.3226	22.15	22.1987
	0.304641	-0.157767	A0A1A8V1T0	A0A1A8V1T0	2211	RANBP1	RAN binding protein 1	Color2 [DarkGray]	1	4				6	6	6	43.8	43.8	43.8	25.234	0	23.644	69558000	9	19	217	25234.3	9	21.5942	20.5699	21.6636	21.7024	21.3241	NaN	21.6299	21.2239	21.1847	21.7444	21.7131	21.6758
	1.03757	-0.461783	A0A1A8V250	A0A1A8V250	2216	NONO	Non-POU domain containing, octamer-binding	Color2 [DarkGray]	1	4				7	7	7	16.2	16.2	16.2	49.041	0	22.775	184740000	20	43	431	49041.1	20	21.4935	22.3224	22.1518	22.5331	21.0936	22.2383	22.2508	22.4322	22.5981	22.83	22.3144	22.1778
	0.449464	-0.145379	A0A1A8V2C8	A0A1A8V2C8	2219	PRP19	PRP19/PSO4 homolog	Color2 [DarkGray]	1	4				10	10	10	34.5	34.5	34.5	54.843	0	50.144	107140000	19	47	505	54843.2	19	22.1588	22.1079	21.4169	21.9986	21.8153	21.6701	22.2525	21.8362	21.7458	22.1021	21.8282	22.275
	0.492472	0.13887	A0A1A8V2I5	A0A1A8V2I5	2220	CAND1	Cullin-associated and neddylation-dissociated 1	Color2 [DarkGray]	1	4				31	31	31	34.8	34.8	34.8	136.7	0	154.78	541290000	61	207	1234	136701	61	22.7225	22.2451	22.3386	22.391	22.9694	22.902	22.5841	22.3318	22.3795	22.4041	22.4739	22.562
	0.090606	0.0243127	A0A1A8V316	A0A1A8V316	2228	RPL13A	Ribosomal protein L13a	Color2 [DarkGray]	1	4				5	5	5	17.6	17.6	17.6	23.609	0	12.725	182600000	11	49	205	23609.3	11	22.6489	22.2738	22.2389	22.7368	22.5247	22.7389	22.4626	22.4589	22.5887	22.641	22.4851	22.3798
	1.12726	-0.401665	A0A1A8V3E4	A0A1A8V3E4	2231	VBP1	Prefoldin subunit 3	Color2 [DarkGray]	1	4				5	5	5	23.7	23.7	23.7	24.048	0	13.574	42798000	13	25	207	24048.3	13	20.3228	20.5739	20.749	20.2118	NaN	19.7123	20.9109	20.7123	20.8072	20.391	20.4262	21.0462
	0.421099	-0.168778	A0A1A8V3F4;A0A1A7Z8S9;A0A1A7Z8N6	A0A1A8V3F4	2233	SAR1B	SAR1 homolog B	Color2 [DarkGray]	1	4				5	5	5	38.9	38.9	38.9	22.442	0	21.082	105900000	10	39	198	22441.9	10	22.4816	22.1616	22.0366	22.5843	21.811	22.7085	22.567	22.625	22.3977	22.4963	21.9455	22.7648
	0.691631	0.302403	A0A1A8V3H3;A0A1A7ZTH8	A0A1A8V3H3;A0A1A7ZTH8	2234	RAB1A	RAB1A, member RAS oncogene family	Color2 [DarkGray]	1	4				9	2	2	58.4	16.3	16.3	22.37	0	39.824	179900000	15	38	210	23358.6	15	23.2582	22.6458	22.5408	23.6663	22.9487	23.5735	23.1348	22.8059	22.6462	22.9171	22.3579	22.9569
	1.28112	0.553504	A0A1A8V3H7;A0A1A8V8Q3;CON__Q9C075;A0A1A8VM23	A0A1A8V3H7	2236	Nfu_g_1_015914	IF rod domain-containing protein	Color2 [DarkGray]	1	4				18	17	17	62.8	61.1	61.1	45.41	0	92.219	276360000	27	91	409	45410.6	27	22.2278	22.6521	22.1471	21.8075	21.993	22.172	22.3586	21.9657	20.8112	21.2969	21.4297	21.8165
	1.05266	0.274683	A0A1A8V3Y9	A0A1A8V3Y9	2240	PSMA5	Proteasome subunit alpha type	Color2 [DarkGray]	1	4				12	12	12	64.7	64.7	64.7	26.42	0	89.995	338560000	12	56	241	26420	12	22.5534	22.8224	22.449	23.2794	22.702	23.1491	22.7278	22.4903	22.5704	22.3265	22.6433	22.549
	0.706857	0.189918	A0A1A8V434	A0A1A8V434	2241	CAPZA2	F-actin-capping protein subunit alpha	Color2 [DarkGray]	1	4				9	9	7	54.7	54.7	45.3	32.908	0	71.089	277380000	13	88	287	32908.9	13	22.4353	22.6644	22.2677	22.7748	22.1292	22.442	22.4726	22.031	22.3093	22.5259	21.9365	22.2985
	1.28729	-0.571916	A0A1A8V499	A0A1A8V499	2244	ATP1A3	ATPase, Na+/K+ transporting, alpha 3 polypeptide	Color2 [DarkGray]	1	4				14	8	8	40.8	26.4	26.4	39.028	0	70.12	635230000	14	104	360	39028.2	14	23.0425	23.61	24.0423	22.5611	23.598	23.1732	23.4354	23.915	24.5551	23.8861	23.8536	23.8133
	1.54188	0.361194	A0A1A8V4C5	A0A1A8V4C5	2245	DBNLB	Drebrin-like b	Color2 [DarkGray]	1	4				11	11	2	35	35	3.9	44.018	0	61.252	186200000	18	76	389	44018.4	18	21.7435	21.7243	21.6077	22.3671	21.8926	22.1244	21.6999	21.4779	21.7207	21.3977	21.7285	21.2676
	0.172663	-0.188884	A0A1A8V4F2;A0A1A7ZE08	A0A1A8V4F2;A0A1A7ZE08	2246	PPA2	Pyrophosphatase (Inorganic) 2	Color2 [DarkGray]	1	4				7	7	7	32.7	32.7	32.7	38.82	0	20.252	52694000	23	19	297.5	33617.8	20	19.0819	21.2595	20.8194	NaN	NaN	19.6826	20.142	20.6607	20.4014	20.885	20.2833	20.0262
	0.0670411	-0.128429	A0A1A8V4I5	A0A1A8V4I5	2247	PVALB1	Parvalbumin 1	Color2 [DarkGray]	1	4				10	10	4	91.7	91.7	39.4	11.489	0	141.42	1024600000	8	111	109	11488.8	8	26.2418	23.2252	22.8056	23.8477	22.765	23.9353	24.5589	25.5371	23.9966	22.8886	24.093	22.5169
	0.903886	0.480509	A0A1A8V4U2	A0A1A8V4U2	2251	HABP2	Hyaluronan binding protein 2	Color2 [DarkGray]	1	4				5	5	5	10.4	10.4	10.4	66.734	0	18.835	84518000	23	20	604	66734.7	23	22.1147	21.7552	21.1886	20.6821	20.5171	20.9476	20.8673	20.5188	20.3889	21.2066	20.4351	20.9053
	0.596996	-0.123517	A0A1A8V4U7;A0A1A8V6U5	A0A1A8V4U7	2252	UBE2I2	Ubiquitin-conjugating enzyme E2I2	Color2 [DarkGray]	1	4				3	3	3	20.3	20.3	20.3	18.105	0	8.4362	48585000	6	10	158	18105	6	21.2015	20.9924	NaN	21.0684	20.9137	21.1411	21.1732	21.0713	21.072	21.0477	21.1805	21.5771
	1.15408	0.310534	A0A1A8V4W2;A0A1A8APK9;A0A1A7ZDX8	A0A1A8V4W2;A0A1A8APK9;A0A1A7ZDX8	2254	AMPH	Amphiphysin	Color2 [DarkGray]	1	4				13	13	13	29.6	29.6	29.6	77.338	0	59.073	378530000	29	77	655	70673	28	23.2515	23.0536	22.7056	22.9187	22.6691	23.5345	23.0205	22.6671	22.7523	22.6268	22.4968	22.7063
	0.323438	0.138006	A0A1A8V4W9	A0A1A8V4W9	2255	ATP6V1F	V-type proton ATPase subunit F	Color2 [DarkGray]	1	4				7	7	7	63	63	63	13.276	0	80.419	303120000	7	74	119	13276.3	7	22.8214	23.2964	22.7109	22.9887	22.5975	23.1934	23.4079	22.8521	22.7697	22.5909	22.3104	22.8491
	0.864234	0.289467	A0A1A8V508	A0A1A8V508	2256	CFD	Complement factor D (Adipsin)	Color2 [DarkGray]	1	4				6	6	6	35.8	35.8	35.8	29.455	0	25.24	97620000	13	39	274	29455.4	13	21.8799	21.6633	21.3507	22.2481	22.1928	22.0443	21.8003	22.0448	21.4588	21.4809	21.5765	21.2808
	1.50026	0.303069	A0A1A8V532	A0A1A8V532	2258	FAM91A1	Family with sequence similarity 91, member A1	Color2 [DarkGray]	1	4				5	5	5	7.2	7.2	7.2	93.607	0	17.784	41160000	36	13	832	93608.4	36	20.4875	20.1986	19.9405	20.5267	20.1992	20.5558	19.9594	20.1688	20.2616	19.9509	19.8001	19.9491
	0.883948	0.342121	A0A1A8V5A6	A0A1A8V5A6	2260	TXNDC17	Thioredoxin domain containing 17	Color2 [DarkGray]	1	4				6	6	6	52.8	52.8	52.8	14.284	0	20.999	149970000	7	40	123	14284.1	7	21.714	21.891	21.7383	22.9147	22.1112	22.2421	21.9918	21.3369	21.8296	21.9495	21.6493	21.8014
	0.565002	-0.125785	A0A1A8V5C5;A0A1A8A2U9	A0A1A8V5C5	2262	ANXA13	Annexin	Color2 [DarkGray]	1	4				21	21	21	69.6	69.6	69.6	35.502	0	173.05	855920000	20	207	316	35502.2	20	23.8082	23.8477	23.4682	23.9104	23.8182	24.0687	24.0651	23.8491	23.8829	23.9858	23.6938	24.1994
	1.17136	0.459963	A0A1A8V5E4	A0A1A8V5E4	2263	ANXA1A	Annexin	Color2 [DarkGray]	1	4				9	9	9	32	32	32	37.572	0	51.557	126540000	18	65	337	37572	18	21.0124	21.521	21.5027	22.1757	21.1348	21.8184	21.3669	21.4118	20.4592	20.9997	21.0669	21.1009
	0.52023	0.780048	A0A1A8V5J2	A0A1A8V5J2	2266	Nfu_g_1_009468	Uncharacterized protein	Color2 [DarkGray]	1	4				10	10	10	40.6	40.6	40.6	23.828	0	175.67	1127700000	8	162	217	23828.5	8	25.4041	23.1096	24.9132	23.317	25.1669	25.4296	24.217	24.8216	22.0157	21.978	24.9062	24.7217
	0.260178	0.115556	A0A1A8V5K3	A0A1A8V5K3	2267	HCFC1B	Host cell factor C1b	Color2 [DarkGray]	1	4				7	7	7	11.8	11.8	11.8	99.854	0	39.012	79078000	49	42	966	99855.6	49	21.1628	20.7742	20.1859	21.2492	21.2875	21.2601	20.9823	20.6088	20.9065	20.8576	20.9543	20.9169
	1.28062	-0.35893	A0A1A8V5M5	A0A1A8V5M5	2270	STMN1B	Stathmin	Color2 [DarkGray]	1	4				9	9	9	40	40	40	17.175	0	52.728	513430000	9	123	150	17175.4	9	23.0864	23.3731	23.2287	24.048	23.5105	23.0415	23.8899	23.9642	23.6933	23.6172	23.62	23.6572
	0.525816	-0.12925	A0A1A8V5T5	A0A1A8V5T5	2273	WARS	Tryptophanyl-tRNA synthetase	Color2 [DarkGray]	1	4				6	6	6	22.3	22.3	22.3	53.948	0	16.483	50590000	26	14	475	53948.4	26	NaN	21.1609	20.6923	21.0974	NaN	21.0975	21.3567	20.9068	21.0712	21.1623	21.1019	21.2487
	1.0212	0.284167	A0A1A8V5V7;A0A1A8AHD1	A0A1A8V5V7	2275	SAMM50L	Sorting and assembly machinery component 50 homolog, like	Color2 [DarkGray]	1	4				6	6	6	16.6	16.6	16.6	51.992	0	14.89	47848000	31	20	470	51993.1	31	20.2265	20.574	20.2273	20.4851	20.9664	20.2433	20.3236	20.4704	19.9375	19.9326	19.9981	20.3555
	0.243479	0.0812543	A0A1A8V655	A0A1A8V655	2282	ATP6V1G1	V-type proton ATPase subunit G	Color2 [DarkGray]	1	4				9	9	9	74.6	74.6	74.6	13.592	0	242.94	800830000	5	108	118	13592.3	5	24.3601	24.4807	24.3014	24.8298	24.4468	24.2376	24.5995	24.263	24.7569	24.231	24.027	24.2916
	1.04133	0.232572	A0A1A8V667	A0A1A8V667	2283	Nfu_g_1_019808	Sulfurtransferase	Color2 [DarkGray]	1	4				7	7	7	33.6	33.6	33.6	32.747	0	24.111	52202000	15	23	295	32747.6	15	21.0639	20.8324	20.857	20.7719	20.6042	20.62	20.6547	20.3502	NaN	20.8119	NaN	20.4191
	1.18064	0.333488	A0A1A8V6B6	A0A1A8V6B6	2285	PRPSAP1	Phosphoribosyl pyrophosphate synthetase-associated protein 1	Color2 [DarkGray]	1	4				6	6	4	23.8	23.8	14.6	42.431	0	15.122	32088000	22	18	383	42431.1	22	20.256	20.1515	20.0953	20.0263	20.7336	20.8307	20.2246	20.1047	19.9316	19.7021	19.9521	20.1777
	1.2616	0.382256	A0A1A8V6C8	A0A1A8V6C8	2287	PPME1	Protein phosphatase methylesterase 1	Color2 [DarkGray]	1	4				2	2	2	6.1	6.1	6.1	41.735	0	5.8298	37489000	15	19	377	41735.8	15	21.0928	20.8557	20.5873	20.4767	20.8629	21.5551	20.4482	20.41	20.8375	20.3116	20.4779	20.6518
	1.19787	-0.197038	A0A1A8V6N0	A0A1A8V6N0	2292	PDIA3	Protein disulfide-isomerase	Color2 [DarkGray]	1	4				29	29	29	59	59	59	55.397	0	199.86	1109000000	31	243	495	55397.5	31	23.3754	23.2173	23.1314	23.6777	23.4389	23.1174	23.4695	23.4173	23.4846	23.636	23.5265	23.6066
	0.239743	0.105953	A0A1A8V6V5;CON__P62894;A0A1A8V8E2	A0A1A8V6V5	2296	CYCSB	Cytochrome c, somatic b	Color2 [DarkGray]	1	4				10	10	10	76.9	76.9	76.9	11.439	0	51.142	494050000	6	94	104	11439.3	6	23.5378	23.309	23.6203	22.9844	22.6467	23.6286	23.5121	23.2667	22.9909	22.9366	23.1724	23.2123
	0.314264	0.111905	A0A1A8V6W4	A0A1A8V6W4	2297	ATP2A2B	Calcium-transporting ATPase	Color2 [DarkGray]	1	4				25	8	7	28.7	12.3	10.8	114.44	0	64.628	172080000	45	57	1042	114444	45	22.2579	21.9923	21.4412	22.3554	21.8949	22.0766	21.9371	21.8947	21.8799	22.2228	21.6293	21.783
	0.415497	0.170817	A0A1A8V6Z7	A0A1A8V6Z7	2298	RPS24	40S ribosomal protein S24	Color2 [DarkGray]	1	4				3	3	3	29	29	29	15.131	0	13.122	110100000	6	33	131	15130.9	6	22.2814	22.0879	21.9558	22.6495	21.6264	22.2019	22.3406	NaN	21.6168	21.9804	21.8747	22.0026
	0.957992	0.285904	A0A1A8V775;A0A1A8AHV5;A0A1A8V0K5;A0A1A8A0J9;A0A1A8U060	A0A1A8V775;A0A1A8AHV5	2301	ATL1	Atlastin GTPase 1	Color2 [DarkGray]	1	4				11	11	11	25.4	25.4	25.4	63.803	0	48.006	186960000	30	81	514	58426.6	27	22.0335	21.786	21.5754	21.8248	21.4795	22.269	21.985	21.6344	21.3395	21.5354	21.185	21.5736
	0.409961	0.115683	A0A1A8V7Q6	A0A1A8V7Q6	2311	PSMC3	Proteasome (Prosome, macropain) 26S subunit, ATPase, 3	Color2 [DarkGray]	1	4				19	19	19	55.7	55.7	55.7	47.797	0	93.283	426940000	27	152	427	47797.9	27	22.0368	21.9899	21.6059	22.3803	21.8922	22.3779	22.1067	21.9183	21.8779	21.8889	21.8119	21.9852
	1.84781	-0.338298	A0A1A8V7R7	A0A1A8V7R7	2312	Nfu_g_1_022524	Uncharacterized protein	Color2 [DarkGray]	1	4				10	10	10	41	41	41	38.324	0	45.394	129300000	21	54	339	38324.4	21	21.707	21.234	21.1966	21.3391	21.3242	21.472	21.5466	21.7745	21.8078	21.9862	21.784	21.4036
	0.364567	-0.064607	A0A1A8V7S3	A0A1A8V7S3	2313	PSMA8	Proteasome subunit alpha type	Color2 [DarkGray]	1	4				9	9	9	40.2	40.2	40.2	28.098	0	40.206	297070000	13	65	251	28098.2	13	22.5427	22.4689	22.2559	22.7215	22.5507	22.2716	22.6589	22.5041	22.4394	22.5557	22.5299	22.5109
	0.617796	0.0815363	A0A1A8V7T6;A0A1A8TYX2;A0A1A8ALQ2	A0A1A8V7T6	2315	UBA1	Ubiquitin-like modifier activating enzyme 1	Color2 [DarkGray]	1	4				54	54	54	60.4	60.4	60.4	117.76	0	323.31	1841500000	57	451	1057	117764	57	23.7657	23.8177	23.6033	23.8715	23.853	24.0277	23.8289	23.7181	23.6153	23.8123	23.7731	23.7021
	1.44209	-0.293416	A0A1A8V7X7	A0A1A8V7X7	2316	EIF2S3	Eukaryotic translation initiation factor 2, subunit 3 gamma	Color2 [DarkGray]	1	4				6	6	6	24.4	24.4	24.4	51.077	0	25.685	57553000	21	25	472	51077.4	21	20.8089	21.1217	20.81	21.0391	21.1122	20.8106	20.8156	21.5049	21.2118	21.3976	21.1226	21.4106
	0.26098	-0.164392	A0A1A8V802	A0A1A8V802	2319	NDUFB11	NADH dehydrogenase (Ubiquinone) 1 beta subcomplex, 11	Color2 [DarkGray]	1	4				4	4	4	23.6	23.6	23.6	16.134	0	12.577	80653000	9	33	144	16134.1	9	20.0519	21.334	21.4607	21.3822	21.5454	21.7866	21.1696	21.3198	21.6423	21.4828	21.2529	21.6798
	0.364757	0.249415	A0A1A8V806	A0A1A8V806	2320	MAP2K1	Mitogen-activated protein kinase kinase 1	Color2 [DarkGray]	1	4				16	16	10	43.3	43.3	28.6	43.719	0	79.354	805480000	18	129	395	43719.2	18	23.9223	23.6165	23.9734	23.1513	22.5382	24.5673	23.5781	23.2946	23.1781	23.0804	23.4527	23.6887
	1.23445	0.402513	A0A1A8V814;A0A1A8UX61;A0A1A8B2P6	A0A1A8V814;A0A1A8UX61;A0A1A8B2P6	2321	HPCA;NCALDB	Hippocalcin;Neurocalcin delta b	Color2 [DarkGray]	1	4				3	2	2	36.6	28	28	9.6215	0	5.3095	34854000	6	17	143	16242.4	11	21.7088	21.1945	20.9095	20.8497	NaN	21.5729	20.6478	20.825	20.9563	20.9799	NaN	20.8139
	0.9318	0.42132	A0A1A8V8F4	A0A1A8V8F4	2327	HNRNPD	Heterogeneous nuclear ribonucleoprotein D	Color2 [DarkGray]	1	4				6	4	4	21.9	21.1	21.1	28.58	0	15.867	132990000	10	25	251	28580.9	10	22.2447	21.7089	22.0268	23.0129	22.2014	22.4306	21.9431	22.2554	21.5371	21.2087	21.8929	22.2601
	0.317765	0.188168	A0A1A8V8I0	A0A1A8V8I0	2328	S100A2	S100 calcium binding protein A2	Color2 [DarkGray]	1	4				3	3	3	34.4	34.4	34.4	10.627	0	52.499	170710000	3	29	93	10627.2	3	23.9112	23.0011	23.0775	23.1383	22.6737	NaN	23.2605	23.4109	22.8207	22.292	23.0916	22.9574
	0.169043	0.0922489	A0A1A8V8J3	A0A1A8V8J3	2329	ESD	S-formylglutathione hydrolase	Color2 [DarkGray]	1	4				8	8	8	42.9	42.9	42.9	31.113	0	24.523	103640000	14	31	282	31113.3	14	21.7561	22.0116	21.0542	21.6885	22.1019	21.1883	21.4223	21.3688	21.8097	22.0391	21.2767	21.3306
	0.201502	0.104909	A0A1A8V8S8	A0A1A8V8S8	2334	Nfu_g_1_017509	Tubulin beta chain	Color2 [DarkGray]	1	4				37	4	3	77.1	13.7	7.6	49.843	0	98.749	336850000	20	122	445	49843.1	20	23.493	23.4268	22.6232	22.8725	22.5371	23.2309	23.4721	22.7188	22.7933	22.6143	22.8754	23.08
	0.943854	0.189338	A0A1A8V913	A0A1A8V913	2338	SNX12	Sorting nexin 12	Color2 [DarkGray]	1	4				6	6	5	49.4	49.4	45	18.747	0	10.985	75116000	10	17	160	18747.4	10	21.8789	21.8584	21.8448	22.2815	22.2971	21.8334	21.8544	NaN	21.8417	21.8302	21.872	21.6501
	0.226633	-0.101989	A0A1A8V928	A0A1A8V928	2341	OLA.23329	UBIQUITIN_CONJUGAT_2 domain-containing protein	Color2 [DarkGray]	1	4				6	6	6	40.8	40.8	40.8	16.481	0	18.164	152310000	9	29	147	16480.9	9	22.6077	22.9857	22.4496	23.1415	22.6307	21.9092	22.893	22.7825	22.7941	22.5128	22.6801	22.6739
	1.34677	0.36681	A0A1A8V9G8;A0A1A8VCD8;A0A1A7ZE44	A0A1A8V9G8	2348	AP2A1	AP-2 complex subunit alpha	Color2 [DarkGray]	1	4				44	44	44	49.2	49.2	49.2	106.31	0	323.31	1781200000	52	369	962	106311	52	23.8707	23.4448	23.4807	23.0684	23.8419	24.0253	23.3473	23.1876	23.0753	23.1377	23.2458	23.5373
	0.851836	-0.15936	A0A1A8V9I9	A0A1A8V9I9	2349	RPL12	Ribosomal protein L12	Color2 [DarkGray]	1	4				12	12	12	67.9	67.9	67.9	17.704	0	102.02	412880000	9	87	165	17704.6	9	23.3822	23.3643	23.2135	23.615	23.7677	23.3805	23.4601	23.5702	23.493	23.7827	23.7803	23.593
	0.434535	-0.443235	A0A1A8V9N7	A0A1A8V9N7	2350	H1F0	H1 histone family, member 0	Color2 [DarkGray]	1	4				4	4	4	23.2	23.2	23.2	20.507	0	9.5623	239930000	5	32	194	20506.8	5	23.8187	23.0218	22.5235	21.7946	22.3234	NaN	24.0978	22.9351	23.1788	23.1523	21.8077	23.6662
	1.15626	0.274777	A0A1A8V9V9	A0A1A8V9V9	2354	PRKRA	Protein kinase, interferon-inducible double stranded RNA dependent activator	Color2 [DarkGray]	1	4				4	4	4	22.2	22.2	22.2	32.727	0	20.164	74984000	13	21	302	32727.7	13	21.2572	20.937	20.6392	21.3959	20.9439	21.3595	20.7543	20.8159	20.7457	21.0884	20.6595	20.8203
	0.308663	-0.113534	A0A1A8V9W8	A0A1A8V9W8	2355	HNRNPAB	Heterogeneous nuclear ribonucleoprotein A/B	Color2 [DarkGray]	1	4				9	7	5	24.7	20.6	17.4	34.699	0	54.123	514570000	13	96	316	34699	13	23.8164	23.7017	23.4947	23.732	23.7082	24.5468	24.1384	24.0363	23.8977	23.9199	23.9478	23.7408
	0.254089	0.225192	A0A1A8VA16	A0A1A8VA16	2358	RPL32	Ribosomal protein L32	Color2 [DarkGray]	1	4				3	3	3	15.6	15.6	15.6	15.795	0	6.3631	52897000	7	18	135	15794.8	7	21.3479	20.876	19.9459	21.7326	NaN	20.7169	21.5956	20.3772	20.8194	20.3346	20.0845	20.9808
	0.771266	0.149561	A0A1A8VAH2;A0A1A8ABK6;A0A1A7ZBY2	A0A1A8VAH2;A0A1A8ABK6;A0A1A7ZBY2	2363	DYNC1H1	Dynein, cytoplasmic 1, heavy chain 1	Color2 [DarkGray]	1	4				177	177	177	47.1	47.1	47.1	532.56	0	323.31	3389000000	264	1060	4641	532671	264	22.9539	22.8777	22.532	22.8547	22.9156	23.1774	22.9377	22.6801	22.6556	22.7705	22.5577	22.8124
	0.556117	0.133506	A0A1A8VAI6	A0A1A8VAI6	2364	PSMC2	Proteasome (Prosome, macropain) 26S subunit, ATPase 2	Color2 [DarkGray]	1	4				15	15	15	52.3	52.3	52.3	38.234	0	71.76	223390000	24	95	342	38234.8	24	22.0373	21.9323	21.6415	22.0804	22.0986	22.3707	22.0157	21.8409	21.9329	22.0859	21.8427	21.6416
	1.14128	0.214224	A0A1A8VAN9	A0A1A8VAN9	2365	IDH2	Isocitrate dehydrogenase [NADP]	Color2 [DarkGray]	1	4				31	31	25	60	60	47.6	50.642	0	296.56	3845800000	27	402	452	50642.9	27	25.4611	25.1072	25.0636	25.411	25.4422	25.7367	25.2926	25.1142	25.1095	25.1975	25.1079	25.1147
	1.78984	0.306471	A0A1A8VAP1	A0A1A8VAP1	2366	SOD1	Superoxide dismutase [Cu-Zn]	Color2 [DarkGray]	1	4				3	3	3	25.5	25.5	25.5	15.863	0	5.9031	56511000	9	15	153	15862.7	9	21.8632	21.1889	21.2471	21.509	21.6311	21.5052	21.2791	21.2116	21.1929	21.0461	21.1894	21.1865
	0.79967	0.844666	A0A1A8VB33	A0A1A8VB33	2370	Nfu_g_1_010317	Uncharacterized protein	Color2 [DarkGray]	1	4				11	11	4	57.5	57.5	30.1	21.771	0	37.018	430610000	8	89	193	21771.1	8	24.2802	22.2402	23.5526	22.5011	23.7718	24.4323	22.1216	23.0731	21.2447	21.9134	23.6341	23.7233
	0.0495518	0.03982	A0A1A8VB99	A0A1A8VB99	2373	ARPC5B	Actin-related protein 2/3 complex subunit 5	Color2 [DarkGray]	1	4				4	4	4	33.3	33.3	33.3	16.602	0	15.745	140900000	9	31	150	16601.7	9	22.634	22.5563	22.366	23.2118	22.0861	21.4773	22.7775	22.3609	22.7316	21.6957	22.252	22.2749
	1.73566	0.325581	A0A1A8VBA5	A0A1A8VBA5	2374	CAPZB	F-actin-capping protein subunit beta	Color2 [DarkGray]	1	4				14	14	14	55.1	55.1	55.1	30.579	0	89.566	436780000	15	100	272	30579.7	15	23.2704	22.9945	23.024	22.8056	23.2427	23.5235	22.8384	22.6985	22.9895	22.874	22.8657	22.641
	1.20019	-0.359824	A0A1A8VBW8;A0A1A7ZGB4	A0A1A8VBW8;A0A1A7ZGB4	2380	Nfu_g_1_004152	14_3_3 domain-containing protein	Color2 [DarkGray]	1	4				13	9	9	61.7	51.4	51.4	28.272	0	207.89	748590000	14	114	308.5	34489.2	17	23.8704	23.9664	23.5731	24.1108	23.213	24.3085	24.4023	24.0228	24.144	24.0951	24.1713	24.3656
	0.544721	-0.236774	A0A1A8VBY9;A0A1A8U6Q9;A0A1A8B0U4	A0A1A8VBY9;A0A1A8U6Q9	2382	HDAC1	Histone deacetylase	Color2 [DarkGray]	1	4				6	6	6	21.8	21.8	21.8	54.92	0	19.648	56527000	20	26	477.5	54345.8	19.5	21.4524	20.8148	20.4866	20.906	NaN	NaN	21.4721	20.9607	20.9426	21.4706	20.9195	21.1449
	0.199025	-0.177878	A0A1A8VC04	A0A1A8VC04	2383	AHCYL2	Adenosylhomocysteinase	Color2 [DarkGray]	1	4				15	15	6	30.8	30.8	18.5	66.057	0	53.377	253100000	31	84	601	66057.3	31	21.7853	22.7268	22.3048	22.137	22.3003	20.306	22.0216	22.1148	22.4759	22.2305	22.0234	21.7613
	1.42098	0.481267	A0A1A8VCC1	A0A1A8VCC1	2389	ATP6AP1A	ATPase, H+ transporting, lysosomal accessory protein 1a	Color2 [DarkGray]	1	4				10	10	10	18.6	18.6	18.6	53.475	0	37.232	381230000	22	82	484	53475.9	22	23.6228	22.9309	22.8283	22.7793	23.441	23.5926	22.9549	22.6929	22.6924	22.1926	22.7344	23.0401
	0.0158805	0.00454108	A0A1A8VCE6	A0A1A8VCE6	2390	TCP1	T-complex polypeptide 1	Color2 [DarkGray]	1	4				28	28	28	66.8	66.8	66.8	60.378	0	191.98	1049900000	33	182	558	60378.6	33	23.152	23.135	22.829	23.3123	23.288	23.4322	23.068	23.026	23.1924	23.2991	23.2104	23.3254
	0.262959	0.117559	A0A1A8VCR8;A0A1A8AA43	A0A1A8VCR8;A0A1A8AA43	2396	NEBL	Uncharacterized protein;SH3 domain-containing protein	Color2 [DarkGray]	1	4				4	4	4	18.9	18.9	18.9	32.607	0	48.218	73704000	16	25	240.5	27382.2	13	21.6497	21.8988	21.6598	21.9304	NaN	21.8482	21.6917	21.5177	21.6146	22.3248	21.1109	21.8192
	0.776352	0.206158	A0A1A8VCT4	A0A1A8VCT4	2397	UCHL3	Ubiquitin carboxyl-terminal hydrolase	Color2 [DarkGray]	1	4				13	13	13	64.3	64.3	64.3	25.967	0	80.366	484240000	13	95	230	25967.5	13	23.1925	22.8402	22.6495	23.5145	23.2094	23.171	23.0907	22.6739	22.8025	22.86	22.9174	22.9955
	1.10407	0.484939	A0A1A8VD00	A0A1A8VD00	2399	FNTB	Protein farnesyltransferase subunit beta	Color2 [DarkGray]	1	4				6	6	6	18.3	18.3	18.3	48.292	0	13.469	73770000	18	15	432	48292	18	21.4349	20.915	20.4606	21.1413	21.1751	21.0581	21.1602	NaN	20.2205	20.2406	20.5623	NaN
	0.718221	0.372919	A0A1A8VD37	A0A1A8VD37	2400	PHPT1	Phosphohistidine phosphatase 1	Color2 [DarkGray]	1	4				1	1	1	15.6	15.6	15.6	14.326	0	8.396	20647000	8	17	128	14326	8	20.0055	NaN	19.9714	21.0823	NaN	20.3397	20.2175	19.9985	NaN	19.6167	19.8794	20.1721
	0.433116	-0.22978	A0A1A8VD38	A0A1A8VD38	2401	SNRPD3	Small nuclear ribonucleoprotein Sm D3	Color2 [DarkGray]	1	4				5	5	5	38.6	38.6	38.6	13.973	0	18.402	150620000	6	26	127	13973.3	6	21.8714	21.6458	21.5065	22.9151	NaN	22.4644	22.3363	22.1885	22.2812	22.3161	22.4667	22.2738
	0.212745	0.0992277	A0A1A8VD42	A0A1A8VD42	2402	CLMN	Calmin (Calponin-like, transmembrane)	Color2 [DarkGray]	1	4				9	9	9	10.1	10.1	10.1	120.73	0	18.682	38339000	47	16	1082	120736	47	19.9767	19.5063	19.8799	19.8212	NaN	NaN	20.1353	19.4364	20.0433	19.6089	19.2861	19.6708
	1.01529	0.2358	A0A1A8VDA8	A0A1A8VDA8	2403	MPI	Mannose phosphate isomerase	Color2 [DarkGray]	1	4				8	8	8	31	31	31	46.204	0	26.835	106560000	18	52	422	46205	18	21.7468	21.3286	21.241	21.5696	21.5518	21.7555	21.5859	21.2961	21.3936	21.366	20.8814	21.2556
	0.91984	0.256557	A0A1A8VDC5;A0A1A7ZCH3	A0A1A8VDC5;A0A1A7ZCH3	2404	Nfu_g_1_020392	Tr-type G domain-containing protein	Color2 [DarkGray]	1	4				41	24	24	52.8	32.8	32.8	95.505	0	129.01	503470000	45	182	858	95462.8	45	22.6303	22.5724	22.2553	22.8106	22.3673	22.9071	22.6007	22.2939	21.9801	22.1061	22.34	22.683
	0.402475	0.193012	A0A1A8VDE8;A0A1A8A1U4;A0A1A7ZFQ1;A0A1A8A0B5	A0A1A8VDE8	2405	ABI2A	Abl-interactor 2a	Color2 [DarkGray]	1	4				9	9	7	20.6	20.6	15.6	62.235	0	30.912	68334000	20	36	577	62235.9	20	20.9872	20.8297	20.971	20.2048	20.789	21.3302	20.5041	20.7848	20.7698	21.1035	20.8125	19.9791
	0.590187	-0.213343	A0A1A8VDH4	A0A1A8VDH4	2406	SRSF2	Serine/arginine-rich splicing factor 2	Color2 [DarkGray]	1	4				5	5	5	23.5	23.5	23.5	25.634	0	27.196	90559000	7	32	221	25634.6	7	21.6952	21.8876	21.3476	NaN	20.9212	21.8363	21.9199	21.8737	21.5286	21.658	21.8255	21.6997
	0.385661	0.165599	A0A1A8VDS0;A0A1A8AXX4	A0A1A8VDS0	2409	OLA.16034	SERPIN domain-containing protein	Color2 [DarkGray]	1	4				8	8	8	24.6	24.6	24.6	45.763	0	25.1	154840000	22	52	411	45763.2	22	23.2548	22.5232	22.3607	22.8868	22.9781	22.2486	22.5898	22.5492	22.145	22.3483	22.7598	22.8665
[truncated: 49 more rows]
