# Supplementary material for: A short dasatinib and quercetin treatment is sufficient to reinstate potent adult neuroregenesis in the aged killifish
Source: NPJ Regen Med. 2023 Jun 16;8:31. doi: 10.1038/s41536-023-00304-4 (PMC10275874; doi:10.1038/s41536-023-00304-4)
Supplement: Supplementary file 4 — Supplementary Table 2 [file 41536_2023_304_MOESM4_ESM.xlsx]

## Sheet: enrichment.KEGG
Supplementary Table 2: KEGG Pathways related to lower protein levels
#term ID	term description	observed gene count	background gene count	strength	false discovery rate	matching proteins in your network (IDs)	matching proteins in your network (labels)
dre03010	Ribosome	9	126	1.45	1.71e-09	7955.ENSDARP00000005719,7955.ENSDARP00000006085,7955.ENSDARP00000006624,7955.ENSDARP00000022552,7955.ENSDARP00000035273,7955.ENSDARP00000038658,7955.ENSDARP00000052729,7955.ENSDARP00000109497,7955.ENSDARP00000117864	rps18,rpl5a,rpl23a,rplp2l,rps23,rpl18a,rps13,rps7,rpl27
dre03040	Spliceosome	5	131	1.18	0.00036	7955.ENSDARP00000002874,7955.ENSDARP00000027276,7955.ENSDARP00000055491,7955.ENSDARP00000095167,7955.ENSDARP00000110437	srsf9,eif4a3,ddx5,smx5,srsf4
dre00250	Alanine, aspartate and glutamate metabolism	2	39	1.31	0.0383	7955.ENSDARP00000010443,7955.ENSDARP00000016703	gad2,glsb
dre03410	Base excision repair	2	35	1.35	0.0383	7955.ENSDARP00000067373,7955.ENSDARP00000129778	apex1,hmgb1b

## Sheet: enrichment.Process
Table S2: Biological Process (Gene Ontology) related to lower protein levels
#term ID	term description	observed gene count	background gene count	strength	false discovery rate	matching proteins in your network (IDs)	matching proteins in your network (labels)
GO:0006412	translation	4	83	1.28	0.0221	7955.ENSDARP00000005719,7955.ENSDARP00000038658,7955.ENSDARP00000109497,7955.ENSDARP00000117864	rps18,rpl18a,rps7,rpl27
GO:0034641	cellular nitrogen compound metabolic process	9	869	0.61	0.0221	7955.ENSDARP00000005719,7955.ENSDARP00000022789,7955.ENSDARP00000027276,7955.ENSDARP00000038658,7955.ENSDARP00000040404,7955.ENSDARP00000064737,7955.ENSDARP00000067373,7955.ENSDARP00000109497,7955.ENSDARP00000117864	rps18,bzw1a,eif4a3,rpl18a,snd1,atpif1b,apex1,rps7,rpl27
GO:1901566	organonitrogen compound biosynthetic process	5	220	0.95	0.0221	7955.ENSDARP00000005719,7955.ENSDARP00000038658,7955.ENSDARP00000064737,7955.ENSDARP00000109497,7955.ENSDARP00000117864	rps18,rpl18a,atpif1b,rps7,rpl27
GO:0002376	immune system process	4	154	1.01	0.0271	7955.ENSDARP00000014978,7955.ENSDARP00000064737,7955.ENSDARP00000109497,7955.ENSDARP00000117864	hsp90ab1,atpif1b,rps7,rpl27

## Sheet: enrichment.Function
Table S2: Molecular Function (Gene Ontology) related to lower protein levels
#term ID	term description	observed gene count	background gene count	strength	false discovery rate	matching proteins in your network (IDs)	matching proteins in your network (labels)
GO:0003735	structural constituent of ribosome	4	36	1.64	0.00021	7955.ENSDARP00000005719,7955.ENSDARP00000038658,7955.ENSDARP00000109497,7955.ENSDARP00000117864	rps18,rpl18a,rps7,rpl27
GO:0003723	RNA binding	4	209	0.88	0.0461	7955.ENSDARP00000005719,7955.ENSDARP00000027276,7955.ENSDARP00000038658,7955.ENSDARP00000067373	rps18,eif4a3,rpl18a,apex1

## Sheet: enrichment.RCTM
Table S2: Reactome Pathways related to lower protein levels
#term ID	term description	observed gene count	background gene count	strength	false discovery rate	matching proteins in your network (IDs)	matching proteins in your network (labels)
DRE-156827	L13a-mediated translational silencing of Ceruloplasmin expression	8	89	1.55	2.24e-09	7955.ENSDARP00000005719,7955.ENSDARP00000006085,7955.ENSDARP00000006624,7955.ENSDARP00000022552,7955.ENSDARP00000035273,7955.ENSDARP00000038658,7955.ENSDARP00000052729,7955.ENSDARP00000109497	rps18,rpl5a,rpl23a,rplp2l,rps23,rpl18a,rps13,rps7
DRE-112310	Neurotransmitter release cycle	2	43	1.26	0.0374	7955.ENSDARP00000010443,7955.ENSDARP00000016703	gad2,glsb
DRE-159236	Transport of Mature mRNA derived from an Intron-Containing Transcript	2	37	1.33	0.0374	7955.ENSDARP00000002874,7955.ENSDARP00000110437	srsf9,srsf4
