# Supplementary material for: A short dasatinib and quercetin treatment is sufficient to reinstate potent adult neuroregenesis in the aged killifish
Source: NPJ Regen Med. 2023 Jun 16;8:31. doi: 10.1038/s41536-023-00304-4 (PMC10275874; doi:10.1038/s41536-023-00304-4)
Supplement: Supplementary file 5 — Supplementary Table 3 [file 41536_2023_304_MOESM5_ESM.xlsx]

## Sheet: enrichment.KEGG
Supplementary Table 3: KEGG Pathways related to higher protein levels
#term ID	term description	observed gene count	background gene count	strength	false discovery rate	matching proteins in your network (IDs)	matching proteins in your network (labels)
dre01100	Metabolic pathways	62	1278	0.67	4.1e-22	7955.ENSDARP00000001565,7955.ENSDARP00000003389,7955.ENSDARP00000003738,7955.ENSDARP00000006201,7955.ENSDARP00000006424,7955.ENSDARP00000006510,7955.ENSDARP00000006882,7955.ENSDARP00000006973,7955.ENSDARP00000007588,7955.ENSDARP00000008834,7955.ENSDARP00000009817,7955.ENSDARP00000012767,7955.ENSDARP00000015132,7955.ENSDARP00000018064,7955.ENSDARP00000022320,7955.ENSDARP00000023819,7955.ENSDARP000…	echs1,atp5o,eno1a,pgam1a,agla,pgm1,me3,dlst,pgd,atp6v1ba,blvrb,aldh2.1,uqcrc2a,acat2,atp6v1d,mccc2,aldocb,ckbb,atp6v1c1a,pfkpa,eno2,nnt,mao,uqcrq,ass1,atp6v0a1b,atp6v1e1b,ndufv1,cbr1,aldh9a1b,pfkpb,got1,gapdhs,ppt1,ldha,got2a,pip5k1ca,acad8,mdh2,atp6v1b2,prdx6,acat1,alad,aldh6a1,mccc1,pgk1,bcat2,hadhb,aldh18a1,nfs1,ampd2,nos1,glud1b,fh,uqcrfs1,NMNAT3,pgam1b,pkma,hprt1,ivd,pgls,ogdhb
dre01200	Carbon metabolism	23	125	1.25	5.29e-19	7955.ENSDARP00000001565,7955.ENSDARP00000003738,7955.ENSDARP00000006201,7955.ENSDARP00000006882,7955.ENSDARP00000006973,7955.ENSDARP00000007588,7955.ENSDARP00000018064,7955.ENSDARP00000024492,7955.ENSDARP00000029635,7955.ENSDARP00000032456,7955.ENSDARP00000056279,7955.ENSDARP00000057089,7955.ENSDARP00000060165,7955.ENSDARP00000063661,7955.ENSDARP00000067447,7955.ENSDARP00000070002,7955.ENSDARP000…	echs1,eno1a,pgam1a,me3,dlst,pgd,acat2,aldocb,pfkpa,eno2,pfkpb,got1,got2a,mdh2,acat1,aldh6a1,pgk1,glud1b,fh,pgam1b,pkma,pgls,ogdhb
dre00010	Glycolysis / Gluconeogenesis	14	74	1.26	1.06e-11	7955.ENSDARP00000003738,7955.ENSDARP00000006201,7955.ENSDARP00000006510,7955.ENSDARP00000012767,7955.ENSDARP00000024492,7955.ENSDARP00000029635,7955.ENSDARP00000032456,7955.ENSDARP00000053867,7955.ENSDARP00000056279,7955.ENSDARP00000058383,7955.ENSDARP00000059885,7955.ENSDARP00000070807,7955.ENSDARP00000108556,7955.ENSDARP00000110339	eno1a,pgam1a,pgm1,aldh2.1,aldocb,pfkpa,eno2,aldh9a1b,pfkpb,gapdhs,ldha,pgk1,pgam1b,pkma
dre01230	Biosynthesis of amino acids	14	82	1.22	2.75e-11	7955.ENSDARP00000003738,7955.ENSDARP00000006201,7955.ENSDARP00000024492,7955.ENSDARP00000029635,7955.ENSDARP00000032456,7955.ENSDARP00000039902,7955.ENSDARP00000056279,7955.ENSDARP00000057089,7955.ENSDARP00000060165,7955.ENSDARP00000070807,7955.ENSDARP00000071587,7955.ENSDARP00000081244,7955.ENSDARP00000108556,7955.ENSDARP00000110339	eno1a,pgam1a,aldocb,pfkpa,eno2,ass1,pfkpb,got1,got2a,pgk1,bcat2,aldh18a1,pgam1b,pkma
dre00280	Valine, leucine and isoleucine degradation	12	53	1.34	5.09e-11	7955.ENSDARP00000001565,7955.ENSDARP00000012767,7955.ENSDARP00000018064,7955.ENSDARP00000023819,7955.ENSDARP00000053867,7955.ENSDARP00000062568,7955.ENSDARP00000067447,7955.ENSDARP00000070002,7955.ENSDARP00000070658,7955.ENSDARP00000071587,7955.ENSDARP00000074190,7955.ENSDARP00000112435	echs1,aldh2.1,acat2,mccc2,aldh9a1b,acad8,acat1,aldh6a1,mccc1,bcat2,hadhb,ivd
dre00620	Pyruvate metabolism	10	41	1.37	1.57e-09	7955.ENSDARP00000006882,7955.ENSDARP00000012767,7955.ENSDARP00000018064,7955.ENSDARP00000053867,7955.ENSDARP00000059885,7955.ENSDARP00000063661,7955.ENSDARP00000067447,7955.ENSDARP00000090756,7955.ENSDARP00000097494,7955.ENSDARP00000110339	me3,aldh2.1,acat2,aldh9a1b,ldha,mdh2,acat1,glo1,fh,pkma
dre00071	Fatty acid degradation	8	44	1.25	7.95e-07	7955.ENSDARP00000001565,7955.ENSDARP00000012767,7955.ENSDARP00000018064,7955.ENSDARP00000053867,7955.ENSDARP00000067447,7955.ENSDARP00000074190,7955.ENSDARP00000077866,7955.ENSDARP00000122226	echs1,aldh2.1,acat2,aldh9a1b,acat1,hadhb,cpt1a,cpt2
dre04916	Melanogenesis	11	128	0.92	2.58e-06	7955.ENSDARP00000014914,7955.ENSDARP00000038550,7955.ENSDARP00000038918,7955.ENSDARP00000039570,7955.ENSDARP00000052345,7955.ENSDARP00000056465,7955.ENSDARP00000081054,7955.ENSDARP00000094521,7955.ENSDARP00000111380,7955.ENSDARP00000125469,7955.ENSDARP00000128354	map2k2a,mapk1,prkcbb,camk2a,gnao1b,camk2d1,prkca,mapk3,gnao1a,hrasa,gnai2b
dre00190	Oxidative phosphorylation	11	130	0.91	2.65e-06	7955.ENSDARP00000003389,7955.ENSDARP00000008834,7955.ENSDARP00000015132,7955.ENSDARP00000022320,7955.ENSDARP00000029343,7955.ENSDARP00000039787,7955.ENSDARP00000041713,7955.ENSDARP00000050220,7955.ENSDARP00000052929,7955.ENSDARP00000063805,7955.ENSDARP00000099928	atp5o,atp6v1ba,uqcrc2a,atp6v1d,atp6v1c1a,uqcrq,atp6v0a1b,atp6v1e1b,ndufv1,atp6v1b2,uqcrfs1
dre00330	Arginine and proline metabolism	8	58	1.13	3.75e-06	7955.ENSDARP00000012767,7955.ENSDARP00000024900,7955.ENSDARP00000032834,7955.ENSDARP00000053867,7955.ENSDARP00000057089,7955.ENSDARP00000060165,7955.ENSDARP00000081244,7955.ENSDARP00000090595	aldh2.1,ckbb,mao,aldh9a1b,got1,got2a,aldh18a1,nos1
dre00380	Tryptophan metabolism	7	48	1.15	1.33e-05	7955.ENSDARP00000001565,7955.ENSDARP00000012767,7955.ENSDARP00000018064,7955.ENSDARP00000032834,7955.ENSDARP00000053867,7955.ENSDARP00000067447,7955.ENSDARP00000115785	echs1,aldh2.1,acat2,mao,aldh9a1b,acat1,ogdhb
dre04370	VEGF signaling pathway	8	71	1.04	1.33e-05	7955.ENSDARP00000014914,7955.ENSDARP00000038550,7955.ENSDARP00000038918,7955.ENSDARP00000074466,7955.ENSDARP00000081054,7955.ENSDARP00000094521,7955.ENSDARP00000111723,7955.ENSDARP00000125469	map2k2a,mapk1,prkcbb,ppp3ccb,prkca,mapk3,rac3a,hrasa
dre04371	Apelin signaling pathway	11	164	0.81	1.58e-05	7955.ENSDARP00000011435,7955.ENSDARP00000014914,7955.ENSDARP00000038550,7955.ENSDARP00000052655,7955.ENSDARP00000056513,7955.ENSDARP00000090595,7955.ENSDARP00000094521,7955.ENSDARP00000111963,7955.ENSDARP00000121143,7955.ENSDARP00000125469,7955.ENSDARP00000128354	gnb5a,map2k2a,mapk1,rras2,gng7,nos1,mapk3,gnb1a,gng13a,hrasa,gnai2b
dre00030	Pentose phosphate pathway	6	33	1.25	1.93e-05	7955.ENSDARP00000006510,7955.ENSDARP00000007588,7955.ENSDARP00000024492,7955.ENSDARP00000029635,7955.ENSDARP00000056279,7955.ENSDARP00000113038	pgm1,pgd,aldocb,pfkpa,pfkpb,pgls
dre01212	Fatty acid metabolism	7	55	1.09	2.23e-05	7955.ENSDARP00000001565,7955.ENSDARP00000018064,7955.ENSDARP00000058490,7955.ENSDARP00000067447,7955.ENSDARP00000074190,7955.ENSDARP00000077866,7955.ENSDARP00000122226	echs1,acat2,ppt1,acat1,hadhb,cpt1a,cpt2
dre04150	mTOR signaling pathway	11	179	0.78	2.84e-05	7955.ENSDARP00000008834,7955.ENSDARP00000014914,7955.ENSDARP00000022320,7955.ENSDARP00000029343,7955.ENSDARP00000038550,7955.ENSDARP00000038918,7955.ENSDARP00000050220,7955.ENSDARP00000063805,7955.ENSDARP00000081054,7955.ENSDARP00000094521,7955.ENSDARP00000125469	atp6v1ba,map2k2a,atp6v1d,atp6v1c1a,mapk1,prkcbb,atp6v1e1b,atp6v1b2,prkca,mapk3,hrasa
dre00220	Arginine biosynthesis	5	23	1.32	5.25e-05	7955.ENSDARP00000039902,7955.ENSDARP00000057089,7955.ENSDARP00000060165,7955.ENSDARP00000090595,7955.ENSDARP00000091816	ass1,got1,got2a,nos1,glud1b
dre04012	ErbB signaling pathway	8	100	0.89	8.84e-05	7955.ENSDARP00000014914,7955.ENSDARP00000038550,7955.ENSDARP00000038918,7955.ENSDARP00000039570,7955.ENSDARP00000056465,7955.ENSDARP00000081054,7955.ENSDARP00000094521,7955.ENSDARP00000125469	map2k2a,mapk1,prkcbb,camk2a,camk2d1,prkca,mapk3,hrasa
dre00310	Lysine degradation	7	72	0.98	8.96e-05	7955.ENSDARP00000001565,7955.ENSDARP00000006973,7955.ENSDARP00000012767,7955.ENSDARP00000018064,7955.ENSDARP00000053867,7955.ENSDARP00000067447,7955.ENSDARP00000115785	echs1,dlst,aldh2.1,acat2,aldh9a1b,acat1,ogdhb
dre00640	Propanoate metabolism	5	31	1.2	0.00016	7955.ENSDARP00000001565,7955.ENSDARP00000018064,7955.ENSDARP00000059885,7955.ENSDARP00000067447,7955.ENSDARP00000070002	echs1,acat2,ldha,acat1,aldh6a1
dre04912	GnRH signaling pathway	8	113	0.84	0.00017	7955.ENSDARP00000014914,7955.ENSDARP00000038550,7955.ENSDARP00000038918,7955.ENSDARP00000039570,7955.ENSDARP00000056465,7955.ENSDARP00000081054,7955.ENSDARP00000094521,7955.ENSDARP00000125469	map2k2a,mapk1,prkcbb,camk2a,camk2d1,prkca,mapk3,hrasa
dre04540	Gap junction	8	123	0.8	0.00029	7955.ENSDARP00000014914,7955.ENSDARP00000038550,7955.ENSDARP00000038918,7955.ENSDARP00000061260,7955.ENSDARP00000081054,7955.ENSDARP00000094521,7955.ENSDARP00000125469,7955.ENSDARP00000128354	map2k2a,mapk1,prkcbb,cx43,prkca,mapk3,hrasa,gnai2b
dre04020	Calcium signaling pathway	11	245	0.64	0.00031	7955.ENSDARP00000014456,7955.ENSDARP00000022077,7955.ENSDARP00000038918,7955.ENSDARP00000039570,7955.ENSDARP00000056465,7955.ENSDARP00000074466,7955.ENSDARP00000081054,7955.ENSDARP00000090595,7955.ENSDARP00000107703,7955.ENSDARP00000113858,7955.ENSDARP00000121065	vdac2,slc25a6,prkcbb,camk2a,camk2d1,ppp3ccb,prkca,nos1,grin1a,atp2a2a,atp2a3
dre04261	Adrenergic signaling in cardiomyocytes	9	180	0.69	0.00064	7955.ENSDARP00000021569,7955.ENSDARP00000038550,7955.ENSDARP00000039570,7955.ENSDARP00000056465,7955.ENSDARP00000062873,7955.ENSDARP00000069762,7955.ENSDARP00000081054,7955.ENSDARP00000094521,7955.ENSDARP00000128354	atp1a1b,mapk1,camk2a,camk2d1,atp1b3b,atp1b4,prkca,mapk3,gnai2b
dre04145	Phagosome	8	142	0.74	0.00066	7955.ENSDARP00000008834,7955.ENSDARP00000022320,7955.ENSDARP00000029343,7955.ENSDARP00000041713,7955.ENSDARP00000050220,7955.ENSDARP00000063805,7955.ENSDARP00000080844,7955.ENSDARP00000090595	atp6v1ba,atp6v1d,atp6v1c1a,atp6v0a1b,atp6v1e1b,atp6v1b2,dync1i1,nos1
dre00270	Cysteine and methionine metabolism	5	47	1.01	0.00074	7955.ENSDARP00000057089,7955.ENSDARP00000059885,7955.ENSDARP00000060165,7955.ENSDARP00000063661,7955.ENSDARP00000071587	got1,ldha,got2a,mdh2,bcat2
dre04810	Regulation of actin cytoskeleton	10	251	0.59	0.0014	7955.ENSDARP00000003352,7955.ENSDARP00000006420,7955.ENSDARP00000014914,7955.ENSDARP00000026895,7955.ENSDARP00000038550,7955.ENSDARP00000052655,7955.ENSDARP00000060785,7955.ENSDARP00000094521,7955.ENSDARP00000111723,7955.ENSDARP00000125469	pip4k2aa,cfl1,map2k2a,gsna,mapk1,rras2,pip5k1ca,mapk3,rac3a,hrasa
dre04260	Cardiac muscle contraction	6	89	0.82	0.0016	7955.ENSDARP00000015132,7955.ENSDARP00000021569,7955.ENSDARP00000039787,7955.ENSDARP00000062873,7955.ENSDARP00000069762,7955.ENSDARP00000099928	uqcrc2a,atp1a1b,uqcrq,atp1b3b,atp1b4,uqcrfs1
dre00020	Citrate cycle (TCA cycle)	4	32	1.08	0.0017	7955.ENSDARP00000006973,7955.ENSDARP00000063661,7955.ENSDARP00000097494,7955.ENSDARP00000115785	dlst,mdh2,fh,ogdhb
dre04218	Cellular senescence	8	169	0.66	0.0017	7955.ENSDARP00000014456,7955.ENSDARP00000014914,7955.ENSDARP00000022077,7955.ENSDARP00000038550,7955.ENSDARP00000052655,7955.ENSDARP00000074466,7955.ENSDARP00000094521,7955.ENSDARP00000125469	vdac2,map2k2a,slc25a6,mapk1,rras2,ppp3ccb,mapk3,hrasa
dre00410	beta-Alanine metabolism	4	34	1.06	0.002	7955.ENSDARP00000001565,7955.ENSDARP00000012767,7955.ENSDARP00000053867,7955.ENSDARP00000070002	echs1,aldh2.1,aldh9a1b,aldh6a1
dre00360	Phenylalanine metabolism	3	16	1.26	0.0029	7955.ENSDARP00000032834,7955.ENSDARP00000057089,7955.ENSDARP00000060165	mao,got1,got2a
dre00250	Alanine, aspartate and glutamate metabolism	4	39	1.0	0.003	7955.ENSDARP00000039902,7955.ENSDARP00000057089,7955.ENSDARP00000060165,7955.ENSDARP00000091816	ass1,got1,got2a,glud1b
dre04130	SNARE interactions in vesicular transport	4	39	1.0	0.003	7955.ENSDARP00000073910,7955.ENSDARP00000076385,7955.ENSDARP00000076389,7955.ENSDARP00000121331	vamp2,stx1a,stx1b,ykt6
dre01210	2-Oxocarboxylic acid metabolism	3	17	1.23	0.0031	7955.ENSDARP00000057089,7955.ENSDARP00000060165,7955.ENSDARP00000071587	got1,got2a,bcat2
dre04217	Necroptosis	7	152	0.65	0.0037	7955.ENSDARP00000014456,7955.ENSDARP00000022077,7955.ENSDARP00000039570,7955.ENSDARP00000056465,7955.ENSDARP00000061957,7955.ENSDARP00000091816,7955.ENSDARP00000120028	vdac2,slc25a6,camk2a,camk2d1,ppiab,glud1b,aifm1
dre04910	Insulin signaling pathway	7	156	0.64	0.0041	7955.ENSDARP00000000514,7955.ENSDARP00000014914,7955.ENSDARP00000038550,7955.ENSDARP00000048675,7955.ENSDARP00000094521,7955.ENSDARP00000094800,7955.ENSDARP00000125469	flot1a,map2k2a,mapk1,prkar2aa,mapk3,flot1b,hrasa
dre04010	MAPK signaling pathway	11	359	0.47	0.0043	7955.ENSDARP00000014914,7955.ENSDARP00000038550,7955.ENSDARP00000038918,7955.ENSDARP00000052655,7955.ENSDARP00000074466,7955.ENSDARP00000081054,7955.ENSDARP00000090766,7955.ENSDARP00000094521,7955.ENSDARP00000105066,7955.ENSDARP00000111723,7955.ENSDARP00000125469	map2k2a,mapk1,prkcbb,rras2,ppp3ccb,prkca,hspa8,mapk3,mapta,rac3a,hrasa
dre00340	Histidine metabolism	3	24	1.08	0.0068	7955.ENSDARP00000012767,7955.ENSDARP00000032834,7955.ENSDARP00000053867	aldh2.1,mao,aldh9a1b
dre00650	Butanoate metabolism	3	24	1.08	0.0068	7955.ENSDARP00000001565,7955.ENSDARP00000018064,7955.ENSDARP00000067447	echs1,acat2,acat1
dre00400	Phenylalanine, tyrosine and tryptophan biosynthesis	2	6	1.51	0.0071	7955.ENSDARP00000057089,7955.ENSDARP00000060165	got1,got2a
dre04510	Focal adhesion	8	236	0.52	0.0092	7955.ENSDARP00000037198,7955.ENSDARP00000038550,7955.ENSDARP00000038918,7955.ENSDARP00000081054,7955.ENSDARP00000094521,7955.ENSDARP00000111723,7955.ENSDARP00000113805,7955.ENSDARP00000125469	fynb,mapk1,prkcbb,prkca,mapk3,rac3a,tln2a,hrasa
dre04144	Endocytosis	9	293	0.47	0.0097	7955.ENSDARP00000025652,7955.ENSDARP00000060785,7955.ENSDARP00000063848,7955.ENSDARP00000072971,7955.ENSDARP00000085044,7955.ENSDARP00000090766,7955.ENSDARP00000116865,7955.ENSDARP00000124266,7955.ENSDARP00000125469	dnm2a,pip5k1ca,cltca,capza1b,sh3gl2,hspa8,dnm1b,dnm1a,hrasa
dre00052	Galactose metabolism	3	33	0.95	0.0127	7955.ENSDARP00000006510,7955.ENSDARP00000029635,7955.ENSDARP00000056279	pgm1,pfkpa,pfkpb
dre00062	Fatty acid elongation	3	32	0.96	0.0127	7955.ENSDARP00000001565,7955.ENSDARP00000058490,7955.ENSDARP00000074190	echs1,ppt1,hadhb
dre00072	Synthesis and degradation of ketone bodies	2	9	1.33	0.0127	7955.ENSDARP00000018064,7955.ENSDARP00000067447	acat2,acat1
dre00350	Tyrosine metabolism	3	32	0.96	0.0127	7955.ENSDARP00000032834,7955.ENSDARP00000057089,7955.ENSDARP00000060165	mao,got1,got2a
dre00630	Glyoxylate and dicarboxylate metabolism	3	32	0.96	0.0127	7955.ENSDARP00000018064,7955.ENSDARP00000063661,7955.ENSDARP00000067447	acat2,mdh2,acat1
dre04140	Autophagy - animal	6	155	0.58	0.0133	7955.ENSDARP00000014914,7955.ENSDARP00000038550,7955.ENSDARP00000052655,7955.ENSDARP00000074872,7955.ENSDARP00000094521,7955.ENSDARP00000125469	map2k2a,mapk1,rras2,ctsd,mapk3,hrasa
dre04210	Apoptosis	6	159	0.56	0.0147	7955.ENSDARP00000014914,7955.ENSDARP00000038550,7955.ENSDARP00000074872,7955.ENSDARP00000094521,7955.ENSDARP00000120028,7955.ENSDARP00000125469	map2k2a,mapk1,ctsd,mapk3,aifm1,hrasa
dre00970	Aminoacyl-tRNA biosynthesis	3	39	0.87	0.0182	7955.ENSDARP00000052513,7955.ENSDARP00000103413,7955.ENSDARP00000108800	cars,vars,yars
dre04933	AGE-RAGE signaling pathway in diabetic complications	5	119	0.61	0.0182	7955.ENSDARP00000038550,7955.ENSDARP00000038918,7955.ENSDARP00000081054,7955.ENSDARP00000094521,7955.ENSDARP00000125469	mapk1,prkcbb,prkca,mapk3,hrasa
dre04310	Wnt signaling pathway	6	170	0.54	0.0187	7955.ENSDARP00000038918,7955.ENSDARP00000039570,7955.ENSDARP00000056465,7955.ENSDARP00000074466,7955.ENSDARP00000081054,7955.ENSDARP00000111723	prkcbb,camk2a,camk2d1,ppp3ccb,prkca,rac3a
dre00051	Fructose and mannose metabolism	3	43	0.83	0.0221	7955.ENSDARP00000024492,7955.ENSDARP00000029635,7955.ENSDARP00000056279	aldocb,pfkpa,pfkpb
dre03018	RNA degradation	4	83	0.67	0.0229	7955.ENSDARP00000003738,7955.ENSDARP00000029635,7955.ENSDARP00000032456,7955.ENSDARP00000056279	eno1a,pfkpa,eno2,pfkpb
dre04114	Oocyte meiosis	5	130	0.57	0.0233	7955.ENSDARP00000038550,7955.ENSDARP00000039570,7955.ENSDARP00000056465,7955.ENSDARP00000074466,7955.ENSDARP00000094521	mapk1,camk2a,camk2d1,ppp3ccb,mapk3
dre00260	Glycine, serine and threonine metabolism	3	45	0.81	0.0236	7955.ENSDARP00000006201,7955.ENSDARP00000032834,7955.ENSDARP00000108556	pgam1a,mao,pgam1b
dre04270	Vascular smooth muscle contraction	5	132	0.57	0.0239	7955.ENSDARP00000014914,7955.ENSDARP00000038550,7955.ENSDARP00000038918,7955.ENSDARP00000081054,7955.ENSDARP00000094521	map2k2a,mapk1,prkcbb,prkca,mapk3
dre04620	Toll-like receptor signaling pathway	4	87	0.65	0.0249	7955.ENSDARP00000014914,7955.ENSDARP00000038550,7955.ENSDARP00000094521,7955.ENSDARP00000112313	map2k2a,mapk1,mapk3,tollip
dre00053	Ascorbate and aldarate metabolism	2	17	1.06	0.0273	7955.ENSDARP00000012767,7955.ENSDARP00000053867	aldh2.1,aldh9a1b
dre04520	Adherens junction	4	95	0.61	0.0318	7955.ENSDARP00000037198,7955.ENSDARP00000038550,7955.ENSDARP00000094521,7955.ENSDARP00000111723	fynb,mapk1,mapk3,rac3a
dre00910	Nitrogen metabolism	2	19	1.01	0.0321	7955.ENSDARP00000091816,7955.ENSDARP00000116974	glud1b,ca8
dre00900	Terpenoid backbone biosynthesis	2	22	0.95	0.0407	7955.ENSDARP00000018064,7955.ENSDARP00000067447	acat2,acat1
dre04070	Phosphatidylinositol signaling system	4	104	0.57	0.0407	7955.ENSDARP00000003352,7955.ENSDARP00000038918,7955.ENSDARP00000060785,7955.ENSDARP00000081054	pip4k2aa,prkcbb,pip5k1ca,prkca

## Sheet: enrichment.Process
Table S3: Biological Process (Gene Ontology) related to higher protein levels
#term ID	term description	observed gene count	background gene count	strength	false discovery rate	matching proteins in your network (IDs)	matching proteins in your network (labels)
GO:0019752	carboxylic acid metabolic process	9	92	0.98	0.00076	7955.ENSDARP00000024492,7955.ENSDARP00000025776,7955.ENSDARP00000039902,7955.ENSDARP00000058383,7955.ENSDARP00000059885,7955.ENSDARP00000067447,7955.ENSDARP00000097494,7955.ENSDARP00000108800,7955.ENSDARP00000122226	aldocb,dhtkd1,ass1,gapdhs,ldha,acat1,fh,yars,cpt2
GO:0044281	small molecule metabolic process	11	203	0.72	0.0027	7955.ENSDARP00000024492,7955.ENSDARP00000025776,7955.ENSDARP00000039902,7955.ENSDARP00000058383,7955.ENSDARP00000058964,7955.ENSDARP00000059885,7955.ENSDARP00000067447,7955.ENSDARP00000095031,7955.ENSDARP00000097494,7955.ENSDARP00000108800,7955.ENSDARP00000122226	aldocb,dhtkd1,ass1,gapdhs,apoeb,ldha,acat1,opa1,fh,yars,cpt2
GO:0032787	monocarboxylic acid metabolic process	5	39	1.1	0.0132	7955.ENSDARP00000024492,7955.ENSDARP00000025776,7955.ENSDARP00000058383,7955.ENSDARP00000067447,7955.ENSDARP00000122226	aldocb,dhtkd1,gapdhs,acat1,cpt2
GO:0016310	phosphorylation	8	133	0.77	0.0137	7955.ENSDARP00000024492,7955.ENSDARP00000025776,7955.ENSDARP00000037198,7955.ENSDARP00000038918,7955.ENSDARP00000044895,7955.ENSDARP00000056465,7955.ENSDARP00000058383,7955.ENSDARP00000112313	aldocb,dhtkd1,fynb,prkcbb,camk2d2,camk2d1,gapdhs,tollip
GO:0018107	peptidyl-threonine phosphorylation	3	7	1.62	0.0137	7955.ENSDARP00000038918,7955.ENSDARP00000044895,7955.ENSDARP00000056465	prkcbb,camk2d2,camk2d1
GO:0055114	oxidation-reduction process	9	183	0.68	0.0146	7955.ENSDARP00000025776,7955.ENSDARP00000032834,7955.ENSDARP00000053867,7955.ENSDARP00000058383,7955.ENSDARP00000059885,7955.ENSDARP00000067447,7955.ENSDARP00000073439,7955.ENSDARP00000097494,7955.ENSDARP00000122226	dhtkd1,mao,aldh9a1b,gapdhs,ldha,acat1,vat1,fh,cpt2
GO:0006096	glycolytic process	3	9	1.51	0.0162	7955.ENSDARP00000024492,7955.ENSDARP00000025776,7955.ENSDARP00000058383	aldocb,dhtkd1,gapdhs
GO:0006757	ATP generation from ADP	3	9	1.51	0.0162	7955.ENSDARP00000024492,7955.ENSDARP00000025776,7955.ENSDARP00000058383	aldocb,dhtkd1,gapdhs
GO:0009611	response to wounding	5	48	1.01	0.0162	7955.ENSDARP00000037198,7955.ENSDARP00000038918,7955.ENSDARP00000061260,7955.ENSDARP00000090766,7955.ENSDARP00000108688	fynb,prkcbb,cx43,hspa8,dpysl3
GO:0042866	pyruvate biosynthetic process	3	9	1.51	0.0162	7955.ENSDARP00000024492,7955.ENSDARP00000025776,7955.ENSDARP00000058383	aldocb,dhtkd1,gapdhs
GO:0072350	tricarboxylic acid metabolic process	3	10	1.46	0.0162	7955.ENSDARP00000025776,7955.ENSDARP00000039902,7955.ENSDARP00000097494	dhtkd1,ass1,fh
GO:0006754	ATP biosynthetic process	3	12	1.39	0.0203	7955.ENSDARP00000024492,7955.ENSDARP00000025776,7955.ENSDARP00000058383	aldocb,dhtkd1,gapdhs
GO:0006950	response to stress	10	261	0.57	0.0203	7955.ENSDARP00000003412,7955.ENSDARP00000037198,7955.ENSDARP00000038918,7955.ENSDARP00000058964,7955.ENSDARP00000059885,7955.ENSDARP00000061260,7955.ENSDARP00000090766,7955.ENSDARP00000108688,7955.ENSDARP00000108800,7955.ENSDARP00000112313	sirt2,fynb,prkcbb,apoeb,ldha,cx43,hspa8,dpysl3,yars,tollip
GO:0009166	nucleotide catabolic process	3	12	1.39	0.0203	7955.ENSDARP00000024492,7955.ENSDARP00000025776,7955.ENSDARP00000058383	aldocb,dhtkd1,gapdhs
GO:0009205	purine ribonucleoside triphosphate metabolic process	4	32	1.08	0.0203	7955.ENSDARP00000024492,7955.ENSDARP00000025776,7955.ENSDARP00000058383,7955.ENSDARP00000095031	aldocb,dhtkd1,gapdhs,opa1
GO:0019359	nicotinamide nucleotide biosynthetic process	3	14	1.32	0.0203	7955.ENSDARP00000024492,7955.ENSDARP00000025776,7955.ENSDARP00000058383	aldocb,dhtkd1,gapdhs
GO:0044242	cellular lipid catabolic process	3	14	1.32	0.0203	7955.ENSDARP00000058964,7955.ENSDARP00000067447,7955.ENSDARP00000122226	apoeb,acat1,cpt2
GO:1901575	organic substance catabolic process	8	184	0.63	0.0212	7955.ENSDARP00000024492,7955.ENSDARP00000025776,7955.ENSDARP00000032834,7955.ENSDARP00000058383,7955.ENSDARP00000058964,7955.ENSDARP00000067447,7955.ENSDARP00000112313,7955.ENSDARP00000122226	aldocb,dhtkd1,mao,gapdhs,apoeb,acat1,tollip,cpt2
GO:0006796	phosphate-containing compound metabolic process	9	233	0.57	0.0216	7955.ENSDARP00000024492,7955.ENSDARP00000025776,7955.ENSDARP00000037198,7955.ENSDARP00000038918,7955.ENSDARP00000044895,7955.ENSDARP00000056465,7955.ENSDARP00000058383,7955.ENSDARP00000095031,7955.ENSDARP00000112313	aldocb,dhtkd1,fynb,prkcbb,camk2d2,camk2d1,gapdhs,opa1,tollip
GO:0018105	peptidyl-serine phosphorylation	3	17	1.23	0.0216	7955.ENSDARP00000038918,7955.ENSDARP00000044895,7955.ENSDARP00000056465	prkcbb,camk2d2,camk2d1
GO:0031099	regeneration	4	42	0.97	0.0216	7955.ENSDARP00000037198,7955.ENSDARP00000058964,7955.ENSDARP00000061260,7955.ENSDARP00000090766	fynb,apoeb,cx43,hspa8
GO:0042060	wound healing	4	39	1.0	0.0216	7955.ENSDARP00000037198,7955.ENSDARP00000038918,7955.ENSDARP00000061260,7955.ENSDARP00000090766	fynb,prkcbb,cx43,hspa8
GO:0046394	carboxylic acid biosynthetic process	4	38	1.01	0.0216	7955.ENSDARP00000024492,7955.ENSDARP00000025776,7955.ENSDARP00000039902,7955.ENSDARP00000058383	aldocb,dhtkd1,ass1,gapdhs
GO:0002684	positive regulation of immune system process	3	19	1.19	0.0226	7955.ENSDARP00000037198,7955.ENSDARP00000038918,7955.ENSDARP00000111963	fynb,prkcbb,gnb1a
GO:0005975	carbohydrate metabolic process	4	46	0.93	0.0226	7955.ENSDARP00000024492,7955.ENSDARP00000025776,7955.ENSDARP00000058383,7955.ENSDARP00000059885	aldocb,dhtkd1,gapdhs,ldha
GO:0006091	generation of precursor metabolites and energy	4	47	0.92	0.0226	7955.ENSDARP00000024492,7955.ENSDARP00000025776,7955.ENSDARP00000058383,7955.ENSDARP00000097494	aldocb,dhtkd1,gapdhs,fh
GO:0006635	fatty acid beta-oxidation	2	4	1.69	0.0226	7955.ENSDARP00000067447,7955.ENSDARP00000122226	acat1,cpt2
GO:0009150	purine ribonucleotide metabolic process	4	45	0.94	0.0226	7955.ENSDARP00000024492,7955.ENSDARP00000025776,7955.ENSDARP00000058383,7955.ENSDARP00000095031	aldocb,dhtkd1,gapdhs,opa1
GO:0009168	purine ribonucleoside monophosphate biosynthetic process	3	19	1.19	0.0226	7955.ENSDARP00000024492,7955.ENSDARP00000025776,7955.ENSDARP00000058383	aldocb,dhtkd1,gapdhs
GO:0044248	cellular catabolic process	8	202	0.59	0.0226	7955.ENSDARP00000024492,7955.ENSDARP00000025776,7955.ENSDARP00000032834,7955.ENSDARP00000058383,7955.ENSDARP00000058964,7955.ENSDARP00000067447,7955.ENSDARP00000112313,7955.ENSDARP00000122226	aldocb,dhtkd1,mao,gapdhs,apoeb,acat1,tollip,cpt2
GO:0044283	small molecule biosynthetic process	5	76	0.81	0.0226	7955.ENSDARP00000024492,7955.ENSDARP00000025776,7955.ENSDARP00000039902,7955.ENSDARP00000058383,7955.ENSDARP00000058964	aldocb,dhtkd1,ass1,gapdhs,apoeb
GO:0050851	antigen receptor-mediated signaling pathway	2	4	1.69	0.0226	7955.ENSDARP00000037198,7955.ENSDARP00000038918	fynb,prkcbb
GO:0031101	fin regeneration	3	23	1.1	0.0254	7955.ENSDARP00000037198,7955.ENSDARP00000061260,7955.ENSDARP00000090766	fynb,cx43,hspa8
GO:0050896	response to stimulus	16	683	0.36	0.0254	7955.ENSDARP00000003412,7955.ENSDARP00000011435,7955.ENSDARP00000037198,7955.ENSDARP00000038918,7955.ENSDARP00000044895,7955.ENSDARP00000056465,7955.ENSDARP00000058964,7955.ENSDARP00000059885,7955.ENSDARP00000061260,7955.ENSDARP00000090766,7955.ENSDARP00000105990,7955.ENSDARP00000108688,7955.ENSDARP00000108800,7955.ENSDARP00000111337,7955.ENSDARP00000111963,7955.ENSDARP00000112313	sirt2,gnb5a,fynb,prkcbb,camk2d2,camk2d1,apoeb,ldha,cx43,hspa8,sult6b1,dpysl3,yars,hpx,gnb1a,tollip
GO:0006733	oxidoreduction coenzyme metabolic process	3	24	1.08	0.0260	7955.ENSDARP00000024492,7955.ENSDARP00000025776,7955.ENSDARP00000058383	aldocb,dhtkd1,gapdhs
GO:0051186	cofactor metabolic process	4	57	0.83	0.0326	7955.ENSDARP00000024492,7955.ENSDARP00000025776,7955.ENSDARP00000058383,7955.ENSDARP00000067234	aldocb,dhtkd1,gapdhs,ciapin1
GO:0009108	coenzyme biosynthetic process	3	28	1.02	0.0348	7955.ENSDARP00000024492,7955.ENSDARP00000025776,7955.ENSDARP00000058383	aldocb,dhtkd1,gapdhs
GO:0017144	drug metabolic process	4	63	0.79	0.0422	7955.ENSDARP00000024492,7955.ENSDARP00000025776,7955.ENSDARP00000058383,7955.ENSDARP00000097494	aldocb,dhtkd1,gapdhs,fh
GO:1901361	organic cyclic compound catabolic process	4	64	0.78	0.0440	7955.ENSDARP00000024492,7955.ENSDARP00000025776,7955.ENSDARP00000058383,7955.ENSDARP00000058964	aldocb,dhtkd1,gapdhs,apoeb
GO:0006099	tricarboxylic acid cycle	2	9	1.33	0.0453	7955.ENSDARP00000025776,7955.ENSDARP00000097494	dhtkd1,fh
GO:0006101	citrate metabolic process	2	9	1.33	0.0453	7955.ENSDARP00000025776,7955.ENSDARP00000097494	dhtkd1,fh

## Sheet: enrichment.Function
Table S3: Molecular Function (Gene Ontology) related to higher protein levels
#term ID	term description	observed gene count	background gene count	strength	false discovery rate	matching proteins in your network (IDs)	matching proteins in your network (labels)
GO:0003824	catalytic activity	25	905	0.43	0.0023	7955.ENSDARP00000003412,7955.ENSDARP00000024492,7955.ENSDARP00000025776,7955.ENSDARP00000029343,7955.ENSDARP00000032834,7955.ENSDARP00000037198,7955.ENSDARP00000038075,7955.ENSDARP00000038918,7955.ENSDARP00000039902,7955.ENSDARP00000044895,7955.ENSDARP00000053867,7955.ENSDARP00000056465,7955.ENSDARP00000058383,7955.ENSDARP00000059885,7955.ENSDARP00000067447,7955.ENSDARP00000073439,7955.ENSDARP000…	sirt2,aldocb,dhtkd1,atp6v1c1a,mao,fynb,zgc:85789,prkcbb,ass1,camk2d2,aldh9a1b,camk2d1,gapdhs,ldha,acat1,vat1,abhd11,opa1,fh,sult6b1,dpysl3,yars,pcmt,ykt6,cpt2
GO:0036094	small molecule binding	13	322	0.59	0.0046	7955.ENSDARP00000003412,7955.ENSDARP00000025776,7955.ENSDARP00000037198,7955.ENSDARP00000038918,7955.ENSDARP00000039902,7955.ENSDARP00000044895,7955.ENSDARP00000056465,7955.ENSDARP00000058383,7955.ENSDARP00000058964,7955.ENSDARP00000090766,7955.ENSDARP00000095031,7955.ENSDARP00000102463,7955.ENSDARP00000108800	sirt2,dhtkd1,fynb,prkcbb,ass1,camk2d2,camk2d1,gapdhs,apoeb,hspa8,opa1,sept8a,yars
GO:0016903	oxidoreductase activity, acting on the aldehyde or oxo group of donors	3	7	1.62	0.0082	7955.ENSDARP00000025776,7955.ENSDARP00000053867,7955.ENSDARP00000058383	dhtkd1,aldh9a1b,gapdhs
GO:0043168	anion binding	12	323	0.56	0.0094	7955.ENSDARP00000003412,7955.ENSDARP00000025776,7955.ENSDARP00000037198,7955.ENSDARP00000038918,7955.ENSDARP00000039902,7955.ENSDARP00000044895,7955.ENSDARP00000056465,7955.ENSDARP00000058964,7955.ENSDARP00000090766,7955.ENSDARP00000095031,7955.ENSDARP00000102463,7955.ENSDARP00000108800	sirt2,dhtkd1,fynb,prkcbb,ass1,camk2d2,camk2d1,apoeb,hspa8,opa1,sept8a,yars
GO:0000166	nucleotide binding	11	286	0.57	0.0105	7955.ENSDARP00000003412,7955.ENSDARP00000037198,7955.ENSDARP00000038918,7955.ENSDARP00000039902,7955.ENSDARP00000044895,7955.ENSDARP00000056465,7955.ENSDARP00000058383,7955.ENSDARP00000090766,7955.ENSDARP00000095031,7955.ENSDARP00000102463,7955.ENSDARP00000108800	sirt2,fynb,prkcbb,ass1,camk2d2,camk2d1,gapdhs,hspa8,opa1,sept8a,yars
GO:0004683	calmodulin-dependent protein kinase activity	2	3	1.81	0.0298	7955.ENSDARP00000044895,7955.ENSDARP00000056465	camk2d2,camk2d1
GO:0035639	purine ribonucleoside triphosphate binding	9	247	0.55	0.0340	7955.ENSDARP00000037198,7955.ENSDARP00000038918,7955.ENSDARP00000039902,7955.ENSDARP00000044895,7955.ENSDARP00000056465,7955.ENSDARP00000090766,7955.ENSDARP00000095031,7955.ENSDARP00000102463,7955.ENSDARP00000108800	fynb,prkcbb,ass1,camk2d2,camk2d1,hspa8,opa1,sept8a,yars
GO:0032555	purine ribonucleotide binding	9	253	0.54	0.0354	7955.ENSDARP00000037198,7955.ENSDARP00000038918,7955.ENSDARP00000039902,7955.ENSDARP00000044895,7955.ENSDARP00000056465,7955.ENSDARP00000090766,7955.ENSDARP00000095031,7955.ENSDARP00000102463,7955.ENSDARP00000108800	fynb,prkcbb,ass1,camk2d2,camk2d1,hspa8,opa1,sept8a,yars
GO:0048037	cofactor binding	5	86	0.75	0.0407	7955.ENSDARP00000003412,7955.ENSDARP00000025776,7955.ENSDARP00000058383,7955.ENSDARP00000067234,7955.ENSDARP00000073439	sirt2,dhtkd1,gapdhs,ciapin1,vat1
GO:0016620	oxidoreductase activity, acting on the aldehyde or oxo group of donors, NAD or NADP as acceptor	2	6	1.51	0.0409	7955.ENSDARP00000053867,7955.ENSDARP00000058383	aldh9a1b,gapdhs
GO:0043167	ion binding	18	832	0.32	0.0409	7955.ENSDARP00000003412,7955.ENSDARP00000025776,7955.ENSDARP00000037198,7955.ENSDARP00000038075,7955.ENSDARP00000038918,7955.ENSDARP00000039902,7955.ENSDARP00000044895,7955.ENSDARP00000056465,7955.ENSDARP00000058964,7955.ENSDARP00000067234,7955.ENSDARP00000067447,7955.ENSDARP00000073439,7955.ENSDARP00000090766,7955.ENSDARP00000095031,7955.ENSDARP00000102463,7955.ENSDARP00000108800,7955.ENSDARP000…	sirt2,dhtkd1,fynb,zgc:85789,prkcbb,ass1,camk2d2,camk2d1,apoeb,ciapin1,acat1,vat1,hspa8,opa1,sept8a,yars,hpx,pvalb7
GO:0051287	NAD binding	2	7	1.44	0.0457	7955.ENSDARP00000003412,7955.ENSDARP00000058383	sirt2,gapdhs

## Sheet: enrichment.RCTM
Table S3: Reactome Pathways related to higher protein levels
#term ID	term description	observed gene count	background gene count	strength	false discovery rate	matching proteins in your network (IDs)	matching proteins in your network (labels)
DRE-1430728	Metabolism	47	1367	0.52	2.11e-11	7955.ENSDARP00000001565,7955.ENSDARP00000006201,7955.ENSDARP00000007588,7955.ENSDARP00000009817,7955.ENSDARP00000010116,7955.ENSDARP00000013286,7955.ENSDARP00000014732,7955.ENSDARP00000018064,7955.ENSDARP00000021241,7955.ENSDARP00000022077,7955.ENSDARP00000023819,7955.ENSDARP00000024900,7955.ENSDARP00000029635,7955.ENSDARP00000032456,7955.ENSDARP00000053151,7955.ENSDARP00000053867,7955.ENSDARP000…	echs1,pgam1a,pgd,blvrb,gstt1b,pygl,cyb5r3,acat2,fabp2,slc25a6,mccc2,ckbb,pfkpa,eno2,cbr1,aldh9a1b,pfkpb,got1,ppt1,got2a,acad8,acat1,alad,aldh6a1,mccc1,pgk1,bcat2,cpt1a,aldh18a1,gmpr2,ampd2,glud1b,acp6,cpne1,NMNAT3,sult6b1,pgam1b,pkma,pitpnb,hprt1,pygmb,pgls,inpp4aa,sqrdl,nqo1,cpt2,CPNE7
DRE-1428517	The citric acid (TCA) cycle and respiratory electron transport	13	134	0.97	5.94e-08	7955.ENSDARP00000003389,7955.ENSDARP00000006882,7955.ENSDARP00000006973,7955.ENSDARP00000015132,7955.ENSDARP00000032730,7955.ENSDARP00000039787,7955.ENSDARP00000052929,7955.ENSDARP00000056711,7955.ENSDARP00000059885,7955.ENSDARP00000063661,7955.ENSDARP00000090756,7955.ENSDARP00000099928,7955.ENSDARP00000115785	atp5o,me3,dlst,uqcrc2a,nnt,uqcrq,ndufv1,etfdh,ldha,mdh2,glo1,uqcrfs1,ogdhb
DRE-109582	Hemostasis	22	501	0.63	2.50e-07	7955.ENSDARP00000006207,7955.ENSDARP00000011435,7955.ENSDARP00000036317,7955.ENSDARP00000037198,7955.ENSDARP00000037689,7955.ENSDARP00000038550,7955.ENSDARP00000038918,7955.ENSDARP00000048675,7955.ENSDARP00000056513,7955.ENSDARP00000062873,7955.ENSDARP00000072971,7955.ENSDARP00000090595,7955.ENSDARP00000094521,7955.ENSDARP00000111963,7955.ENSDARP00000113858,7955.ENSDARP00000119407,7955.ENSDARP000…	anxa5b,gnb5a,kng1,fynb,ITIH4,mapk1,prkcbb,prkar2aa,gng7,atp1b3b,capza1b,nos1,mapk3,gnb1a,atp2a2a,atp2b3a,atp2a3,gna11a,hrasa,RAB27B,mag,gnai2b
DRE-1266738	Developmental Biology	15	267	0.74	1.78e-06	7955.ENSDARP00000006703,7955.ENSDARP00000008916,7955.ENSDARP00000017613,7955.ENSDARP00000063848,7955.ENSDARP00000076385,7955.ENSDARP00000076389,7955.ENSDARP00000085044,7955.ENSDARP00000088494,7955.ENSDARP00000088868,7955.ENSDARP00000089263,7955.ENSDARP00000108688,7955.ENSDARP00000108711,7955.ENSDARP00000110768,7955.ENSDARP00000120420,7955.ENSDARP00000121628	ank2a,nrcama,ncam1a,cltca,stx1a,stx1b,sh3gl2,LOC558044,crmp1,LOC553451,dpysl3,krt5,krt18,lypla2,dpysl2b
DRE-1222556	ROS, RNS production in phagocytes	5	28	1.24	0.00012	7955.ENSDARP00000022320,7955.ENSDARP00000029343,7955.ENSDARP00000041713,7955.ENSDARP00000050220,7955.ENSDARP00000063805	atp6v1d,atp6v1c1a,atp6v0a1b,atp6v1e1b,atp6v1b2
DRE-112310	Neurotransmitter release cycle	5	43	1.05	0.00063	7955.ENSDARP00000015357,7955.ENSDARP00000032834,7955.ENSDARP00000073910,7955.ENSDARP00000095254,7955.ENSDARP00000106807	arl6ip5b,mao,vamp2,slc17a7,SLC6A11
